# Supplementary material for: A Pre-operative Nomogram for Prediction of Lymph Node Metastasis in Bladder Urothelial Carcinoma
Source: Front Oncol. 2019 Jun 21;9:488. doi: 10.3389/fonc.2019.00488 (PMC6598397; doi:10.3389/fonc.2019.00488)
Supplement: Supplementary file 2 [file Table_1.XLSX]

## Sheet: Table S1
Supplementary Table S1: Differentially expression analysis based on LN metastasis status by DESeq2.
id	baseMean	log2FoldChange	lfcSE	stat	pvalue	padj
TENM2	457.756	-4.2517	0.483025	-8.80223	1.34129e-18	1.85608e-14
SFTPA2	248.519	3.82696	0.503594	7.59931	2.97723e-14	2.05994e-10
CES1	817.746	2.57054	0.362064	7.09968	1.25043e-12	5.76784e-09
IL36G	105.359	-3.09776	0.466415	-6.64163	3.10224e-11	1.07322e-07
HEPHL1	154.62	-2.4127	0.383864	-6.28529	3.27251e-10	9.05699e-07
DNER	133.307	-2.86899	0.47674	-6.01793	1.76658e-09	4.07432e-06
NOS2	153.539	-1.88884	0.319281	-5.91592	3.3003e-09	6.52423e-06
CTSE	1886.19	-2.57076	0.449985	-5.71298	1.11012e-08	1.92022e-05
TMPRSS11D	96.0012	-3.02014	0.540154	-5.59126	2.2543e-08	3.46611e-05
KRT75	39.8886	-3.17897	0.575172	-5.52699	3.25764e-08	4.09812e-05
PRSS1	131.709	-3.28458	0.594168	-5.52804	3.23834e-08	4.09812e-05
TGM1	1276.6	-2.1848	0.399606	-5.46739	4.567e-08	5.26651e-05
KRT6B	7825.17	-3.37046	0.621638	-5.4219	5.89703e-08	6.27716e-05
G6PD	5785.09	1.02534	0.192448	5.32787	9.9369e-08	9.82191e-05
SCGB3A1	59.4553	1.83488	0.354909	5.16998	2.34114e-07	0.000215978
MMP1	4782.62	-1.82431	0.359315	-5.07719	3.83064e-07	0.000331302
AKR1B1	10145	1.12283	0.223606	5.02148	5.12746e-07	0.000392693
PTPRZ1	458.009	-2.66713	0.531859	-5.01472	5.31104e-07	0.000392693
TFF1	527.13	-2.53618	0.506039	-5.01182	5.3918e-07	0.000392693
SPRR2G	45.4256	-3.53673	0.708324	-4.99309	5.94213e-07	0.000411136
VNN2	137.176	-1.50859	0.307688	-4.903	9.43819e-07	0.000618412
SPRR2F	26.2112	-2.84619	0.581452	-4.89498	9.83167e-07	0.000618412
GBP1	5465.6	-1.18959	0.244377	-4.86784	1.12822e-06	0.000678796
SLC39A2	505.828	1.88098	0.392318	4.79451	1.6307e-06	0.000902625
UGT2B15	103.735	-2.39217	0.498675	-4.79705	1.61016e-06	0.000902625
SUSD2	885.426	1.1868	0.249647	4.75391	1.99523e-06	0.000937593
IDO1	1995.89	-1.84814	0.387209	-4.77297	1.81533e-06	0.000937593
ANPEP	1790.91	1.49981	0.315739	4.75015	2.03265e-06	0.000937593
GALR2	41.5051	1.46768	0.308509	4.75733	1.96171e-06	0.000937593
UBD	440.588	-1.76293	0.370576	-4.75727	1.96229e-06	0.000937593
THSD7A	306.985	1.234	0.273462	4.51252	6.40615e-06	0.00276697
LEAP2	212.069	-1.40998	0.312894	-4.50624	6.5985e-06	0.00276697
LDHAL6A	33.1876	-2.13419	0.472684	-4.51504	6.33048e-06	0.00276697
MMP12	1872.61	-1.72417	0.384435	-4.48494	7.29331e-06	0.00296838
GPAT2	573.447	-1.57669	0.353482	-4.46045	8.17882e-06	0.00323367
GBP5	2181.23	-1.59322	0.358229	-4.4475	8.6875e-06	0.00333938
ID4	1199.59	-1.20767	0.273643	-4.41333	1.01794e-05	0.00380708
FAM25A	82.1012	1.88157	0.428199	4.39414	1.1121e-05	0.00404981
SHISA2	528.596	-1.61056	0.370715	-4.34448	1.39607e-05	0.00473764
SPOCK3	142.918	-1.85497	0.42709	-4.34328	1.4037e-05	0.00473764
MSMB	206.818	-2.03387	0.467443	-4.35104	1.35493e-05	0.00473764
LGR5	137.961	-1.83697	0.425174	-4.32052	1.55661e-05	0.00498367
WARS	15136.1	-1.09033	0.253219	-4.30586	1.66335e-05	0.00498367
SLC10A4	45.585	-1.53758	0.355675	-4.32298	1.53934e-05	0.00498367
KISS1	140.294	1.48577	0.345063	4.30579	1.66391e-05	0.00498367
LARP7	2148.79	-0.249805	0.0580672	-4.30199	1.69268e-05	0.00498367
PRSS2	242.102	-2.28323	0.529367	-4.31313	1.60959e-05	0.00498367
ALDH3A1	1503.76	1.77474	0.413623	4.29071	1.78103e-05	0.00513457
ERVMER34-1	399.784	-1.03673	0.243503	-4.25756	2.06667e-05	0.00583645
HBB	904.321	-1.31302	0.310211	-4.23267	2.30934e-05	0.00639134
KRT6C	660.338	-2.62906	0.622629	-4.22252	2.41586e-05	0.00655504
IFNG	34.0108	-1.57538	0.374984	-4.20119	2.65511e-05	0.00674456
OSGIN1	607.985	1.1123	0.264895	4.19903	2.68067e-05	0.00674456
GUF1	1376.3	-0.343606	0.0817397	-4.20366	2.62637e-05	0.00674456
PLA2G4E	221.62	-1.92996	0.459264	-4.2023	2.64217e-05	0.00674456
APBB1IP	1048.02	-1.26912	0.305136	-4.15921	3.19353e-05	0.00736535
MOB3B	730.923	-0.865321	0.207307	-4.1741	2.99162e-05	0.00736535
FABP5	7394.01	-1.16854	0.280639	-4.16386	3.12912e-05	0.00736535
NUPR1	3715.45	1.14624	0.275105	4.16656	3.09228e-05	0.00736535
HIST1H2AE	200.879	1.19319	0.286879	4.15921	3.19353e-05	0.00736535
EFCAB1	110.388	-1.40925	0.339496	-4.15099	3.31036e-05	0.00750964
SLC18B1	843.529	-0.593074	0.143059	-4.14565	3.38857e-05	0.00756307
TESC	1372.41	-1.5158	0.366411	-4.13688	3.52061e-05	0.00773304
AKAP7	329.584	-0.791817	0.191838	-4.12753	3.66678e-05	0.00786684
IL34	227.199	0.946429	0.229395	4.12575	3.69522e-05	0.00786684
METTL7B	314.706	1.31939	0.321907	4.09867	4.1554e-05	0.00871249
SRRM3	822.897	0.966502	0.23621	4.0917	4.28214e-05	0.00884422
CCND2	2353.84	-1.01866	0.250817	-4.06136	4.87867e-05	0.0099281
ZNF683	151.221	-1.39561	0.345248	-4.04234	5.292e-05	0.0106131
ATP6V0A1	2376.14	0.370181	0.0919288	4.02682	5.65368e-05	0.0110869
OXTR	111.681	0.988907	0.245668	4.02537	5.68849e-05	0.0110869
FDCSP	310.611	-2.24937	0.561784	-4.00397	6.22884e-05	0.0119715
CRTAC1	1169.5	-1.87571	0.469047	-3.99897	6.3619e-05	0.0120597
C16ORF54	171.253	-1.1632	0.293007	-3.96986	7.19157e-05	0.0134482
AP002990.1	198.927	0.462531	0.116872	3.95757	7.57151e-05	0.0139699
KLHDC9	271.721	0.916984	0.231981	3.95284	7.723e-05	0.014062
SLC22A18AS	81.0009	0.862028	0.219413	3.92879	8.53758e-05	0.0153432
C6ORF15	33.0585	-2.47433	0.632249	-3.91355	9.09508e-05	0.0161356
GAS6	5419.22	0.965377	0.247075	3.90722	9.33636e-05	0.016354
HS3ST1	1595.72	-0.818034	0.210435	-3.88734	0.000101348	0.0173142
UPK3A	4159.4	1.73978	0.447384	3.88879	0.000100744	0.0173142
FAM219A	1097.3	0.39557	0.10227	3.86791	0.000109773	0.0185249
TRIM16L	643.567	0.865164	0.224124	3.8602	0.000113292	0.0188884
HMOX1	3424.5	0.872456	0.226769	3.84734	0.000119407	0.0193083
C3ORF80	110.714	0.930415	0.241909	3.84613	0.000119997	0.0193083
SPNS3	81.235	1.03833	0.269804	3.84844	0.000118871	0.0193083
TM4SF19	84.7904	-1.50216	0.390879	-3.84304	0.000121519	0.0193285
GPC3	651.449	-1.20861	0.317426	-3.80753	0.000140363	0.0220722
VSIG1	114.699	-1.13449	0.299629	-3.78631	0.0001529	0.0232969
KRT17	112741	-1.1931	0.315601	-3.78041	0.000156569	0.0232969
CDKAL1	1441.59	-0.734086	0.193688	-3.79004	0.000150625	0.0232969
ADRB2	199.293	-1.0067	0.265997	-3.78463	0.000153935	0.0232969
KIR2DL4	38.0558	-1.26362	0.334217	-3.78085	0.000156291	0.0232969
GZMA	369.766	-1.10575	0.294057	-3.76031	0.000169701	0.0249822
TBX21	54.1273	-0.999561	0.266353	-3.75276	0.000174896	0.0254759
BIRC3	1815.03	-0.96621	0.257805	-3.74784	0.000178366	0.0255919
RNASE1	6230.94	0.901589	0.24082	3.74382	0.00018124	0.0255919
RHCG	1994.94	-1.57733	0.421118	-3.74559	0.000179971	0.0255919
CD177	151.901	-1.35156	0.361274	-3.7411	0.000183218	0.0256099
GCH1	957.185	-0.430677	0.115362	-3.73326	0.00018902	0.0261566
HS3ST2	67.9333	1.08887	0.292603	3.72132	0.000198184	0.0271532
OAS3	6998.52	-0.676478	0.182182	-3.71319	0.000204665	0.0274477
KLRF1	29.6115	-1.00759	0.271499	-3.71119	0.000206284	0.0274477
FOXL2	95.0157	1.41283	0.380677	3.71136	0.000206149	0.0274477
CXCL10	3088.82	-1.32445	0.35717	-3.70818	0.000208757	0.0275122
AASDH	512.813	-0.312895	0.0846341	-3.69703	0.000218134	0.0277733
FMNL2	1535.67	-0.700207	0.189435	-3.6963	0.000218766	0.0277733
RBP7	149.269	0.863002	0.233434	3.69698	0.000218178	0.0277733
MMP10	1016.61	-1.6224	0.438415	-3.7006	0.000215091	0.0277733
TGS1	1391.48	-0.343517	0.093006	-3.69349	0.000221196	0.0278264
SKIL	4889.16	0.545689	0.148036	3.68619	0.000227637	0.0283788
DDX60	2265.05	-0.860282	0.233847	-3.67882	0.000234319	0.028766
RPRM	85.2144	-1.17904	0.320549	-3.67818	0.000234901	0.028766
ADH1C	461.538	-1.6782	0.457729	-3.66636	0.000246023	0.0298638
REXO2	2570.52	0.360266	0.0989415	3.6412	0.000271374	0.0311736
GLA	1669.54	0.433937	0.119212	3.64005	0.000272583	0.0311736
MED28	2686.77	-0.252928	0.069476	-3.64051	0.000272104	0.0311736
FAM117B	1048.38	-0.431332	0.118318	-3.64553	0.000266838	0.0311736
CD3G	145.287	-0.911078	0.25026	-3.64053	0.000272075	0.0311736
GUCA2A	214.968	2.10382	0.577006	3.6461	0.000266248	0.0311736
ETV5	843.122	0.720633	0.197811	3.64305	0.000269431	0.0311736
APOBEC3A	333.915	-1.25162	0.344168	-3.63666	0.000276198	0.0313281
CLCA4	2080.38	-1.76914	0.487755	-3.6271	0.000286619	0.0318429
KRT23	8707.81	1.46143	0.403021	3.62618	0.00028764	0.0318429
CCL20	456.347	-1.37683	0.379614	-3.62693	0.000286815	0.0318429
EDEM1	4321.8	0.416554	0.115038	3.62101	0.000293454	0.0322287
HYAL1	187.443	0.965872	0.267266	3.6139	0.000301622	0.0323554
TUBA3E	21.4828	-2.39121	0.661126	-3.61688	0.000298178	0.0323554
TAC3	1056.53	1.96969	0.544927	3.61459	0.000300822	0.0323554
GNLY	618.836	-1.17198	0.324558	-3.61099	0.000305029	0.0324691
IL1R2	296.338	-1.07917	0.300413	-3.59227	0.000327809	0.0343653
GBP4	3596.08	-0.845627	0.235396	-3.59235	0.000327705	0.0343653
NCALD	545.035	0.775479	0.216254	3.58596	0.000335839	0.0347174
ZCCHC4	418.729	-0.259512	0.0724108	-3.58388	0.000338522	0.0347174
TOX	169.552	-0.989963	0.276237	-3.58375	0.000338694	0.0347174
NKG7	480.951	-1.04062	0.290845	-3.57791	0.000346349	0.035241
MGP	9576.21	1.07482	0.300827	3.57289	0.000353064	0.035662
ABHD4	2338.05	0.442971	0.124241	3.56542	0.000363275	0.0361239
PAX8	547.91	-1.04681	0.293732	-3.56384	0.000365468	0.0361239
AC011473.4	21.7432	-2.87906	0.807617	-3.56489	0.00036401	0.0361239
MATK	166.044	-0.949224	0.266945	-3.55588	0.000376715	0.0366468
F2RL3	276.117	0.837966	0.235991	3.55084	0.000384	0.0366468
RHOH	299.089	-1.03366	0.29074	-3.55527	0.000377592	0.0366468
CXCL11	907.246	-1.34289	0.378087	-3.5518	0.000382612	0.0366468
GRAMD2A	187.683	-1.05421	0.296746	-3.55255	0.000381513	0.0366468
NRCAM	383.087	1.07329	0.302699	3.54573	0.000391526	0.0367984
IFIH1	1462	-0.703894	0.198695	-3.54259	0.000396225	0.0367984
PPP4R4	68.8531	-1.54755	0.436721	-3.54356	0.000394768	0.0367984
RASSF10	295.47	-1.09332	0.308553	-3.54338	0.000395037	0.0367984
SLC38A5	1528.48	-1.06958	0.303901	-3.5195	0.000432369	0.0396301
AZGP1	306.335	-1.33942	0.380577	-3.51945	0.000432443	0.0396301
CFAP45	194.366	0.841424	0.239378	3.51505	0.000439674	0.0400277
RNF34	1597.61	-0.222906	0.063554	-3.50734	0.000452609	0.0407684
SMOC1	182.659	-1.34593	0.383818	-3.5067	0.000453703	0.0407684
TNNT3	2263.59	-1.55452	0.443939	-3.50166	0.000462371	0.0412793
BCL2A1	266.265	-1.03618	0.296071	-3.49976	0.00046568	0.0413082
KPNA7	47.6836	1.02229	0.29267	3.49298	0.000477658	0.0421009
NOP14	2985.43	-0.270718	0.0776844	-3.48484	0.000492432	0.0431283
HRH3	39.7723	-1.82671	0.525259	-3.47774	0.000505666	0.0437338
FNDC11	135.208	0.870649	0.250243	3.47921	0.000502889	0.0437338
SIGLEC5	197.566	1.46175	0.420904	3.47288	0.000514902	0.0440798
FCGR3B	167.755	-1.27677	0.367703	-3.47229	0.000516037	0.0440798
KCNK3	162.902	1.16839	0.33687	3.46837	0.000523625	0.0442352
SAMD9	2389.88	-0.872467	0.251573	-3.46805	0.00052425	0.0442352
ZADH2	1562.79	-0.307051	0.0885857	-3.46614	0.000527978	0.0442798
LYZ	5634.83	-1.08784	0.314244	-3.46177	0.000536629	0.0444663
HIST3H2BB	128.263	0.895818	0.258713	3.46259	0.000534996	0.0444663
KLK10	1035.9	-1.78486	0.516144	-3.45806	0.000544075	0.0448149
PAQR3	662.453	-0.405722	0.117529	-3.45209	0.000556254	0.045547
POLR3G	203.316	-0.704465	0.204236	-3.44927	0.000562095	0.0457546
CD38	394.918	-1.01942	0.2962	-3.44165	0.000578179	0.0466796
KRT1	537.305	-1.806	0.524892	-3.4407	0.000580206	0.0466796
ATG4C	518.845	-0.252003	0.0733297	-3.43657	0.000589127	0.0471233
LYVE1	217.175	0.978354	0.285637	3.42517	0.000614414	0.0485843
SPIB	107.23	-1.19122	0.347693	-3.42606	0.000612409	0.0485843
CRH	1762.75	-2.3686	0.692392	-3.4209	0.000624139	0.049073
C2ORF88	161.797	-0.805408	0.235609	-3.4184	0.000629897	0.0492458
MUC3A	183.687	-1.08835	0.318809	-3.4138	0.000640627	0.0498033
CALB1	541.136	-1.71545	0.502828	-3.41161	0.000645806	0.0499255
IL2RB	689.92	-0.7825	0.229489	-3.40975	0.000650229	0.0499882
ODF2L	1884.16	-0.382073	0.112358	-3.4005	0.000672623	0.0514241
TMEM237	1086.95	-0.390474	0.114945	-3.39706	0.00068114	0.0517891
NUDT11	90.8889	-1.1193	0.330214	-3.38961	0.000699917	0.052926
PRSS27	539.95	0.872662	0.257585	3.38787	0.000704385	0.0529743
LYPD5	561.001	-0.759499	0.224337	-3.38554	0.000710393	0.0531374
LMO2	783.471	0.633341	0.187284	3.38172	0.00072034	0.0535917
METTL14	928.29	-0.25523	0.0755917	-3.37643	0.000734332	0.0543406
USP18	442.721	-0.662677	0.196442	-3.37339	0.000742479	0.0546512
APCDD1	1860.56	-0.749463	0.222968	-3.3613	0.000775761	0.0564352
CST2	73.7707	1.29012	0.383791	3.36152	0.000775134	0.0564352
DHCR7	4039.14	0.471455	0.140307	3.36017	0.000778951	0.0564352
UBE2D3	10882	-0.238534	0.0710248	-3.35846	0.000783779	0.0564892
PMAIP1	807.798	-0.696904	0.207798	-3.35376	0.000797213	0.0571597
GDPD3	1962.71	0.920771	0.27495	3.34887	0.000811425	0.0578788
DLL3	55.0589	-1.308	0.391594	-3.3402	0.000837184	0.057948
ARID3A	1440.01	0.848047	0.253693	3.34281	0.00082935	0.057948
BPIFB1	430.707	-1.71481	0.513401	-3.34009	0.00083752	0.057948
DUSP2	1560.32	-0.883118	0.264332	-3.34095	0.000834931	0.057948
KRT24	40.2352	-1.79955	0.537757	-3.34641	0.000818661	0.057948
CCL3	295.31	-0.953607	0.285253	-3.34302	0.000828711	0.057948
SNCA	180.022	-0.903726	0.271031	-3.3344	0.000854825	0.0587775
PPID	1259.29	-0.233963	0.070188	-3.33337	0.000858004	0.0587775
PYHIN1	84.1029	-0.954126	0.286542	-3.3298	0.000869099	0.0592443
EPHX1	5572.75	0.623694	0.187578	3.32499	0.000884216	0.0596867
WTAP	3803.33	-0.245302	0.0737718	-3.32514	0.000883727	0.0596867
ADAMDEC1	298.167	-1.09923	0.330968	-3.32127	0.000896085	0.0601943
MAGEC2	55.0943	-2.45003	0.739323	-3.31389	0.000920078	0.0612118
DDX58	1528.63	-0.665508	0.200793	-3.3144	0.000918385	0.0612118
FASLG	43.4762	-0.991068	0.299733	-3.3065	0.00094469	0.0618581
OSGEPL1	316.65	-0.265937	0.0804467	-3.30575	0.000947228	0.0618581
MVD	2492.83	0.411998	0.124558	3.30768	0.000940725	0.0618581
NPNT	1188.06	-0.935768	0.283084	-3.30562	0.000947675	0.0618581
MESP1	280.143	1.17782	0.356647	3.30248	0.000958338	0.0622605
RGS4	295.668	0.975544	0.295788	3.29812	0.000973359	0.0623581
HSPB8	2741.66	0.95446	0.289351	3.29863	0.000971584	0.0623581
CLEC12A	197.388	1.0782	0.326838	3.29887	0.000970731	0.0623581
GZMH	194.021	-1.07921	0.328661	-3.28365	0.00102472	0.0650768
TMIGD3	240.797	0.748847	0.228062	3.28352	0.0010252	0.0650768
IL33	903.334	-1.10149	0.335765	-3.28054	0.0010361	0.0651704
CCDC68	268.08	-0.758812	0.231237	-3.28153	0.00103246	0.0651704
VNN1	82.8533	-1.02175	0.312076	-3.27405	0.00106017	0.0658707
ASPHD2	337.717	-0.525232	0.160559	-3.27126	0.00107069	0.0658707
IP6K3	56.7349	-1.20903	0.369724	-3.27008	0.00107517	0.0658707
CHML	884.7	-0.505107	0.154471	-3.26992	0.00107579	0.0658707
ZNF432	1205.17	-0.669746	0.204634	-3.2729	0.0010645	0.0658707
CCL4	401.177	-0.905048	0.276517	-3.27302	0.00106404	0.0658707
SRSF7	6346.15	-0.189392	0.0579871	-3.2661	0.00109039	0.0664705
TRMT5	899.724	-0.281352	0.0861985	-3.264	0.00109852	0.0666727
S100A7A	195.688	-2.21056	0.677569	-3.26249	0.00110437	0.0667351
FOXF2	429.68	-0.783069	0.240287	-3.25889	0.00111849	0.0672942
FNDC4	510.983	0.74363	0.228446	3.25517	0.00113325	0.0678869
EFEMP1	2789.43	1.06748	0.328468	3.24989	0.00115449	0.068091
TTPAL	1477.15	-0.345383	0.106276	-3.24987	0.0011546	0.068091
CD8A	541.951	-0.914381	0.281204	-3.25166	0.00114733	0.068091
TRABD2A	186.221	-0.993152	0.305638	-3.24944	0.00115634	0.068091
SPRR2E	159.856	-2.19767	0.677674	-3.24297	0.00118292	0.0693611
METTL8	925.575	-0.324354	0.100282	-3.23443	0.00121885	0.0711665
SLC44A2	15411.6	0.48008	0.148755	3.22732	0.00124957	0.0718753
CMPK2	993.884	-0.682868	0.211509	-3.22856	0.00124415	0.0718753
TMSB15A	117.619	-1.09394	0.339155	-3.2255	0.00125754	0.0718753
PRSS12	352.734	-1.01573	0.314608	-3.22855	0.00124421	0.0718753
CES4A	251.356	0.627969	0.194752	3.22445	0.00126215	0.0718753
ABCA4	346.462	1.22946	0.381188	3.22533	0.00125829	0.0718753
SPRR1A	1612.03	-1.28729	0.399627	-3.22122	0.00127645	0.0723916
GPC1	11261.1	0.628465	0.195463	3.21527	0.00130322	0.0733208
EXOC3L4	157.898	-0.97075	0.301923	-3.21522	0.00130343	0.0733208
OSBP	4218.87	0.283207	0.088317	3.2067	0.00134265	0.0752208
GPBAR1	67.9934	0.729191	0.227834	3.20054	0.0013717	0.0765388
CCNA1	103.802	-1.58285	0.494911	-3.19825	0.00138266	0.0767463
SCAF8	1466.39	-0.288715	0.0902956	-3.19744	0.00138651	0.0767463
VPS26B	2700.93	0.19641	0.0614874	3.19431	0.00140164	0.0772743
C15ORF48	1987.37	0.887727	0.278273	3.19013	0.00142209	0.077782
CIDEA	62.9072	1.33131	0.417309	3.19022	0.00142165	0.077782
RSAD2	1527.51	-0.904247	0.283754	-3.18673	0.0014389	0.0781488
RAB5A	3240.15	0.272644	0.0855623	3.18649	0.00144009	0.0781488
CREB1	1769.9	-0.228239	0.0716954	-3.18345	0.00145532	0.0786668
IL9R	172.505	-1.01078	0.317763	-3.18092	0.00146807	0.0790472
CARMIL2	425.6	-0.872561	0.274865	-3.17451	0.00150088	0.0805009
CCDC74A	283.9	0.587298	0.185084	3.17314	0.001508	0.0805703
WNK4	98.0814	0.901977	0.28479	3.16717	0.00153931	0.0819266
PSD4	3016.16	-0.428737	0.135499	-3.16414	0.00155542	0.0824673
HLA-DOA	1406	-0.857569	0.271224	-3.16185	0.00156768	0.0828
SELL	2191.55	-1.0946	0.346325	-3.16062	0.00157432	0.0828343
CDIPT	5737.75	0.283161	0.0897135	3.15627	0.00159798	0.083761
FOXS1	130.93	0.666979	0.211648	3.15136	0.00162511	0.0848614
CLDN9	240.612	1.27452	0.404855	3.14808	0.00164345	0.0854964
PPAT	873.835	-0.338823	0.107743	-3.14474	0.00166234	0.0861552
C10ORF82	35.6336	-1.53123	0.487609	-3.14029	0.0016878	0.0868246
TMEM229B	572.647	-0.518843	0.165205	-3.1406	0.001686	0.0868246
RRP7A	3751.93	0.348145	0.110916	3.13881	0.00169633	0.0869402
SIT1	126.933	-0.890964	0.284591	-3.13068	0.001744	0.0889121
LIPT1	218.799	-0.289916	0.0926229	-3.13007	0.00174766	0.0889121
UFSP1	92.3008	0.475336	0.15198	3.12763	0.00176223	0.089325
SNAPC2	1150.98	0.315329	0.100934	3.12411	0.00178344	0.0900704
SYCE1L	103.259	0.666479	0.21381	3.11716	0.001826	0.0918846
RNF207	1035.26	0.552429	0.177481	3.11261	0.00185441	0.092976
CXCL3	126.83	-0.979322	0.314753	-3.1114	0.00186203	0.093021
VASN	1265.02	0.656519	0.211235	3.10801	0.00188353	0.0937564
CPNE4	122.577	1.23118	0.396753	3.10315	0.00191473	0.0949681
SCIN	894.364	0.924645	0.298329	3.09941	0.00193905	0.0958304
MC1R	369.922	0.541848	0.175022	3.09589	0.00196226	0.0966325
DDX20	871.573	-0.231574	0.0750047	-3.08746	0.00201877	0.0974563
TCL1A	66.4194	-1.45809	0.471707	-3.09109	0.0019942	0.0974563
WDCP	614.175	-0.287038	0.0928249	-3.09225	0.00198646	0.0974563
C2CD2L	801.088	0.293512	0.0950553	3.0878	0.00201646	0.0974563
LCK	554.605	-0.724968	0.234838	-3.08709	0.00202124	0.0974563
TINCR	1324.99	0.823817	0.266846	3.08724	0.00202022	0.0974563
HNRNPA1	32762.4	-0.241575	0.0783232	-3.08434	0.00204005	0.0980217
TPGS1	226.968	0.523362	0.169874	3.08089	0.00206384	0.0988213
METRN	806.067	0.69618	0.227011	3.06673	0.00216418	0.0990084
OAS2	5668.88	-0.66013	0.214664	-3.07519	0.00210372	0.0990084
CXCL6	387.964	-1.16253	0.378901	-3.06818	0.0021537	0.0990084
NES	2295.47	0.670695	0.21788	3.07828	0.00208202	0.0990084
STX11	181.886	-0.649192	0.21174	-3.06599	0.00216952	0.0990084
SP110	421.68	-0.456756	0.148614	-3.07344	0.00211606	0.0990084
FASTKD1	883.247	-0.296455	0.0968392	-3.06131	0.00220368	0.0990084
CXCL9	3173.91	-1.11098	0.362552	-3.06432	0.00218164	0.0990084
DMRTA2	172.471	-1.21563	0.397048	-3.06168	0.00220101	0.0990084
ZC3HAV1L	169.257	0.482656	0.157552	3.06347	0.00218784	0.0990084
C21ORF91	1007.48	-0.38753	0.126251	-3.06953	0.00214398	0.0990084
GNE	1616.97	0.572276	0.186374	3.07058	0.00213642	0.0990084
DCLK2	257.173	0.705106	0.229965	3.06614	0.00216842	0.0990084
FAM98B	1710.57	-0.2372	0.0774256	-3.06359	0.00218696	0.0990084
ZNF131	1576.21	-0.278809	0.0908852	-3.0677	0.0021571	0.0990084
CSRP2	1116.37	-0.534389	0.174243	-3.06692	0.00216275	0.0990084
TALDO1	12024.9	0.388761	0.126769	3.0667	0.00216438	0.0990084
LGALS7	21.7284	-1.68604	0.550716	-3.06155	0.00220196	0.0990084
HIST1H4E	42.5919	0.906929	0.295257	3.07166	0.00212875	0.0990084
DLL1	544.307	-0.712956	0.233082	-3.05882	0.00222209	0.0995121
TESMIN	331.765	0.672756	0.220291	3.05394	0.0022586	0.100821
PIGR	1944.12	-1.33116	0.436659	-3.04852	0.00229975	0.10135
MUC16	813.199	1.43858	0.47171	3.0497	0.00229067	0.10135
SLC35C1	2439.62	0.345719	0.113399	3.0487	0.00229837	0.10135
SLC6A14	500.51	-1.33455	0.437489	-3.05047	0.00228481	0.10135
RIPOR2	409.245	-0.791416	0.259983	-3.04411	0.00233374	0.102412
NFIC	4103.84	0.432361	0.142093	3.0428	0.00234391	0.102412
TLR3	514.238	-0.651866	0.214252	-3.04252	0.00234605	0.102412
KIF5A	106.936	-1.01214	0.332964	-3.03979	0.00236745	0.102451
SPRR2D	327.474	-1.55205	0.510615	-3.03957	0.00236916	0.102451
FABP4	1863.87	-1.31864	0.43366	-3.04072	0.00236016	0.102451
PDE7A	2092.13	-0.406086	0.133676	-3.03783	0.00238286	0.102723
LAP3	5047.63	-0.47412	0.156143	-3.03644	0.00239389	0.102878
PACRG	75.8791	-1.10775	0.366068	-3.02608	0.00247748	0.105171
MRPS30	1878.52	-0.249171	0.0822998	-3.0276	0.00246503	0.105171
CD7	587.509	-0.79469	0.262584	-3.02642	0.00247469	0.105171
HIST2H2BF	193.033	0.850925	0.281199	3.02606	0.00247765	0.105171
CNOT6L	1998.78	-0.305162	0.100925	-3.02365	0.00249744	0.10539
TAF4B	298.879	-0.525602	0.173835	-3.02358	0.00249805	0.10539
ADGRG5	137.258	-0.894617	0.296413	-3.01814	0.0025433	0.106973
S100A12	214.074	-1.16166	0.385053	-3.01688	0.0025539	0.107093
TRIM21	1208.01	-0.399622	0.132531	-3.0153	0.00256725	0.107328
ZNF614	629.458	-0.450569	0.149549	-3.01285	0.0025881	0.107874
BCL2L14	214.032	-0.782237	0.259924	-3.00948	0.00261693	0.108422
HELQ	415.756	-0.204105	0.0678188	-3.00957	0.0026162	0.108422
SIGLEC10	398.628	-0.822163	0.273427	-3.00688	0.00263941	0.108941
C5ORF38	60.1845	1.80376	0.60001	3.00622	0.00264518	0.108941
CXCR6	252.608	-0.750433	0.249836	-3.0037	0.00266715	0.109519
NPFFR2	44.4261	-1.54718	0.515766	-2.99978	0.00270173	0.109743
SLA2	140.489	-0.75738	0.252503	-2.99949	0.00270431	0.109743
HELZ2	3870.39	-0.478498	0.159461	-3.00072	0.00269342	0.109743
PTPN22	184.364	-0.749823	0.249954	-2.99985	0.00270112	0.109743
DCAF6	3409.57	0.344487	0.114913	2.9978	0.00271934	0.11003
KIF5C	676.094	-0.846723	0.282679	-2.99535	0.00274132	0.110596
SRFBP1	446.832	-0.285593	0.095442	-2.99232	0.00276865	0.111374
ATP10D	1116.47	-0.485342	0.162757	-2.98201	0.0028636	0.114388
KRT14	36617.7	-1.55471	0.521383	-2.9819	0.00286465	0.114388
TSPYL1	3233.4	-0.263435	0.0883564	-2.9815	0.00286838	0.114388
NLRC3	216.132	-0.606263	0.203432	-2.98018	0.00288082	0.114554
POLR2J3	316.159	-0.612625	0.205682	-2.9785	0.00289659	0.114851
CXCL2	361.798	-0.970905	0.326148	-2.97689	0.00291192	0.114888
HNRNPD	11705.5	-0.215686	0.0724593	-2.97665	0.00291412	0.114888
GSTA2	22.0176	-1.73056	0.582176	-2.97257	0.00295313	0.115907
RBM12	3838.07	-0.196854	0.0662318	-2.9722	0.00295673	0.115907
STARD3	3620.89	0.30131	0.101482	2.9691	0.00298671	0.116423
COMMD8	898.579	-0.256266	0.0862982	-2.96953	0.00298251	0.116423
NIFK	2207.82	-0.254268	0.0856683	-2.96805	0.00299698	0.116495
LSM6	808.198	-0.25159	0.0848036	-2.96673	0.00300981	0.116666
NCOA5	2481.26	-0.225251	0.0759662	-2.96515	0.00302535	0.116941
CD79A	609.002	-1.12858	0.381034	-2.96188	0.0030577	0.117209
TCF15	95.4921	0.910397	0.307302	2.96255	0.00305105	0.117209
PYCR1	2989.6	0.612651	0.206827	2.96214	0.00305511	0.117209
CTSV	823.743	-0.897825	0.30328	-2.96038	0.0030726	0.117455
EIF1AD	1673.1	0.229752	0.0777249	2.95596	0.00311694	0.118495
HSH2D	879.822	-0.619165	0.209446	-2.9562	0.00311458	0.118495
TCTA	1498.72	0.293822	0.0994586	2.95421	0.00313466	0.118842
ATP6V0A4	130.357	1.17441	0.397788	2.95235	0.00315363	0.118887
ATF6	3610.09	0.300787	0.10189	2.95207	0.00315649	0.118887
SEC13	7154.26	0.292775	0.0991929	2.95157	0.00316162	0.118887
CR2	203.987	-1.4234	0.483478	-2.94408	0.00323914	0.120817
GSDMC	614.038	-1.06831	0.362843	-2.94427	0.00323722	0.120817
BCL2L1	7276.6	0.367803	0.12489	2.94501	0.00322949	0.120817
TXNRD1	4442.26	0.562458	0.191122	2.94293	0.00325122	0.120942
LINGO1	265.802	0.669662	0.227759	2.94021	0.00327985	0.12168
MEST	3878.95	0.770101	0.262115	2.93802	0.00330313	0.122014
GZMM	82.2643	-0.820188	0.279193	-2.93771	0.0033065	0.122014
REEP4	3522	0.370788	0.126261	2.93668	0.00331742	0.122092
RNF144B	1517.88	-0.585002	0.199507	-2.93225	0.0033652	0.123522
USP6NL	1910.4	0.37982	0.129629	2.93004	0.00338916	0.123745
NPIPB11	72.606	-0.832678	0.284137	-2.93055	0.0033836	0.123745
CYP27B1	274.198	-0.580677	0.198245	-2.92909	0.00339953	0.123796
FAM173A	558.919	0.402903	0.137771	2.92444	0.00345076	0.125192
L1CAM	670.928	-1.21349	0.415012	-2.92397	0.00345593	0.125192
KLF7	1400.34	-0.434746	0.148788	-2.92191	0.0034789	0.125367
FADS1	2325.45	0.584729	0.200077	2.92252	0.00347209	0.125367
HNRNPU	20030.6	-0.148392	0.0508383	-2.91891	0.0035126	0.125926
UBE2N	4977.45	-0.205124	0.0702551	-2.9197	0.00350371	0.125926
UTP3	1676.95	-0.241807	0.0830258	-2.91244	0.00358622	0.128233
MRPL44	1144.61	-0.230759	0.0793015	-2.9099	0.00361544	0.128944
YARS2	1132.29	-0.270321	0.0930027	-2.90659	0.00365389	0.129103
GJB1	87.8625	1.45532	0.500638	2.90694	0.00364987	0.129103
MT1H	45.6741	-1.0151	0.349275	-2.90631	0.0036572	0.129103
AC008560.1	106.343	-0.28989	0.0996908	-2.90789	0.00363874	0.129103
MYC	5154.11	-0.658298	0.226733	-2.9034	0.00369133	0.129745
C12ORF54	57.9275	-1.04893	0.361591	-2.90087	0.0037213	0.129745
SNAI3	73.4816	-0.656863	0.226367	-2.90176	0.00371071	0.129745
S100A4	15667	0.84143	0.29001	2.90138	0.00371518	0.129745
MARS2	376.368	-0.340651	0.117434	-2.90079	0.00372228	0.129745
ZCCHC2	962.13	-0.285892	0.0986079	-2.89928	0.00374021	0.130043
RBMXL1	1154.81	-0.281443	0.0971666	-2.8965	0.00377356	0.130874
SLC7A11	637.852	0.84644	0.292378	2.89502	0.0037913	0.13116
ATP1A2	106.863	1.08896	0.376461	2.89261	0.00382058	0.131189
GLCE	1076.83	0.376424	0.1301	2.89335	0.00381159	0.131189
ISG20	1031.01	-0.654884	0.226312	-2.89373	0.00380698	0.131189
GRSF1	5790.06	-0.227839	0.0788059	-2.89114	0.00383853	0.131479
BBC3	903.436	0.435548	0.150824	2.88779	0.00387963	0.132559
KIAA1551	2024.28	-0.366004	0.1268	-2.88648	0.00389579	0.132783
TGFBR3L	28.2249	0.854377	0.296084	2.88559	0.00390685	0.132833
UGT8	280.242	-1.18874	0.412071	-2.88478	0.00391681	0.132845
RUFY3	1110.95	-0.290856	0.100914	-2.8822	0.00394904	0.133027
PWWP2A	744.043	-0.246175	0.0853867	-2.88307	0.00393824	0.133027
NANOS3	35.4102	0.613835	0.212986	2.88205	0.00395102	0.133027
STAT1	15009.1	-0.545867	0.189572	-2.87947	0.00398346	0.13347
RNF138	1023.54	-0.320616	0.111327	-2.87994	0.0039775	0.13347
MFSD11	1374.66	0.266621	0.0926876	2.87655	0.0040205	0.133584
VPREB3	49.699	-1.01795	0.353894	-2.87643	0.00402203	0.133584
NCAM1	375.29	1.04036	0.361718	2.87616	0.00402547	0.133584
AGR3	40.0064	-1.27026	0.4415	-2.87714	0.00401296	0.133584
KIAA1683	210.532	0.754493	0.262418	2.87516	0.00403829	0.133689
FDXACB1	136.517	-0.328253	0.114299	-2.87187	0.00408049	0.134443
GAN	1224.9	0.486145	0.169264	2.87211	0.00407743	0.134443
GCLM	2528.29	0.581266	0.20301	2.86324	0.00419337	0.135896
P2RY10	55.8291	-0.879828	0.307228	-2.86376	0.00418646	0.135896
TTC21B	624.499	-0.255212	0.0891193	-2.86372	0.00418703	0.135896
YIPF6	2708.3	0.21528	0.0751112	2.86615	0.00415503	0.135896
CYP4F3	1018.3	1.04048	0.362983	2.86646	0.00415088	0.135896
OGDHL	167.759	-1.01751	0.355177	-2.8648	0.00417279	0.135896
KIAA0040	1463.71	-0.433934	0.151415	-2.86587	0.00415866	0.135896
PKP4	3273.69	-0.257201	0.0899197	-2.86034	0.00423188	0.136824
LIPH	1695.05	0.806977	0.282243	2.85916	0.0042477	0.137016
ABCA3	594.526	0.755883	0.26451	2.85767	0.00426761	0.137338
KRR1	1933.45	-0.264065	0.0924765	-2.85548	0.00429716	0.137968
YLPM1	3427.59	-0.212156	0.0744058	-2.85133	0.00435364	0.139458
SAA2	260.092	-1.17655	0.413193	-2.84746	0.004407	0.140062
KBTBD8	131.734	-0.600582	0.210867	-2.84815	0.00439742	0.140062
CLEC4G	56.2361	1.16251	0.408325	2.84702	0.004413	0.140062
CCL18	1381.97	-1.02005	0.358011	-2.84922	0.0043827	0.140062
PDCD2	2226.58	-0.214945	0.0755752	-2.84411	0.00445352	0.140243
FOLH1	124.992	-0.600096	0.211187	-2.84154	0.00448963	0.140243
ARHGAP40	890.558	0.832152	0.292706	2.84296	0.00446969	0.140243
IL1B	1207.54	-0.892461	0.313892	-2.84321	0.0044662	0.140243
TMED3	7990.88	0.311864	0.109733	2.84201	0.00448302	0.140243
HDHD2	794.683	-0.27495	0.096729	-2.84247	0.00447649	0.140243
HAUS3	780.782	-0.218647	0.0769262	-2.84229	0.00447908	0.140243
SFI1	1777.6	-0.389189	0.137045	-2.83986	0.00451339	0.140667
ARHGAP25	572.469	-0.546589	0.192817	-2.83476	0.00458599	0.142609
WNT5A	4410.56	-0.816581	0.288427	-2.83115	0.00463811	0.143906
SPRR2A	264.253	-1.49282	0.528042	-2.82708	0.0046974	0.14542
IL21R	215.284	-0.829553	0.293722	-2.82428	0.00473868	0.14637
SRRD	742.338	-0.238363	0.0844564	-2.82232	0.00476779	0.146632
RHEB	3661.29	0.218336	0.0773615	2.82228	0.00476834	0.146632
CST6	1471.25	0.951312	0.337314	2.82026	0.00479847	0.147231
CRABP2	14734.8	0.770503	0.273528	2.81691	0.00484884	0.148447
MAT2B	3210.9	-0.238148	0.0846093	-2.81468	0.00488262	0.148823
FIGN	274.648	-0.717428	0.254844	-2.81516	0.00487526	0.148823
IQSEC2	1099.05	0.335114	0.119139	2.8128	0.00491117	0.149364
SH3GL1	7485.26	0.245743	0.0873987	2.81175	0.00492732	0.149527
ROBO3	332.767	-0.643353	0.229021	-2.80915	0.0049673	0.150107
SERPINB4	1481.01	-1.59148	0.566545	-2.80909	0.00496812	0.150107
PTPN7	504.804	-0.728391	0.259366	-2.80835	0.00497966	0.150128
PTPRN2	249.201	-0.7188	0.256032	-2.80747	0.00499326	0.15021
PPP1R3G	307.704	0.590099	0.210654	2.80127	0.00509022	0.152795
SH2D5	95.519	-1.01753	0.363447	-2.79967	0.00511549	0.153221
PRF1	559.223	-0.769999	0.275287	-2.79708	0.00515674	0.154123
SH2D2A	486.457	-0.506498	0.181163	-2.79582	0.00517689	0.154392
ARID1B	3570.12	-0.248824	0.089075	-2.79342	0.00521537	0.154839
IFIT3	2823.66	-0.722727	0.258847	-2.79211	0.00523663	0.154839
SLC37A2	1868.56	-0.516771	0.184989	-2.79353	0.00521365	0.154839
SOCS4	1047.89	-0.235076	0.0841905	-2.79219	0.00523525	0.154839
FASTKD2	1429.46	-0.216664	0.0776977	-2.78856	0.00529436	0.156212
PI4K2B	1061.51	-0.248066	0.0892577	-2.77921	0.00544912	0.156288
LGALS1	14217.4	0.615587	0.221525	2.77886	0.00545506	0.156288
DHX15	6153.43	-0.201078	0.0722933	-2.78142	0.00541215	0.156288
ST3GAL5	2068.91	-0.704237	0.253303	-2.78021	0.00543233	0.156288
NR4A3	587.443	-0.840709	0.302414	-2.78	0.00543591	0.156288
SOX15	950.561	-0.939888	0.338147	-2.77953	0.0054438	0.156288
PRKAB2	1142.85	0.317328	0.113868	2.78681	0.005323	0.156288
TRIM22	2687.08	-0.606569	0.21803	-2.78204	0.00540184	0.156288
IRF4	219.601	-0.828515	0.29768	-2.78324	0.0053819	0.156288
WDR12	1445.65	-0.230821	0.0828692	-2.78537	0.00534663	0.156288
EVI5L	1219.44	0.269717	0.097037	2.77952	0.00544386	0.156288
UTP15	729.708	-0.226589	0.0815281	-2.77927	0.00544811	0.156288
DUSP18	257.908	-0.307051	0.110217	-2.78589	0.00533814	0.156288
CENPW	1030.64	-0.501552	0.180338	-2.78118	0.00541616	0.156288
PEG10	2074.75	-1.07019	0.385254	-2.77787	0.00547161	0.156438
AKR1B15	309.846	1.12568	0.405384	2.77682	0.00548931	0.156621
CCL4L2	186.698	-0.839822	0.30253	-2.776	0.00550328	0.156696
SWAP70	2884.09	-0.313353	0.113014	-2.77269	0.00555949	0.157972
TFF3	281.728	-1.08354	0.391061	-2.77077	0.00559234	0.158579
NFKB1	3014.29	-0.297688	0.107579	-2.76715	0.00565488	0.159706
PRDM4	1753.91	-0.179033	0.0646998	-2.76713	0.00565514	0.159706
S1PR3	1307.59	0.650161	0.235086	2.76563	0.00568127	0.160117
STAMBPL1	354.377	-0.435307	0.157489	-2.76405	0.00570891	0.160569
ZBP1	249.532	-0.844432	0.305993	-2.75965	0.00578638	0.162198
SLC10A6	68.3603	-0.956113	0.34649	-2.75943	0.00579027	0.162198
PKP2	1181.89	-0.480801	0.174726	-2.75174	0.00592796	0.162893
SLC4A4	280.058	-0.945717	0.343559	-2.7527	0.00591057	0.162893
SEPSECS	531.209	-0.271723	0.0986387	-2.75473	0.00587412	0.162893
RNF141	1884.51	-0.302872	0.109972	-2.75409	0.00588554	0.162893
CD48	600.706	-0.816961	0.296679	-2.75368	0.00589288	0.162893
PHOSPHO2	96.7654	-0.326853	0.11871	-2.75337	0.00589849	0.162893
MALSU1	1055.31	0.197636	0.071846	2.75082	0.00594458	0.162893
CIITA	1427.66	-0.675439	0.245389	-2.75252	0.00591389	0.162893
PRR14L	2490.31	-0.313469	0.113927	-2.75149	0.00593247	0.162893
NMB	815.841	0.435802	0.158314	2.75277	0.0059093	0.162893
DIO2	728.22	0.802165	0.291555	2.75134	0.00593525	0.162893
MDGA1	454	0.748275	0.272253	2.74846	0.00598763	0.163749
KDM1B	1223.53	-0.34702	0.126639	-2.74024	0.0061394	0.167568
IL18RAP	57.4769	-0.735796	0.268589	-2.73949	0.0061535	0.167622
ANAPC4	1582.98	-0.255209	0.0931901	-2.73859	0.0061704	0.167752
AP1S3	359.498	-0.497843	0.181874	-2.73729	0.00619474	0.168084
SYNGR3	106.155	-0.697951	0.255518	-2.73151	0.0063045	0.170062
LRRC4	115.168	-0.757008	0.277094	-2.73195	0.00629605	0.170062
LY6D	16895.2	-1.1887	0.435101	-2.732	0.0062951	0.170062
CREB3	2310.65	0.269041	0.0985973	2.72869	0.00635868	0.170874
BEND3	428.163	-0.395863	0.145076	-2.72866	0.00635932	0.170874
HIST1H1C	4320.68	0.666226	0.244292	2.72717	0.00638807	0.171314
PCDH1	4594.53	0.483337	0.177327	2.72569	0.00641676	0.171751
DTX3L	5008.67	-0.360351	0.132246	-2.72486	0.00643297	0.171852
VPS37C	1971.48	0.180805	0.0663742	2.72403	0.00644901	0.171892
ABCB8	1887.88	0.230658	0.0846917	2.72351	0.0064593	0.171892
GGT5	1722.46	0.656369	0.24113	2.72205	0.00648774	0.171909
AGFG2	1184.77	0.336156	0.123544	2.72094	0.00650964	0.171909
CXCL5	331.546	-1.11525	0.409661	-2.72237	0.00648158	0.171909
TH	478.095	1.16076	0.426528	2.72142	0.00650028	0.171909
HBEGF	1601.96	-0.576953	0.212318	-2.7174	0.00657968	0.173098
SPOCK1	1412.63	0.721272	0.265366	2.71803	0.00656723	0.173098
IL12RB2	129.962	-0.921027	0.339634	-2.71182	0.00669148	0.175705
IKZF3	1643.28	-0.562716	0.207616	-2.71037	0.00672089	0.17581
SCG5	225.017	-0.641793	0.236772	-2.71059	0.00671632	0.17581
LPIN2	1510.15	-0.482644	0.178243	-2.70779	0.00677329	0.175851
P3H4	2122.87	0.444439	0.164105	2.70826	0.00676361	0.175851
SHH	1057.73	-1.37057	0.50602	-2.70852	0.00675831	0.175851
FAM161A	220.553	-0.397021	0.146601	-2.70817	0.00676546	0.175851
ZCCHC9	890.938	-0.177084	0.0654203	-2.70686	0.00679223	0.176013
PSMG3	2704.36	0.320669	0.118577	2.7043	0.00684478	0.176384
DNAAF2	711.238	-0.23461	0.0867428	-2.70467	0.00683732	0.176384
PAX9	275.303	-0.710642	0.26275	-2.70463	0.00683812	0.176384
CNPY4	811.616	0.366841	0.135728	2.70278	0.00687631	0.176867
NAGA	3070.67	0.276595	0.102398	2.70117	0.00690964	0.177394
PML	5568.3	-0.347563	0.128761	-2.6993	0.00694855	0.178063
AHNAK	40389.1	0.493706	0.183122	2.69605	0.00701681	0.178422
KLK8	112.588	-1.67011	0.619717	-2.69495	0.00703993	0.178422
NAT10	3647.77	-0.29605	0.109757	-2.69733	0.0069899	0.178422
PNPT1	1912.8	-0.246355	0.0913552	-2.69668	0.00700356	0.178422
HOMER1	673.445	-0.371417	0.137696	-2.69736	0.00698912	0.178422
HKDC1	130.405	1.06078	0.393604	2.69505	0.00703788	0.178422
L3HYPDH	333.734	0.32029	0.118949	2.69266	0.00708855	0.178673
GDF15	9289.14	0.863892	0.320752	2.69333	0.00707417	0.178673
GPD1	92.6091	-0.828364	0.307618	-2.69283	0.00708482	0.178673
PPP1R2	2664.52	0.200292	0.0744264	2.69114	0.00712078	0.179017
PTP4A3	1462.64	0.490153	0.182159	2.6908	0.00712809	0.179017
METAP1D	348.96	-0.322174	0.119802	-2.68922	0.00716187	0.17954
DENR	4209.67	-0.178113	0.0663083	-2.68613	0.00722841	0.18088
PPHLN1	2452.09	-0.231225	0.0861179	-2.68498	0.00725333	0.181176
FEZ1	869.3	-0.590043	0.219857	-2.68375	0.00728006	0.181374
SERPINB13	1113.25	-1.4528	0.541401	-2.68341	0.00728748	0.181374
POLR1B	1366.86	-0.264824	0.0987196	-2.68258	0.00730558	0.181498
ADAM28	523.307	-0.707885	0.263949	-2.6819	0.00732049	0.181543
HNRNPA0	9473.67	-0.203616	0.0759524	-2.68084	0.00734377	0.181794
LAG3	453.408	-0.748778	0.279484	-2.67915	0.00738103	0.181855
KLHDC7B	6082.71	-1.00689	0.375711	-2.67996	0.007363	0.181855
FST	1924.98	-0.839912	0.313524	-2.67894	0.00738564	0.181855
HEY2	84.3711	-0.424058	0.158351	-2.67797	0.00740707	0.182059
TRMT10C	1495.59	-0.235339	0.0879405	-2.67612	0.007448	0.18274
SC5D	2377.54	0.451143	0.168907	2.67095	0.00756365	0.182984
PDE8B	337.803	-0.541728	0.202665	-2.67302	0.0075172	0.182984
KLHDC10	2227.09	0.199867	0.0747343	2.67436	0.00748713	0.182984
DAGLA	250.342	0.538186	0.201415	2.67203	0.00753948	0.182984
MRPS18C	635.933	-0.189793	0.0710583	-2.67095	0.00756373	0.182984
STT3B	9498.56	0.23783	0.0889472	2.67383	0.00749898	0.182984
KDELC2	2098.64	0.383091	0.14335	2.67242	0.00753062	0.182984
PLCXD1	1782.47	0.449118	0.168074	2.67214	0.007537	0.182984
IMPA1	982.019	-0.302388	0.11335	-2.66774	0.00763642	0.184065
LURAP1L	568.068	0.542483	0.203352	2.6677	0.00763717	0.184065
INAFM1	799.986	0.362474	0.1359	2.66721	0.0076483	0.184065
FRMD3	227.402	-0.629168	0.235949	-2.66654	0.00766367	0.184114
SDR16C5	351.494	-1.29553	0.486081	-2.66525	0.00769307	0.184181
TMIE	66.7154	0.629209	0.236036	2.66573	0.00768204	0.184181
SLC16A1	2728.13	-0.778342	0.292221	-2.66354	0.00773244	0.184804
CD3E	744.726	-0.704356	0.264655	-2.66141	0.00778143	0.185654
BCL10	1344.38	-0.262451	0.0986758	-2.65973	0.00782039	0.186262
CDK16	6548.18	0.249864	0.0941611	2.65358	0.00796424	0.186557
AKNA	1640.09	-0.401591	0.151263	-2.65492	0.00793267	0.186557
GALK1	1120.87	0.344498	0.12963	2.65755	0.00787115	0.186557
MS4A1	223.468	-1.18562	0.446719	-2.65407	0.00795277	0.186557
C12ORF43	794.399	-0.171846	0.0646992	-2.65607	0.00790573	0.186557
DCAF16	1791.19	-0.259738	0.0978472	-2.65453	0.00794188	0.186557
CXXC5	2591.68	0.457849	0.172522	2.65386	0.00795774	0.186557
ZNF101	626.22	-0.230016	0.0866859	-2.65344	0.00796755	0.186557
MYBL1	239.69	-0.544949	0.205111	-2.65686	0.00788731	0.186557
GCNT1	502.517	-0.700259	0.263599	-2.65653	0.00789501	0.186557
SEPT1	539.002	-0.562891	0.212228	-2.65229	0.00799479	0.186878
TNFRSF19	727.422	0.886705	0.334489	2.65093	0.00802713	0.187318
EAF2	222.862	-0.459805	0.173529	-2.64973	0.00805572	0.187669
OAS1	6213.83	-0.475807	0.179618	-2.64899	0.00807315	0.187758
ARCN1	7787.9	0.184051	0.0695497	2.64632	0.0081373	0.188933
PERM1	525.496	0.576763	0.218297	2.6421	0.00823931	0.190981
NRG1	344.355	-0.982996	0.37221	-2.64097	0.00826681	0.191298
ETV7	791.498	-0.531717	0.201533	-2.63836	0.00833092	0.191334
E2F3	2447.29	-0.520552	0.197322	-2.63809	0.00833752	0.191334
DUOXA2	476.444	-1.04272	0.395	-2.6398	0.00829559	0.191334
CLIC3	2977.52	0.884243	0.334983	2.63967	0.00829874	0.191334
ZNF397	1298.85	-0.28444	0.107789	-2.63886	0.00831842	0.191334
PPP1R16B	397.388	-0.625529	0.237396	-2.63496	0.00841474	0.192468
PHF10	2951.97	-0.228329	0.0866408	-2.63535	0.00840503	0.192468
ZBED5	1954.07	-0.245364	0.0932285	-2.63185	0.0084921	0.193917
PLA2G15	1827.67	0.318051	0.120945	2.62972	0.00854542	0.194544
GTF2H3	1596.22	-0.224367	0.0853226	-2.62963	0.00854768	0.194544
PRR15L	856.554	0.825161	0.313915	2.62861	0.00857351	0.194812
AIFM2	1375.16	0.35683	0.136005	2.62365	0.00869929	0.195359
SCT	30.7998	0.899311	0.342524	2.62554	0.00865105	0.195359
CACNG4	659.54	1.09384	0.416511	2.62619	0.00863465	0.195359
SLAMF1	128.88	-0.732342	0.27879	-2.62686	0.00861759	0.195359
GALNS	1545.7	0.327365	0.124714	2.62492	0.00866685	0.195359
YIF1A	3803.96	0.261576	0.0996862	2.62399	0.00869066	0.195359
SPNS2	1785.51	0.719087	0.274125	2.62321	0.00871056	0.195359
SH2D1A	101.318	-0.751248	0.286208	-2.62483	0.00866912	0.195359
KLK13	52.4539	-1.29038	0.492441	-2.62038	0.00878308	0.196667
TBP	662.797	-0.183389	0.0700296	-2.61873	0.00882575	0.197303
GMFB	2060.09	-0.269417	0.10297	-2.61645	0.00888486	0.198304
TFF2	174.542	-1.31023	0.501459	-2.61284	0.00897927	0.200089
LTF	840.566	-1.12336	0.430427	-2.60988	0.00905735	0.201181
PTPRC	1557.44	-0.715157	0.273971	-2.61034	0.00904523	0.201181
MROH2A	121.343	-1.0369	0.397434	-2.609	0.00908082	0.201379
RUNX2	909.411	0.533303	0.204595	2.60662	0.00914399	0.202248
SCARA5	179.931	-1.01544	0.389592	-2.60643	0.00914925	0.202248
FAM53C	1721.65	-0.210607	0.0808713	-2.60422	0.00920843	0.203232
FKBP10	6213.53	0.62307	0.239478	2.60178	0.00927401	0.204353
SFT2D2	3297.83	0.263081	0.101215	2.59924	0.00934305	0.205547
NAIF1	592.638	-0.189512	0.0729785	-2.59682	0.00940911	0.206672
GABARAPL2	3461.14	0.18953	0.073004	2.59616	0.00942731	0.206744
OPN1SW	128.137	0.361297	0.139212	2.5953	0.00945082	0.206922
RRS1	2234.7	-0.325882	0.125592	-2.59477	0.00946534	0.206922
PGD	12398.9	0.433246	0.167024	2.59391	0.00948925	0.207117
MOB1B	1477.37	-0.24007	0.0925946	-2.5927	0.00952258	0.207517
HIC1	532.339	0.560585	0.216291	2.59181	0.0095472	0.207727
ZNF142	1014.73	-0.217886	0.0840854	-2.59125	0.00956285	0.20774
NDRG1	32839.2	-0.58037	0.224074	-2.59008	0.00959525	0.207792
SEMA4D	1928.96	-0.294089	0.11354	-2.59019	0.00959244	0.207792
MYBPC1	204.84	-1.29385	0.499666	-2.58943	0.00961342	0.20786
TAGAP	274.465	-0.649693	0.251008	-2.58833	0.00964413	0.208199
MAP4K1	422.453	-0.614057	0.237337	-2.58728	0.00967381	0.208244
WNT5B	625.623	0.724664	0.280167	2.58654	0.00969444	0.208244
PTAFR	1047.66	-0.539464	0.2086	-2.58612	0.00970639	0.208244
ZNF649	396.779	-0.407567	0.157543	-2.58702	0.00968112	0.208244
STAP1	38.2163	-0.813735	0.314945	-2.58373	0.00977373	0.20915
RBM22	2210.28	-0.161751	0.0626155	-2.58325	0.00978748	0.20915
B3GNT9	888.432	0.337578	0.130691	2.58302	0.00979398	0.20915
KCNG1	2247.57	0.897463	0.347583	2.58201	0.00982263	0.209439
B3GAT3	2401.76	0.283481	0.10984	2.58084	0.00985598	0.209669
RUNX1	4437.04	-0.290621	0.112619	-2.58057	0.00986375	0.209669
S100A8	25492.1	-1.14815	0.445027	-2.57995	0.0098814	0.209722
TBX19	184.249	0.324496	0.125843	2.57858	0.00992065	0.210233
NUP153	3023.2	-0.310141	0.12035	-2.577	0.00996625	0.210554
C18ORF21	768.202	-0.227047	0.0880944	-2.57732	0.00995701	0.210554
GNA11	4106.03	0.219898	0.0854829	2.57242	0.0100992	0.211135
METAP2	4012.17	-0.206976	0.0804614	-2.57237	0.0101006	0.211135
CAB39	3952.98	-0.248931	0.0967174	-2.5738	0.010059	0.211135
FAM49B	3916.67	-0.25134	0.0976723	-2.5733	0.0100733	0.211135
FZD5	1225.91	-0.496088	0.192786	-2.57326	0.0100745	0.211135
MRPL1	1082.18	-0.237967	0.0924863	-2.57299	0.0100824	0.211135
ZNF24	3179.32	-0.211909	0.0823025	-2.57475	0.0100311	0.211135
SFPQ	15597.7	-0.152612	0.0593931	-2.56953	0.0101837	0.212236
GFI1	137.999	-0.607493	0.236423	-2.56952	0.0101839	0.212236
LTA	40.6249	-0.723397	0.28162	-2.5687	0.0102081	0.21242
KRTDAP	437.486	-1.36498	0.532135	-2.56509	0.0103148	0.214318
CD164L2	62.4307	0.719611	0.280613	2.56443	0.0103346	0.214408
USPL1	925.366	0.231392	0.0903065	2.5623	0.0103982	0.215404
CA12	6341.09	-0.726817	0.283734	-2.56162	0.0104186	0.215505
AIF1L	705.73	0.607388	0.237192	2.56074	0.0104448	0.215725
SEMA5B	213.131	-0.700381	0.27369	-2.55902	0.0104966	0.215828
STEAP1B	79.4968	-0.970476	0.379209	-2.55921	0.010491	0.215828
ISG20L2	2778.41	-0.190147	0.0742997	-2.55918	0.0104919	0.215828
MMP25	193.23	-0.551991	0.215889	-2.55683	0.0105632	0.216277
PPP1R14A	463.668	0.628417	0.245735	2.5573	0.0105488	0.216277
CDK5R1	407.175	-0.53347	0.208651	-2.55676	0.0105653	0.216277
SPN	344.53	-0.603026	0.235926	-2.556	0.0105883	0.216426
CLN3	1494.27	0.300397	0.117608	2.55422	0.0106427	0.217218
IL7	121.705	-0.469418	0.183907	-2.55247	0.0106962	0.217988
LYNX1	1060.94	-0.744631	0.2918	-2.55186	0.0107151	0.218051
GEMIN5	1192.67	-0.210422	0.0825312	-2.54961	0.0107845	0.219142
TGFB1I1	1739.71	0.513383	0.201403	2.54903	0.0108024	0.219183
RWDD3	298.218	-0.241684	0.0949696	-2.54486	0.0109322	0.22085
NAB1	2198.89	-0.350144	0.137589	-2.54485	0.0109324	0.22085
CWC22	1295.22	-0.150673	0.0591921	-2.54549	0.0109125	0.22085
UNG	3214.96	-0.225877	0.0888579	-2.54201	0.0110218	0.221363
TIGAR	628.462	-0.312699	0.122974	-2.5428	0.0109968	0.221363
PARP14	6388.86	-0.359011	0.141221	-2.54219	0.0110159	0.221363
SMIM15	2577.61	-0.193926	0.0762596	-2.54298	0.0109912	0.221363
SRSF6	8774.79	-0.243054	0.0956564	-2.5409	0.0110566	0.221741
PIK3AP1	642.802	-0.656411	0.258723	-2.53712	0.0111768	0.223828
SGPP2	864.579	-0.599144	0.236226	-2.53632	0.0112023	0.224014
WDR75	2278.51	-0.193423	0.0763078	-2.53477	0.011252	0.224684
RABGAP1L	3789.39	0.376559	0.148723	2.53195	0.0113429	0.226171
IFRD1	1776.3	0.263071	0.103929	2.53125	0.0113657	0.22621
RARB	358.736	0.611294	0.241778	2.52833	0.0114608	0.22621
IL4I1	588.106	-0.67826	0.268164	-2.52927	0.0114299	0.22621
MEI1	188.841	-0.684459	0.270616	-2.52926	0.0114303	0.22621
TTYH1	126.345	0.568189	0.224582	2.52998	0.0114069	0.22621
EPGN	97.336	-1.11157	0.439592	-2.52865	0.0114503	0.22621
PRMT3	810.389	-0.245163	0.0969839	-2.52787	0.0114756	0.22621
OTUD7B	2187.29	0.278861	0.110246	2.52945	0.0114243	0.22621
PGBD5	286.25	-0.743363	0.294159	-2.52708	0.0115015	0.226398
CD47	5886.54	-0.376793	0.149145	-2.52635	0.0115256	0.226549
SP4	378.953	-0.297192	0.117718	-2.52461	0.0115827	0.226781
LIAS	411.634	-0.23846	0.0944584	-2.52449	0.0115865	0.226781
RWDD4	499.841	-0.177555	0.0703096	-2.52534	0.0115587	0.226781
IL17RC	1803.35	0.302097	0.119731	2.52314	0.0116311	0.227039
PRKCB	465.703	-0.702551	0.278482	-2.52279	0.011643	0.227039
TRIM69	2205.44	-0.318689	0.126333	-2.52261	0.0116489	0.227039
ABHD11	2475.16	0.392361	0.155659	2.52064	0.0117142	0.227351
CELSR2	3187.56	-0.580305	0.230182	-2.52107	0.0116997	0.227351
PDCD1	139.695	-0.741898	0.294318	-2.52074	0.0117109	0.227351
YIPF2	2688.91	0.248565	0.0987245	2.51777	0.0118101	0.227757
PLAC8	441.224	-0.795773	0.316152	-2.51706	0.0118339	0.227757
NCF1	158.654	-0.729927	0.289797	-2.51875	0.0117772	0.227757
CCR5	294.962	-0.672693	0.267241	-2.51718	0.01183	0.227757
RASSF6	993.733	-0.657592	0.261034	-2.51918	0.0117627	0.227757
RBM14	2844.21	-0.153613	0.0610101	-2.51782	0.0118082	0.227757
RFX5	2574.88	-0.302009	0.120136	-2.51389	0.0119408	0.228861
RER1	5951.95	0.172349	0.0685428	2.51447	0.0119212	0.228861
SLC50A1	3964.29	0.287099	0.114188	2.51427	0.0119279	0.228861
CRLF3	964.622	-0.229528	0.0913263	-2.51327	0.0119617	0.228944
ROBO1	2495.46	-0.613727	0.244477	-2.51037	0.0120606	0.230518
ADAMTS8	107.63	0.793364	0.316135	2.50957	0.0120877	0.230717
CNTRL	1194.52	-0.264199	0.105303	-2.50894	0.0121094	0.230813
ASB13	1760.83	-0.296063	0.118165	-2.5055	0.0122279	0.23275
E2F2	714.647	0.544793	0.217612	2.50351	0.0122968	0.232992
ZBTB24	633.758	-0.201405	0.0804522	-2.50341	0.0123004	0.232992
MTERF1	496.022	-0.199517	0.079705	-2.50319	0.012308	0.232992
UBE2L6	5752.07	-0.442636	0.17681	-2.50345	0.0122988	0.232992
TRAPPC4	1973.6	0.21315	0.0851998	2.50176	0.0123577	0.233615
MAP3K4	1422.78	-0.232884	0.0931189	-2.50093	0.0123869	0.233847
NRP1	3010.8	0.463259	0.185305	2.49998	0.0124202	0.234142
FKBP2	4410.22	0.328342	0.131388	2.49903	0.0124533	0.234142
ZBTB2	905.409	-0.181704	0.0727082	-2.49909	0.0124514	0.234142
ISYNA1	6142.1	0.567197	0.227011	2.49854	0.0124706	0.23415
CAPRIN2	1121.43	-0.338431	0.135589	-2.49601	0.0125601	0.235509
HERC6	1470.13	-0.551124	0.22092	-2.49468	0.0126072	0.236074
RNF31	844.561	-0.230963	0.0926064	-2.49403	0.0126303	0.236186
VRK2	791.036	-0.283721	0.113798	-2.4932	0.0126598	0.236418
TANK	1668.52	-0.213191	0.0855608	-2.49169	0.0127138	0.237107
ISOC1	1417.6	-0.27895	0.11208	-2.48884	0.0128159	0.23717
AJUBA	1957.31	-0.469188	0.188541	-2.48852	0.0128277	0.23717
LCP1	7365.36	-0.56271	0.225907	-2.4909	0.0127421	0.23717
ARMT1	1021.49	-0.190098	0.0764073	-2.48796	0.0128479	0.23717
MITD1	977.74	-0.233399	0.0938538	-2.48683	0.0128886	0.23717
FCMR	376.744	-0.658952	0.264739	-2.48906	0.0128081	0.23717
TP53RK	1415.07	-0.225301	0.0905648	-2.48774	0.0128559	0.23717
ZNF569	204.852	-0.413734	0.166163	-2.48993	0.0127767	0.23717
HIST1H3D	88.2469	0.615002	0.247265	2.48721	0.0128748	0.23717
TOP1	5373.32	-0.199981	0.0803629	-2.48848	0.0128291	0.23717
RGN	77.3493	0.770076	0.309929	2.48469	0.0129665	0.237657
SLC39A3	1272.53	0.262848	0.105778	2.4849	0.0129589	0.237657
PITPNB	4009.82	-0.237601	0.0956079	-2.48516	0.0129494	0.237657
STS	1864.16	0.562675	0.226552	2.48364	0.0130046	0.237786
CLTA	7264.6	0.259043	0.104304	2.48355	0.0130079	0.237786
TNFRSF10C	114.779	0.625115	0.251798	2.48261	0.0130425	0.238102
VWA1	7357.39	0.435981	0.175661	2.48195	0.0130664	0.238225
ENHO	52.2327	-0.79608	0.321062	-2.47952	0.0131558	0.239539
CYFIP2	1651.57	-0.513133	0.20711	-2.47758	0.0132276	0.24053
SEMA7A	2047.81	0.521482	0.210572	2.4765	0.0132676	0.240942
HPGDS	60.1388	0.608489	0.246031	2.47322	0.0133901	0.242553
WEE1	2662.01	-0.320482	0.129583	-2.47319	0.0133914	0.242553
POR	7090.14	0.242615	0.0982241	2.47001	0.0135109	0.244397
WIPI1	1148.83	0.286021	0.115903	2.46776	0.0135961	0.244681
PLA2G4A	646.118	0.508318	0.205912	2.46861	0.0135638	0.244681
ROM1	196.969	0.337011	0.136494	2.46904	0.0135475	0.244681
HRASLS5	73.8959	1.02264	0.414405	2.46773	0.0135973	0.244681
NUDCD3	4901.9	0.174135	0.0705944	2.4667	0.0136364	0.244747
TRPS1	647.055	0.663392	0.268935	2.46674	0.0136351	0.244747
DLG4	641.776	0.401659	0.16294	2.46508	0.0136982	0.24509
PRPF38B	2938.4	-0.181095	0.0734721	-2.46482	0.0137083	0.24509
DBT	1690.63	-0.301913	0.122489	-2.46481	0.0137086	0.24509
TNFSF15	710.838	0.636004	0.258175	2.46346	0.0137603	0.245696
SCML1	498.868	0.425249	0.172736	2.46184	0.0138227	0.246176
DOHH	1065.72	0.291024	0.118203	2.46207	0.0138136	0.246176
PRPF40A	5221.96	-0.17303	0.0703651	-2.45904	0.0139309	0.24776
SDAD1	1353.36	-0.227332	0.0924635	-2.45861	0.0139475	0.24776
ZNRD1	1248.66	-0.246009	0.100191	-2.45541	0.0140725	0.248259
WNT6	153.193	-0.866002	0.352731	-2.45513	0.0140832	0.248259
RPF1	1708.27	-0.173829	0.0707698	-2.45626	0.0140393	0.248259
PTPN12	4011.34	-0.293525	0.119544	-2.45537	0.0140741	0.248259
ZBTB18	893.517	-0.373689	0.152182	-2.45553	0.0140677	0.248259
SBSN	1046.33	-1.20257	0.48951	-2.45669	0.0140225	0.248259
DSC3	7160.71	-1.16692	0.475539	-2.45388	0.0141323	0.248392
MYO1G	584.273	-0.618123	0.251928	-2.45357	0.0141446	0.248392
FAM60A	2931.45	-0.27769	0.113175	-2.45363	0.0141422	0.248392
B4GAT1	770.243	0.265043	0.108056	2.45283	0.0141739	0.248464
SLC25A22	2000.33	-0.273017	0.11132	-2.45255	0.0141846	0.248464
HIST3H2A	916.804	0.449611	0.183416	2.45132	0.0142335	0.249005
GMDS	1495.93	0.295964	0.120808	2.44988	0.0142904	0.249421
SMARCA5	5101.14	-0.199382	0.0814029	-2.44932	0.0143127	0.249421
S100A13	2818.25	0.383943	0.156758	2.44928	0.0143144	0.249421
NOP9	1901.56	-0.226393	0.0924467	-2.4489	0.0143294	0.249421
BTBD10	1694.51	-0.205695	0.0840666	-2.44682	0.0144124	0.250237
DDIT3	1063.66	0.36663	0.149824	2.44707	0.0144025	0.250237
ACHE	165.171	-0.648025	0.264923	-2.44609	0.0144414	0.250426
GRB14	76.2948	-0.641982	0.262585	-2.44486	0.014491	0.250658
FANCF	907.149	-0.305376	0.124894	-2.44508	0.0144822	0.250658
RFC1	2421.16	-0.207677	0.0851307	-2.43951	0.0147072	0.250948
TNFRSF9	142.223	-0.62157	0.254334	-2.44391	0.0145289	0.250948
KHDRBS1	9584.98	-0.135967	0.0556617	-2.44273	0.0145765	0.250948
C12ORF29	812.625	-0.216801	0.0888654	-2.43966	0.0147011	0.250948
DAB2	2700.54	0.503787	0.206366	2.44123	0.0146373	0.250948
CUL5	1649	0.216529	0.0886969	2.44122	0.0146377	0.250948
C18ORF54	402.947	-0.322982	0.132336	-2.44062	0.0146621	0.250948
TM4SF1	8319	0.617126	0.252595	2.44314	0.0145601	0.250948
TADA2B	1455.84	-0.155627	0.0637424	-2.44151	0.0146262	0.250948
ACTG1	202126	-0.197932	0.0811259	-2.43982	0.0146946	0.250948
CARD17	25.7415	-1.07535	0.440307	-2.44227	0.0145951	0.250948
TMEM131L	753.163	-0.483174	0.19844	-2.43486	0.0148974	0.253569
TIGIT	322.027	-0.616884	0.253355	-2.43486	0.0148975	0.253569
IKZF1	552.833	-0.634033	0.260599	-2.43298	0.0149752	0.254579
SRGAP2C	313.846	0.236289	0.0971466	2.43229	0.0150035	0.254747
JPH1	416.569	-0.56292	0.231575	-2.43083	0.0150642	0.255151
MUC20	3353.7	0.707529	0.291052	2.43093	0.01506	0.255151
ESCO1	1152.19	-0.197248	0.0812055	-2.429	0.0151406	0.256131
GIPR	153.57	-0.614152	0.253084	-2.42668	0.0152378	0.257147
PSTPIP2	793.547	-0.447102	0.184218	-2.42703	0.0152231	0.257147
OTUB2	223.34	-0.424174	0.174889	-2.42539	0.0152918	0.25743
MPZL3	1112.16	0.338691	0.139621	2.42578	0.0152755	0.25743
BCAM	12524.7	-0.530356	0.2188	-2.42394	0.0153533	0.258151
KIF21A	1031.03	-0.364334	0.150486	-2.42106	0.0154755	0.258956
ABRAXAS1	225.949	-0.260601	0.10764	-2.42104	0.015476	0.258956
SYCP2	301.046	-0.631291	0.260676	-2.42174	0.0154462	0.258956
PLCG2	1252.2	-0.446693	0.184486	-2.42129	0.0154657	0.258956
PSG4	121.004	1.3934	0.575912	2.41946	0.0155434	0.25977
ETV1	411.317	0.560057	0.231749	2.41665	0.015664	0.261155
ZNF281	1017.22	-0.284085	0.117538	-2.41696	0.0156505	0.261155
ACAP1	699.485	-0.538708	0.222994	-2.4158	0.0157008	0.261454
CHST7	169.417	0.401672	0.16645	2.41318	0.0158141	0.262392
TAP1	10483.4	-0.532322	0.220575	-2.41333	0.0158074	0.262392
C6ORF226	332.523	0.336297	0.139327	2.41373	0.0157901	0.262392
PRADC1	1141.42	0.298638	0.123776	2.41274	0.0158332	0.262394
CHP2	546.318	-1.06632	0.442502	-2.40975	0.0159635	0.264238
DSG3	5482.01	-1.37309	0.569915	-2.40929	0.0159837	0.264256
TLE6	320.833	-0.729418	0.302918	-2.40797	0.0160414	0.264893
SRBD1	714.596	-0.200454	0.0833173	-2.40591	0.0161321	0.26552
RAMP1	773.896	0.76204	0.316757	2.40575	0.0161392	0.26552
IL17RD	470.686	0.522733	0.217319	2.40537	0.0161561	0.26552
BCL2L11	1905.15	-0.272511	0.113249	-2.4063	0.016115	0.26552
AQP9	282.7	-0.768987	0.319812	-2.4045	0.0161948	0.26584
ADAM11	121.02	0.620136	0.257965	2.40396	0.0162185	0.265915
ENTPD5	1747.63	-0.480647	0.200007	-2.40315	0.0162546	0.26594
ZNF793	492.761	-0.479648	0.199599	-2.40306	0.0162585	0.26594
PCDH12	578.895	0.399469	0.166363	2.40119	0.0163421	0.266588
RAD17	1127.11	-0.1735	0.0722655	-2.40088	0.0163559	0.266588
LUZP2	222.886	-0.983956	0.409709	-2.4016	0.0163237	0.266588
RASL11A	350.31	-0.5792	0.241445	-2.39889	0.016445	0.26741
TACC1	5944.02	0.498137	0.207634	2.39912	0.0164346	0.26741
BMP2K	342.908	-0.350651	0.146206	-2.39834	0.0164696	0.267495
MBTPS2	931.224	0.230198	0.0960166	2.39748	0.0165081	0.267806
DEPDC5	984.028	-0.213162	0.0889563	-2.39625	0.0165637	0.268227
CD3D	337.296	-0.635101	0.265062	-2.39605	0.0165728	0.268227
ZCCHC10	696.951	-0.171314	0.0715731	-2.39355	0.0166862	0.269432
TMEM171	113.905	-0.721187	0.301277	-2.39377	0.0166764	0.269432
GFM2	1280.56	-0.216587	0.0905972	-2.39065	0.0168184	0.270935
ZFAND2A	778.929	0.284057	0.118799	2.39107	0.0167992	0.270935
TIMP4	120.43	0.624853	0.26146	2.38986	0.0168546	0.271202
YTHDF2	4006.42	-0.152752	0.0639283	-2.38943	0.0168746	0.271209
UNC5CL	141.305	-0.582961	0.244055	-2.38864	0.0169107	0.271474
DARS	3920.77	-0.191346	0.0802047	-2.38573	0.0170454	0.272058
EDAR	145.693	0.836703	0.350553	2.38681	0.0169954	0.272058
VSNL1	578.12	-0.970901	0.406827	-2.38652	0.0170086	0.272058
CRELD1	2062.61	0.282257	0.118285	2.38624	0.0170216	0.272058
ARL9	77.045	-0.621096	0.260298	-2.38609	0.0170284	0.272058
CHST8	114.878	1.07287	0.449871	2.38485	0.0170862	0.272395
DDX18	3519.48	-0.173354	0.0728651	-2.37911	0.0173546	0.272592
SLC1A6	1675.92	1.21429	0.509601	2.38283	0.0171802	0.272592
EZH1	1606.37	0.205745	0.0864737	2.37928	0.0173466	0.272592
DUSP3	3190.61	0.225783	0.0948713	2.37989	0.0173179	0.272592
THRA	1407.76	0.354356	0.148844	2.38072	0.0172789	0.272592
HSD17B7	552.196	0.271633	0.113947	2.38386	0.0171321	0.272592
LRRCC1	748.504	-0.303099	0.127343	-2.38017	0.0173044	0.272592
LEFTY2	38.7336	1.16516	0.489662	2.37952	0.0173351	0.272592
ICOS	94.0217	-0.655785	0.275151	-2.38336	0.0171553	0.272592
SCAND1	3613.87	0.329202	0.138339	2.37968	0.0173279	0.272592
GEN1	1072.09	-0.279052	0.117226	-2.38046	0.0172908	0.272592
FAM114A1	3060.93	0.258029	0.108406	2.38021	0.0173028	0.272592
KRT81	222.451	-0.986921	0.414644	-2.38016	0.0173049	0.272592
PITRM1	4461.15	0.229737	0.0966662	2.3766	0.0174728	0.273828
HR	1641.57	-0.683503	0.287597	-2.3766	0.0174729	0.273828
ULK4	268.544	0.35678	0.150169	2.37586	0.017508	0.273838
METTL15	408.337	-0.20619	0.0867893	-2.37575	0.0175131	0.273838
GNPTAB	2830.79	-0.261365	0.110115	-2.37357	0.0176172	0.275154
ZC3H14	1889.57	-0.1954	0.082355	-2.37266	0.0176605	0.275519
GZMB	555.275	-0.770872	0.325092	-2.37124	0.0177285	0.276019
SELENOS	3173.97	0.189848	0.0800656	2.37116	0.0177324	0.276019
PAICS	7469.99	-0.266643	0.112532	-2.36948	0.017813	0.27616
MRPL50	1094.09	-0.212427	0.0896575	-2.36931	0.0178213	0.27616
SCRG1	92.8578	1.06527	0.449469	2.37007	0.0177848	0.27616
LDHD	425.113	0.608592	0.256814	2.36977	0.0177989	0.27616
TEPP	221.744	1.05932	0.447485	2.36727	0.0179198	0.277376
CASP8	1500.93	-0.261262	0.110463	-2.36516	0.0180222	0.27756
YTHDC1	3843.43	-0.151958	0.0642433	-2.36535	0.0180131	0.27756
NBN	3288.92	-0.231329	0.0977825	-2.36575	0.0179934	0.27756
C9ORF72	518.625	-0.29269	0.123693	-2.36626	0.0179689	0.27756
PLCXD3	181.147	1.05543	0.446279	2.36496	0.018032	0.27756
LRRN2	178.349	0.711346	0.301159	2.36203	0.0181753	0.279455
TNFRSF17	67.0741	-0.95781	0.405872	-2.35988	0.0182808	0.280091
WDFY4	459.035	-0.700345	0.296842	-2.35932	0.0183084	0.280091
LIN7C	1476.55	-0.20651	0.0876252	-2.35674	0.0184363	0.280091
HIST1H2BD	1205.94	0.521947	0.221476	2.35668	0.0184393	0.280091
ACTG2	10488.8	0.856006	0.362855	2.35908	0.0183202	0.280091
HNF4G	99.8451	-0.793185	0.336185	-2.35937	0.0183059	0.280091
MAPK1IP1L	3883.46	-0.186699	0.0791975	-2.35739	0.0184041	0.280091
IRX2	107.272	1.22546	0.519937	2.35694	0.0184261	0.280091
MRFAP1L1	3456.79	-0.224036	0.0949783	-2.35881	0.0183338	0.280091
IFNE	70.8965	-0.908139	0.385181	-2.3577	0.0183887	0.280091
ZDHHC18	3112.06	0.23068	0.0978663	2.35709	0.0184186	0.280091
TRAF3IP2	1712.53	-0.291393	0.123853	-2.35272	0.0186366	0.280397
PIK3C3	1474.4	-0.242357	0.103061	-2.35158	0.0186938	0.280397
AGR2	9282.12	-0.76331	0.324404	-2.35296	0.0186245	0.280397
TMEM109	6307.05	0.228336	0.0969366	2.35552	0.0184968	0.280397
NECAB3	1482.34	0.317188	0.134857	2.35204	0.018671	0.280397
EIF3H	11379.1	-0.202031	0.0858686	-2.3528	0.0186328	0.280397
MX1	8209.9	-0.535145	0.227444	-2.35287	0.0186294	0.280397
NPM2	108.646	0.653655	0.27784	2.35264	0.0186409	0.280397
RCHY1	695.388	-0.177954	0.0756379	-2.35271	0.0186373	0.280397
TMEM184A	3539.14	0.509205	0.216553	2.35141	0.0187026	0.280397
NLRP7	421.433	1.08442	0.461021	2.35221	0.0186624	0.280397
ETV4	1965.44	0.558667	0.237408	2.35319	0.018613	0.280397
CSTF2T	1491.85	-0.283282	0.120603	-2.34887	0.0188303	0.282007
NFXL1	764.667	-0.269762	0.114914	-2.34751	0.0188991	0.282731
SLITRK6	3239.42	-0.766271	0.326646	-2.34588	0.0189824	0.283671
CD79B	277.163	-0.714919	0.305125	-2.34304	0.0191275	0.284065
COL9A2	1248.59	-0.58287	0.248804	-2.34269	0.0191455	0.284065
SIRPG	137.078	-0.62495	0.266617	-2.344	0.019078	0.284065
FKBP14	1048.6	0.257996	0.110153	2.34215	0.0191731	0.284065
CXCL14	3311.39	0.799797	0.341337	2.34313	0.0191226	0.284065
ZC3H12C	602.387	-0.382375	0.16314	-2.34384	0.0190862	0.284065
BACE1	1185.75	0.336376	0.143612	2.34226	0.0191673	0.284065
HBA2	281.009	-0.682799	0.291477	-2.34255	0.0191524	0.284065
TNFAIP3	2924.84	-0.497482	0.212526	-2.34081	0.0192419	0.28478
FOSB	5450.97	-0.728619	0.311413	-2.33972	0.0192983	0.285005
CHAC1	319.936	0.461018	0.197035	2.33977	0.0192954	0.285005
SERPINE1	13564.4	0.64068	0.273884	2.33924	0.019323	0.285065
SLC39A7	11019.8	0.233043	0.0996874	2.33774	0.0194007	0.285603
IRF2	2146.9	-0.207662	0.0888222	-2.33795	0.0193899	0.285603
ME1	971.528	0.51741	0.221661	2.33424	0.0195829	0.287653
C6ORF223	139.421	-0.879025	0.376568	-2.33431	0.0195797	0.287653
PLSCR1	3780.91	-0.309306	0.132529	-2.33387	0.0196023	0.287653
MTMR3	443.142	-0.312363	0.13394	-2.33211	0.0196947	0.288703
SS18	4246.61	-0.168305	0.0722143	-2.33063	0.019773	0.289544
TNFSF4	196.459	0.560295	0.240696	2.32781	0.0199221	0.290715
TPGS2	3874.56	-0.214259	0.0920402	-2.32789	0.0199182	0.290715
CD36	2729.22	0.914056	0.392715	2.32753	0.019937	0.290715
TTC39C	1062.57	-0.287442	0.123468	-2.32806	0.0199087	0.290715
PATZ1	3136.4	-0.352106	0.151311	-2.32703	0.0199635	0.290795
PARP9	4303.03	-0.377536	0.162297	-2.32621	0.0200076	0.29113
CCDC112	336.449	-0.300105	0.129037	-2.32572	0.0200333	0.291199
ZMAT3	1328.41	0.308269	0.132606	2.3247	0.0200881	0.291689
PI3	8526.87	-1.22645	0.527966	-2.32297	0.0201809	0.292371
MED7	517.501	-0.17279	0.0743689	-2.32342	0.0201567	0.292371
MMRN2	3401.93	0.545208	0.234814	2.32188	0.0202395	0.292371
MRPL42	2510.85	-0.179827	0.0774497	-2.32186	0.0202407	0.292371
HOMEZ	1279.33	-0.275791	0.118749	-2.32248	0.0202073	0.292371
XYLT2	2589.1	0.204243	0.0880242	2.3203	0.0203245	0.293102
TFAM	2006.34	-0.207404	0.0893929	-2.32013	0.0203337	0.293102
MBP	1487.01	-0.337797	0.145627	-2.3196	0.0203624	0.29321
BTG2	12306.2	-0.473519	0.204222	-2.31865	0.020414	0.293648
BATF2	620.922	-0.646873	0.279081	-2.31787	0.0204565	0.293953
SPPL2B	2872.63	0.281082	0.121464	2.31412	0.0206611	0.294161
WDR3	2204.03	-0.232338	0.100449	-2.313	0.0207226	0.294161
WDFY1	2303.16	-0.222875	0.0963128	-2.31408	0.0206635	0.294161
CDC34	3645.44	0.257221	0.111237	2.31238	0.0207569	0.294161
PLEK2	1565.19	-0.504225	0.218075	-2.31217	0.0207685	0.294161
GLIS3	446.174	0.539509	0.233116	2.31434	0.0206491	0.294161
APBA1	371.37	0.460229	0.198739	2.31575	0.0205722	0.294161
IFT46	1005.78	0.19915	0.0859493	2.31706	0.0205005	0.294161
TCP1	9064.51	-0.207755	0.0897772	-2.31412	0.0206614	0.294161
ATP6V1C1	3586.02	0.250612	0.108348	2.31303	0.0207207	0.294161
PLCD3	5029.97	-0.504954	0.218313	-2.31298	0.0207237	0.294161
AGL	1660.23	-0.266725	0.115318	-2.31296	0.0207246	0.294161
SPATA17	160.742	0.517858	0.223894	2.31296	0.0207248	0.294161
ADAM9	5698.66	0.374227	0.161841	2.31231	0.0207607	0.294161
PPWD1	982.923	-0.187744	0.0812448	-2.31085	0.0208413	0.294889
MSR1	927.476	0.584065	0.252958	2.30894	0.0209472	0.29554
RERG	251.841	0.579898	0.251162	2.30886	0.0209514	0.29554
ZNF449	251.94	0.220661	0.0955441	2.30952	0.0209146	0.29554
GZMK	124.625	-0.782408	0.339599	-2.30392	0.0212274	0.299128
PLEK	914.957	-0.638388	0.277277	-2.30235	0.0213156	0.299762
KLHL8	987.624	-0.242877	0.105483	-2.30253	0.0213055	0.299762
GPC2	385.411	-0.673621	0.292635	-2.30192	0.0213398	0.299797
NUP98	4395.23	-0.155848	0.0677166	-2.30147	0.0213649	0.299845
PAPOLA	8338.78	-0.159712	0.0694231	-2.30056	0.0214165	0.300265
SERBP1	14986.4	-0.17662	0.0767981	-2.2998	0.0214597	0.300565
CSF2RA	416.279	0.589389	0.256485	2.29795	0.0215648	0.301732
LDHA	29289.2	-0.374812	0.163219	-2.29638	0.0216542	0.302677
ITGAL	765.574	-0.578907	0.252234	-2.29512	0.021726	0.303375
MDN1	2084.39	-0.247786	0.107987	-2.29459	0.0217565	0.303494
SPCS3	5862.51	-0.173077	0.0754822	-2.29295	0.021851	0.303623
INPP1	1561.26	-0.396065	0.172735	-2.2929	0.0218535	0.303623
PPP2R5E	2340.31	-0.170536	0.0743706	-2.29305	0.0218452	0.303623
SCIMP	155.832	-0.647199	0.282261	-2.29291	0.0218535	0.303623
SP140	275.297	-0.645867	0.281819	-2.29178	0.0219186	0.304223
KCND1	217.361	0.393197	0.171698	2.29005	0.0220184	0.305289
DEK	8038.86	-0.330933	0.144532	-2.28968	0.0220396	0.305289
CREB3L1	1720.87	0.57431	0.250897	2.28903	0.0220779	0.305299
CLDN4	34862.6	0.502749	0.219645	2.28891	0.0220844	0.305299
PROCR	1478.8	-0.475865	0.208022	-2.28758	0.0221623	0.305674
SASH3	738.4	-0.620894	0.271456	-2.28728	0.0221796	0.305674
CCDC18	385.81	-0.302386	0.132187	-2.28756	0.0221633	0.305674
CBR4	1075.74	-0.282562	0.123555	-2.28693	0.0221999	0.305674
GRHPR	3357.38	0.220932	0.0966327	2.28631	0.0222362	0.305869
OASL	1185.73	-0.564218	0.24698	-2.28447	0.0223441	0.306513
MPC2	2539.29	0.346936	0.151924	2.28362	0.0223937	0.306513
DAAM2	371.276	0.498411	0.218164	2.28457	0.0223383	0.306513
IL2RG	1598.03	-0.63625	0.278571	-2.28398	0.0223726	0.306513
MIA	20.6034	-0.877965	0.384418	-2.28388	0.0223786	0.306513
TNK2	5201.27	0.303415	0.132949	2.28218	0.0224785	0.307128
FAM105A	547.104	-0.411192	0.180199	-2.28187	0.0224968	0.307128
ATP5A1	20162.8	-0.209134	0.0916557	-2.28173	0.0225052	0.307128
ZNF706	5871.12	0.375152	0.164595	2.27924	0.022653	0.308541
AGMO	68.7742	-0.911736	0.400019	-2.27923	0.0226534	0.308541
TAF13	1407.37	-0.211164	0.0927313	-2.27716	0.022777	0.309919
PHRF1	3117.88	-0.166441	0.0732192	-2.27319	0.0230147	0.310154
SMARCD3	778.844	0.408699	0.179544	2.27631	0.0228272	0.310154
ACO1	2194.52	0.270189	0.118781	2.27469	0.0229248	0.310154
CASP6	1285.11	-0.226989	0.099781	-2.27487	0.0229135	0.310154
NAF1	418.735	-0.186279	0.0818765	-2.27512	0.0228988	0.310154
ACTC1	986.158	1.0811	0.475441	2.27388	0.0229732	0.310154
LCE3D	20.9728	-2.047	0.900207	-2.27392	0.0229708	0.310154
INTS6L	714.962	-0.399524	0.175634	-2.27475	0.0229209	0.310154
MAFK	1987.81	0.277423	0.122006	2.27384	0.0229758	0.310154
C4A	293.912	0.691689	0.304289	2.27313	0.0230184	0.310154
NQO1	9979.16	0.528857	0.232725	2.27246	0.023059	0.310189
MVB12B	728.945	-0.357695	0.157412	-2.27234	0.0230658	0.310189
PRODH	171.719	-0.749639	0.330421	-2.26874	0.0232842	0.312435
TMEM255B	306.249	0.376666	0.166044	2.26847	0.0233006	0.312435
EPPK1	1541.11	-0.530532	0.233801	-2.26916	0.0232588	0.312435
SMIM7	2065.33	0.163236	0.0719777	2.26786	0.0233376	0.312629
ENTPD3	1481.85	-0.630762	0.278249	-2.2669	0.0233965	0.312812
CD151	15653.1	0.276078	0.121776	2.2671	0.0233839	0.312812
SART3	2815.54	-0.141322	0.0623768	-2.26562	0.0234749	0.313558
SF3A1	5816.26	-0.175309	0.0774323	-2.26403	0.0235725	0.314477
FADS6	91.3897	1.01437	0.44809	2.26375	0.0235892	0.314477
FRYL	2276.32	-0.232201	0.102621	-2.2627	0.0236542	0.314514
UXS1	2873.01	0.260966	0.115339	2.2626	0.0236601	0.314514
BCL11A	593.881	-0.651025	0.287712	-2.26277	0.0236501	0.314514
CDC23	1652.58	-0.165692	0.0732581	-2.26176	0.0237123	0.314905
WWC1	2147.74	0.35247	0.155968	2.25988	0.0238284	0.315163
NEMP1	1436.63	-0.276771	0.122463	-2.26003	0.0238194	0.315163
TBC1D10C	458.061	-0.587844	0.259991	-2.26102	0.0237581	0.315163
TMED9	11533.6	0.18774	0.0830533	2.26047	0.0237918	0.315163
ARMCX4	587.871	0.431937	0.191156	2.25961	0.0238456	0.315163
RIC8B	620.421	-0.172804	0.0765627	-2.25702	0.0240066	0.316083
ATP5F1	6617.13	-0.15312	0.0678383	-2.25713	0.0239997	0.316083
UTP20	1600.99	-0.210953	0.0934549	-2.25727	0.0239911	0.316083
NBDY	2598.98	0.283399	0.125562	2.25705	0.0240052	0.316083
TM9SF3	10667.2	0.174357	0.077322	2.25494	0.0241369	0.31671
CDC7	725.781	-0.31164	0.138175	-2.25541	0.0241079	0.31671
SOD2	17367.7	-0.455656	0.202083	-2.2548	0.0241458	0.31671
TESPA1	119.024	-0.599885	0.265938	-2.25573	0.0240874	0.31671
NCOA7	2467.85	-0.40018	0.177575	-2.25358	0.0242224	0.317414
NUP37	1328.72	-0.18897	0.0838966	-2.25242	0.0242957	0.318033
SAA1	996.226	-0.960701	0.426579	-2.25211	0.0243156	0.318033
SERPINB1	6571.49	-0.535102	0.237653	-2.25161	0.0243467	0.31814
CSDC2	234.568	0.763954	0.339539	2.24998	0.0244505	0.319194
PSMB3	8170.99	0.251779	0.111978	2.24847	0.0245464	0.320144
DLX6	165.265	-0.732751	0.326065	-2.24726	0.0246235	0.32021
ACAP3	3447.56	0.287443	0.127927	2.24694	0.024644	0.32021
NARS	7431.86	-0.189976	0.0845356	-2.2473	0.0246211	0.32021
MFGE8	4591.95	0.42097	0.187298	2.24759	0.0246022	0.32021
SLAMF6	191.629	-0.667534	0.297214	-2.24597	0.0247058	0.320419
TEFM	394.007	-0.202992	0.090381	-2.24596	0.0247064	0.320419
RNF19B	2500.45	-0.295404	0.131603	-2.24467	0.0247896	0.320555
SPACA6	344.455	0.396624	0.176742	2.24408	0.0248273	0.320555
ZNF124	294.112	-0.384251	0.171235	-2.244	0.0248327	0.320555
TLR7	154.126	-0.607609	0.270643	-2.24506	0.0247645	0.320555
TSTD1	2856.82	0.385045	0.171494	2.24523	0.0247533	0.320555
NCLN	5746	0.227532	0.101426	2.24333	0.0248755	0.320808
DSC2	4146.86	-0.676401	0.301595	-2.24274	0.0249134	0.320998
DDHD2	1667.42	0.299755	0.133744	2.24126	0.0250095	0.321936
ZNF45	570.749	-0.210533	0.0939707	-2.24041	0.0250645	0.322344
CD52	859.996	-0.617668	0.276008	-2.23786	0.0252301	0.324172
GALNT5	642.48	0.691712	0.309613	2.23412	0.0254751	0.327017
ERLIN2	4139.44	0.380576	0.17038	2.23369	0.0255032	0.327074
TMCO6	726.789	-0.217938	0.0975841	-2.23333	0.025527	0.327077
TDP1	1170.83	-0.173596	0.077867	-2.22939	0.0257878	0.327386
GPM6B	244.176	-0.419588	0.188061	-2.23113	0.0256724	0.327386
APOL1	25713.3	-0.54568	0.244432	-2.23245	0.0255855	0.327386
CD2	559.325	-0.59185	0.265448	-2.22963	0.0257721	0.327386
HUS1	798.633	0.169134	0.0758363	2.23025	0.025731	0.327386
RFWD2	3254.57	0.226415	0.101438	2.23206	0.0256108	0.327386
CRIP2	6681.83	0.438248	0.196483	2.23046	0.0257166	0.327386
CHEK2	947.85	-0.26126	0.117182	-2.22952	0.0257793	0.327386
TIMM23B	249.626	-0.220314	0.0987517	-2.23099	0.0256815	0.327386
TTC4	145.804	-0.208697	0.0935639	-2.23053	0.0257121	0.327386
ARL14	450.439	-0.806536	0.362104	-2.22736	0.0259231	0.328803
IRF1	4837.82	-0.398706	0.179091	-2.22628	0.0259955	0.329251
MB21D1	696.45	-0.409683	0.184034	-2.22612	0.026006	0.329251
PMS1	759.091	-0.169248	0.0761253	-2.22328	0.0261966	0.330715
CTSC	12663.5	-0.446403	0.200813	-2.22298	0.0262173	0.330715
NT5DC1	1353.94	-0.196591	0.0884219	-2.22333	0.0261934	0.330715
COPG1	12089.1	0.168612	0.0758481	2.22302	0.0262143	0.330715
TNFAIP8	1660.29	-0.286977	0.129117	-2.22261	0.0262419	0.330725
PPL	9229.16	0.423286	0.190671	2.21998	0.0264204	0.332306
CA5B	266.317	0.210597	0.0948917	2.21934	0.0264634	0.332306
PCP4	482.276	1.12022	0.504724	2.21947	0.026455	0.332306
CTR9	2479.58	-0.178647	0.0804899	-2.2195	0.0264528	0.332306
NT5C3B	1913.76	0.258231	0.116398	2.21853	0.026519	0.332702
ABCC4	1224.64	-0.459206	0.20706	-2.21774	0.0265724	0.332768
TRAF6	434.666	-0.218864	0.0986863	-2.21777	0.0265704	0.332768
PLPPR2	1394.16	0.319971	0.14431	2.21725	0.0266063	0.332891
CXXC1	3763.55	-0.271914	0.122667	-2.21669	0.0266441	0.333063
SIPA1L1	2744.38	-0.178755	0.0806832	-2.21551	0.0267251	0.333774
CHODL	87.6207	0.827178	0.373566	2.21427	0.02681	0.334508
AC233723.1	19.3908	0.436773	0.197282	2.21395	0.0268322	0.334508
FAM133A	104.141	-1.23935	0.560394	-2.21157	0.0269967	0.336256
DNTTIP2	3649.93	-0.158224	0.0715953	-2.20997	0.0271069	0.336983
SLC22A18	954.486	0.351811	0.159213	2.20969	0.027127	0.336983
ENDOV	671.36	0.24222	0.109618	2.20967	0.0271282	0.336983
FOXP4	3207.44	0.223562	0.101197	2.20918	0.0271618	0.337099
HINT2	1299.44	0.277147	0.125477	2.20875	0.0271921	0.337172
CLDND2	55.7964	0.417795	0.189296	2.2071	0.0273073	0.338297
PPP1R3F	275.573	0.31999	0.145027	2.20641	0.0273553	0.338589
HTR1D	113.231	0.786193	0.356762	2.20369	0.0275461	0.340646
KDELR2	15400.6	0.195117	0.0885898	2.20248	0.0276314	0.341396
CNFN	449.321	-0.594125	0.269821	-2.20192	0.0276707	0.341476
TSPAN8	345.271	-0.989281	0.449328	-2.20169	0.0276873	0.341476
KIT	679.127	-0.699194	0.317764	-2.20036	0.0277814	0.342332
CD99	10535.9	0.347971	0.158358	2.19737	0.027994	0.342815
DECR1	4146.68	-0.266013	0.120984	-2.19875	0.0278957	0.342815
TNNT1	503.518	-0.771107	0.350806	-2.1981	0.0279421	0.342815
CCNYL1	1075.56	-0.314805	0.143235	-2.19782	0.0279622	0.342815
ALDH1A1	1682.55	-0.734158	0.333805	-2.19936	0.0278522	0.342815
AQP7	145.508	-0.811172	0.369108	-2.19765	0.027974	0.342815
NOG	37.6387	0.922301	0.419671	2.19768	0.0279722	0.342815
NECTIN4	10896.8	0.482568	0.219705	2.19643	0.0280612	0.343334
DTWD1	723.722	-0.20083	0.0914808	-2.19532	0.0281406	0.343509
STIM2	1623.04	-0.180426	0.0822035	-2.19487	0.028173	0.343509
ASIC1	198.74	0.515593	0.235059	2.19346	0.0282741	0.343509
CEBPZ	2447.19	-0.161522	0.0736305	-2.19369	0.028258	0.343509
KCTD3	2515.57	0.230155	0.104897	2.19411	0.0282274	0.343509
NOL3	1510.64	0.302044	0.137671	2.19395	0.028239	0.343509
FAM180A	41.6092	0.739275	0.336905	2.19431	0.0282131	0.343509
AP5Z1	2624.08	0.197917	0.090145	2.19554	0.0281247	0.343509
C5ORF22	1275.95	-0.21247	0.0969744	-2.19099	0.0284524	0.345372
MICALL2	2889.26	0.297564	0.13588	2.1899	0.0285317	0.345728
ZBED2	258.991	-0.760584	0.347307	-2.18994	0.0285282	0.345728
BLVRB	3315.17	0.32578	0.148869	2.18836	0.0286431	0.346696
DMTN	1076.45	0.494166	0.225841	2.18811	0.0286616	0.346696
SLC6A6	3204.84	0.343897	0.157371	2.18526	0.0288697	0.3483
CD27	241.165	-0.616396	0.282023	-2.18563	0.0288429	0.3483
FOS	16860.6	-0.490376	0.224387	-2.18541	0.028859	0.3483
ZNF385C	143.813	0.474724	0.21729	2.18475	0.0289074	0.34845
MAN1C1	3111.8	0.722323	0.330693	2.18427	0.0289421	0.348565
CHAC2	180.898	-0.337354	0.154562	-2.18265	0.0290617	0.349701
SUN1	6066.09	0.209029	0.0958027	2.18187	0.0291193	0.350089
CD207	122.912	-0.783892	0.359401	-2.18111	0.0291756	0.350231
PLA2G4D	87.6644	-0.743207	0.340768	-2.18098	0.0291852	0.350231
NR2F1	806.668	0.476599	0.218589	2.18034	0.0292323	0.350231
FDX2	161.052	0.293173	0.134443	2.18066	0.0292088	0.350231
DEFB1	815.73	0.864638	0.396683	2.17967	0.0292817	0.350519
ACSBG1	183.763	0.79965	0.367076	2.17843	0.0293741	0.351233
FUBP1	4129.45	-0.16593	0.0761899	-2.17785	0.0294175	0.351233
MST1R	1895	-0.588403	0.270143	-2.17812	0.0293972	0.351233
ITGA7	1104.69	0.560534	0.25759	2.17607	0.0295499	0.352084
EIF4E	1440.22	-0.183428	0.0843011	-2.17587	0.0295651	0.352084
PDP1	1518.75	-0.294337	0.135247	-2.17629	0.0295333	0.352084
TMED1	636.244	0.204429	0.0940875	2.17275	0.0297988	0.352575
ACKR4	61.4681	-0.651094	0.299426	-2.17447	0.0296697	0.352575
SMAD6	737.661	-0.523338	0.24088	-2.17261	0.0298099	0.352575
CAMK2G	3674.17	0.260057	0.119698	2.1726	0.0298102	0.352575
TMEM135	1013.9	0.287154	0.132123	2.17339	0.0297506	0.352575
PNPLA2	6048.44	0.301392	0.138633	2.17402	0.0297034	0.352575
FAM212A	401.853	-0.438739	0.201852	-2.17357	0.0297378	0.352575
ZSCAN30	505.673	-0.237866	0.109484	-2.17262	0.0298091	0.352575
RP9	467.304	0.210047	0.0967247	2.17159	0.0298864	0.353175
TFB2M	890.79	-0.17173	0.0791119	-2.17073	0.0299516	0.353644
CCL2	1290.69	0.603504	0.278275	2.16874	0.0301026	0.355123
PPP2R3B	1282.77	0.277994	0.12821	2.16827	0.0301382	0.35524
CTF1	542.801	0.382272	0.176337	2.16784	0.0301705	0.355319
ZNF44	1142.11	0.450309	0.207812	2.1669	0.0302423	0.355861
CPSF6	4436.91	-0.20091	0.092741	-2.16635	0.0302842	0.356052
PIM1	9065.4	0.36154	0.166979	2.16518	0.0303737	0.356498
FAM102A	4910.58	0.255201	0.11785	2.16548	0.0303512	0.356498
TMEM187	511.683	0.242553	0.112089	2.16393	0.0304697	0.357322
INMT	231.826	0.543782	0.251371	2.16326	0.0305208	0.357618
ELP2	3236.6	-0.178525	0.0825925	-2.16152	0.0306551	0.358585
IFI44L	2332.46	-0.605143	0.279944	-2.16166	0.0306445	0.358585
NNAT	184.322	0.691628	0.320164	2.16023	0.0307549	0.359145
ZSWIM6	713.395	-0.245452	0.113618	-2.16033	0.0307472	0.359145
MRPS14	1302.06	0.158247	0.0732937	2.15908	0.0308439	0.35988
IL1A	1679.32	-0.779252	0.361081	-2.15811	0.0309194	0.360457
CDKN2D	732.921	0.269188	0.124778	2.15734	0.030979	0.360847
VRK1	1111.11	-0.252109	0.116881	-2.15698	0.0310073	0.360874
TTC9	1383.01	0.427583	0.198366	2.15552	0.0311209	0.360981
WNT7A	455.856	0.900844	0.41778	2.15626	0.0310631	0.360981
HNRNPK	26082.1	-0.116273	0.0539289	-2.15605	0.0310795	0.360981
ZNF580	1306.8	0.255697	0.118623	2.15555	0.0311191	0.360981
ITGAE	873.471	-0.240318	0.111565	-2.15406	0.0312357	0.361105
GABRP	729.951	-1.06367	0.493687	-2.15455	0.0311971	0.361105
BRPF3	1723.01	-0.224977	0.104443	-2.15405	0.0312359	0.361105
TYW5	393.644	-0.183244	0.0850313	-2.15502	0.0311604	0.361105
EGR1	9609.03	-0.48741	0.226371	-2.15314	0.0313074	0.361629
FAM229A	150.144	0.324874	0.151074	2.15042	0.0315217	0.363801
BMP8B	588.004	0.4365	0.20315	2.14866	0.031661	0.365104
INO80D	989.969	-0.212225	0.0988195	-2.14761	0.0317451	0.365769
BZW1	4952.7	-0.189641	0.0883529	-2.14641	0.0318404	0.366527
SRSF1	9790.53	-0.128218	0.059798	-2.14419	0.032018	0.366527
ARHGAP26	838.119	-0.342546	0.159738	-2.14442	0.031999	0.366527
TMEM144	481.337	-0.283693	0.132295	-2.14439	0.0320013	0.366527
RMDN1	1722.5	-0.177202	0.0826453	-2.14413	0.0320228	0.366527
CREB3L2	4802.36	0.324283	0.151132	2.1457	0.0318973	0.366527
CCDC125	743.964	-0.247245	0.115234	-2.14558	0.0319063	0.366527
C3ORF62	685.928	-0.219433	0.102324	-2.1445	0.0319926	0.366527
SIL1	2830.86	0.245328	0.114498	2.14264	0.0321419	0.367586
NDUFB11	5394.44	0.236462	0.110381	2.14224	0.0321742	0.367652
MTFR1	1609.16	-0.217399	0.101638	-2.13897	0.0324385	0.368371
PREP	2538.07	-0.188204	0.0879183	-2.14067	0.0323003	0.368371
GAR1	1326.65	-0.175729	0.0821171	-2.13998	0.0323566	0.368371
SLC39A6	5969.05	-0.264655	0.123738	-2.13884	0.0324488	0.368371
LYAR	1239.37	-0.267947	0.125278	-2.13882	0.0324501	0.368371
CISD2	1504.97	-0.168721	0.0788848	-2.13883	0.0324495	0.368371
ZNF615	487.95	-0.354981	0.165823	-2.14072	0.0322963	0.368371
SLC5A3	1998.6	-0.326959	0.152765	-2.14028	0.0323321	0.368371
EPHA3	341.628	0.523052	0.2447	2.13752	0.0325555	0.368539
CHI3L2	387.626	-0.703576	0.329188	-2.13731	0.0325729	0.368539
CSF3	181.69	-0.941407	0.440528	-2.137	0.0325981	0.368539
SYN2	118.793	-0.659353	0.308541	-2.13701	0.0325976	0.368539
RPL41	10744.6	-0.213856	0.100043	-2.13765	0.0325449	0.368539
POMC	41.949	-0.620366	0.290446	-2.13591	0.0326867	0.368726
ITGB4	28146.9	-0.411993	0.192852	-2.13631	0.0326538	0.368726
BSCL2	365.202	0.211828	0.0991792	2.13581	0.0326945	0.368726
SREBF1	9788.86	0.372205	0.174323	2.13514	0.0327493	0.368743
LDHB	20682.5	-0.301958	0.141421	-2.13517	0.0327469	0.368743
WDR77	2172.33	-0.206994	0.0969616	-2.1348	0.0327771	0.368755
HSPB1	71728.2	0.390162	0.182825	2.13408	0.0328365	0.368825
CTSW	707.735	-0.492769	0.230884	-2.13427	0.0328204	0.368825
ALPK2	211.612	0.712233	0.333856	2.13335	0.0328958	0.36919
PIGQ	2609.82	0.200122	0.0939835	2.12933	0.0332267	0.369236
RBM27	1137.49	-0.146598	0.0688254	-2.12999	0.0331722	0.369236
CABP7	74.3214	-0.660868	0.310557	-2.12801	0.0333363	0.369236
PSMD7	4011.69	0.176554	0.0828082	2.13209	0.0329999	0.369236
UBR5	6084.7	0.257054	0.12055	2.13235	0.0329781	0.369236
C11ORF58	4390.88	-0.155554	0.0729992	-2.13089	0.0330979	0.369236
EDEM3	2350.84	0.233123	0.109583	2.12735	0.0333909	0.369236
SLC35B1	2678.64	0.158446	0.0744596	2.12794	0.0333421	0.369236
ADCK2	2454.57	0.204528	0.0959667	2.13124	0.0330696	0.369236
FADS2	4422.19	0.551778	0.259247	2.12839	0.0333051	0.369236
ASNSD1	1583.64	-0.124362	0.058464	-2.12716	0.0334069	0.369236
JMJD8	2033.99	0.207421	0.0975088	2.1272	0.0334031	0.369236
USP24	3026.79	-0.186284	0.0874616	-2.12989	0.0331805	0.369236
CLASP2	1743.08	0.189059	0.0888137	2.12871	0.0332779	0.369236
B2M	126665	-0.36464	0.171337	-2.1282	0.0333205	0.369236
PAFAH1B2	5219.38	0.143605	0.0674133	2.13022	0.0331535	0.369236
KLF13	2512.33	-0.365377	0.171658	-2.12852	0.0332939	0.369236
POLR2A	10528.9	-0.203179	0.0953616	-2.13062	0.0331206	0.369236
SFTA2	61.2546	0.955146	0.448668	2.12885	0.0332669	0.369236
SAMSN1	400.366	-0.528985	0.248854	-2.12568	0.0335299	0.370301
CD6	421.191	-0.553619	0.260484	-2.12534	0.0335578	0.370314
PGGT1B	1137.63	-0.157053	0.0739157	-2.12476	0.0336068	0.370558
FAM53B	1740.26	-0.286941	0.135116	-2.12367	0.0336981	0.37127
RUNX3	586.078	-0.53944	0.254344	-2.1209	0.0339298	0.371773
RTN3	7988.32	0.228715	0.107824	2.1212	0.033905	0.371773
UBAC2	4792.34	0.161474	0.0761037	2.12177	0.0338574	0.371773
URB2	786.462	-0.211697	0.0997742	-2.12176	0.0338576	0.371773
RMND5B	1775.96	0.179267	0.0844916	2.12172	0.0338614	0.371773
ZNF215	137.314	-0.502354	0.236728	-2.12208	0.0338314	0.371773
ARIH1	3297.3	0.173375	0.0817468	2.12088	0.0339318	0.371773
PCDHB7	137.349	0.528443	0.249412	2.11876	0.0341108	0.3734
CD8B	130.959	-0.605925	0.286062	-2.11816	0.0341613	0.3734
ATL3	3994.4	0.255928	0.120821	2.11824	0.034155	0.3734
HAGH	1615.82	0.200381	0.0946219	2.1177	0.0342002	0.37353
EIF4G2	40736	-0.154592	0.0730543	-2.11612	0.0343345	0.374405
SAAL1	709.493	-0.20095	0.0949516	-2.11635	0.0343153	0.374405
ANKRD28	2327.28	0.191482	0.0905359	2.11498	0.0344312	0.375165
SCAMP3	4649.31	0.163453	0.077317	2.11406	0.0345099	0.375173
TMEM47	2494.73	0.532973	0.252088	2.11423	0.0344954	0.375173
UBTD1	906.43	0.31712	0.150008	2.11402	0.0345133	0.375173
WDR35	662.94	-0.211201	0.0999427	-2.11322	0.0345818	0.375623
NUP107	2765.1	-0.266988	0.126369	-2.11276	0.034621	0.375753
PSMC2	4758.05	0.134927	0.0638868	2.11197	0.0346894	0.376201
RRM2B	1982.58	0.299831	0.142051	2.11073	0.0347956	0.377057
CALU	9047.83	0.261872	0.124094	2.11028	0.0348344	0.377182
TKFC	2589.65	0.204526	0.0969671	2.10923	0.0349244	0.377861
VPS9D1	1395.98	0.249748	0.118429	2.10883	0.0349592	0.377942
RPRD1A	2499.11	-0.194014	0.0920324	-2.10811	0.0350217	0.378048
TCTEX1D2	253.75	0.34633	0.164286	2.10808	0.0350237	0.378048
DUSP12	988.371	0.223483	0.106039	2.10755	0.0350697	0.37825
SLC9A3R2	2549.1	0.321337	0.152535	2.10665	0.0351478	0.378502
GPLD1	147.157	0.566974	0.26913	2.10669	0.0351443	0.378502
NOMO1	2438.43	0.190571	0.0904761	2.10632	0.0351768	0.37852
PLOD1	9177.33	0.252383	0.119907	2.10483	0.0353065	0.378583
SMIM24	43.3784	-0.541645	0.257315	-2.10499	0.0352925	0.378583
ITK	203.559	-0.5845	0.277701	-2.10478	0.0353105	0.378583
ZBTB47	939.726	0.247515	0.117547	2.10567	0.035233	0.378583
ZNF570	358.107	-0.350597	0.16658	-2.10468	0.0353195	0.378583
PRKACA	4643.92	0.155645	0.0740122	2.10296	0.0354689	0.379356
PDCD2L	454.61	-0.229618	0.109181	-2.10309	0.0354575	0.379356
NECTIN3	430.475	-0.456791	0.217219	-2.10291	0.0354738	0.379356
SNW1	3194.85	-0.142357	0.0677083	-2.1025	0.0355095	0.379375
C16ORF58	1678.7	0.18186	0.0865144	2.10208	0.035546	0.379375
HAUS1	1074.21	-0.243482	0.115836	-2.10195	0.0355578	0.379375
POU2F2	461.261	-0.474218	0.225677	-2.10131	0.0356137	0.379492
FSTL4	672.573	-0.70856	0.337252	-2.10098	0.0356427	0.379492
CA13	206.122	-0.356893	0.169878	-2.10089	0.0356511	0.379492
TP53	3739.62	-0.306887	0.146156	-2.09972	0.0357536	0.380291
CSTA	4118.28	-0.623231	0.296915	-2.09902	0.035815	0.380359
SLC12A8	1047.43	0.364094	0.173437	2.09929	0.0357914	0.380359
CSF3R	766.205	-0.586671	0.279696	-2.09753	0.0359463	0.381365
TMCO1	5869.95	0.220783	0.105269	2.09732	0.0359649	0.381365
HERC5	672.663	-0.502048	0.239565	-2.09567	0.0361119	0.382142
CNST	1045.88	-0.171782	0.0819685	-2.09571	0.0361078	0.382142
ECEL1	105.572	0.733337	0.349947	2.09556	0.036121	0.382142
GLG1	8747.16	0.205338	0.0980306	2.09463	0.0362039	0.382435
PARS2	311.258	-0.187859	0.0896797	-2.09478	0.0361908	0.382435
TGFBI	15806.7	0.624286	0.298089	2.09429	0.0362341	0.382462
NOP2	3142.5	-0.198551	0.0948397	-2.09354	0.0363006	0.382616
SCRN2	2240.18	0.259164	0.123794	2.09351	0.036304	0.382616
FFAR2	114.997	-0.745022	0.355972	-2.09292	0.036356	0.382872
RPS6KA1	3085.18	-0.259069	0.123806	-2.09254	0.0363905	0.382944
IFNGR1	4593.51	-0.283411	0.135624	-2.08968	0.0366462	0.38418
GTF3C4	1715.77	-0.191849	0.0918081	-2.08968	0.0366468	0.38418
PLAGL2	1846.79	-0.254833	0.121928	-2.09003	0.0366152	0.38418
MMAB	1425.62	0.213441	0.102103	2.09044	0.0365787	0.38418
ADH5	6892.77	-0.227805	0.108994	-2.09007	0.0366117	0.38418
AGTPBP1	614.373	-0.236395	0.113172	-2.08881	0.0367249	0.384708
RAB3B	411.954	-0.651339	0.312062	-2.08721	0.0368689	0.385924
GSTCD	436.382	-0.237539	0.113831	-2.08677	0.0369091	0.386053
HOXA1	331.882	-0.411189	0.197148	-2.08568	0.0370072	0.386787
AKTIP	1186.31	0.186675	0.0895547	2.08448	0.0371163	0.387342
CXCR3	129.893	-0.59373	0.284817	-2.0846	0.0371052	0.387342
CASP10	1014.36	-0.330143	0.158452	-2.08355	0.0372014	0.387937
TFPT	1384.02	0.265848	0.127654	2.08257	0.0372907	0.388576
ZNF354A	541.825	-0.206384	0.0991747	-2.08101	0.0374329	0.389178
PBX1	4694.66	0.387154	0.186017	2.08128	0.0374081	0.389178
C7ORF73	4368	0.189284	0.0909493	2.0812	0.0374154	0.389178
RPAP1	1690.94	-0.164844	0.0792329	-2.0805	0.0374797	0.389373
HTT	3988.63	-0.164291	0.078979	-2.08019	0.0375082	0.389376
C5ORF46	89.6	0.819195	0.393913	2.07964	0.037559	0.389611
NSUN2	4968.6	-0.199017	0.0957457	-2.0786	0.0376538	0.390302
CYP2W1	252.524	0.881065	0.424328	2.07638	0.037859	0.391335
PAPLN	690.802	-0.424664	0.204526	-2.07634	0.0378628	0.391335
MMAA	444.131	-0.206838	0.0995803	-2.0771	0.0377921	0.391335
CCBE1	126.76	-0.741764	0.357253	-2.0763	0.0378666	0.391335
AMD1	3155.72	-0.207219	0.0998639	-2.07502	0.0379849	0.391972
CCDC84	937.409	0.283798	0.136752	2.07527	0.0379611	0.391972
LRP12	694.896	-0.38883	0.187469	-2.0741	0.03807	0.392558
JAG2	1970.75	-0.3751	0.180916	-2.07333	0.0381411	0.392998
THOC5	1785.62	-0.214263	0.103385	-2.07247	0.0382217	0.393097
FOLR1	82.337	0.866856	0.418349	2.07209	0.0382575	0.393097
DUOX2	3382.63	-0.730204	0.352358	-2.07234	0.0382342	0.393097
GULP1	337.512	0.476806	0.230117	2.07201	0.0382643	0.393097
TUBB2B	136.208	-0.636282	0.307217	-2.07112	0.0383478	0.393356
TRANK1	1606.05	-0.309498	0.149456	-2.07083	0.0383748	0.393356
ZNF501	132.353	-0.325148	0.156995	-2.07107	0.0383519	0.393356
HMGXB3	2457.22	-0.14292	0.0690686	-2.06925	0.0385229	0.393999
HRASLS2	116.731	0.79108	0.382285	2.06934	0.0385138	0.393999
FRAS1	1055.7	-0.598682	0.289308	-2.06936	0.0385123	0.393999
NCAPD2	6042.2	-0.241501	0.116823	-2.06725	0.0387109	0.394329
NOP58	4114.18	-0.176211	0.085321	-2.06527	0.0388972	0.394329
ICAM5	103.7	0.599212	0.290118	2.0654	0.0388848	0.394329
IFIT2	1072.08	-0.536161	0.259199	-2.06853	0.0385898	0.394329
EMC3	3510.49	0.173133	0.0838235	2.06545	0.0388803	0.394329
DGCR8	2099.46	-0.162857	0.0788538	-2.0653	0.0388944	0.394329
LIMD2	2203.56	-0.382857	0.185139	-2.06794	0.0386452	0.394329
PPIG	3220.83	-0.128601	0.0622535	-2.06576	0.0388509	0.394329
SLAMF9	29.8592	-0.712569	0.344538	-2.06818	0.0386226	0.394329
CXXC4	124.548	-0.596515	0.288563	-2.06719	0.0387161	0.394329
THOP1	2701.41	0.251384	0.121648	2.06649	0.0387825	0.394329
NIPSNAP1	4510.33	-0.256067	0.123941	-2.06603	0.0388254	0.394329
DOCK3	477.184	0.55976	0.271087	2.06488	0.0389347	0.394421
STK4	2619	-0.158381	0.0767525	-2.06353	0.0390625	0.395425
BTF3	18643.8	-0.209026	0.101412	-2.06116	0.039288	0.397418
SSX2IP	999.994	-0.235869	0.114458	-2.06075	0.0393266	0.397518
WDHD1	915.049	-0.290856	0.141172	-2.0603	0.03937	0.397666
PTGS2	3037.78	0.607858	0.295191	2.0592	0.0394748	0.398143
SYNGR1	1454.6	0.463878	0.22526	2.0593	0.0394658	0.398143
TMEM158	657.273	0.506983	0.246283	2.05854	0.0395387	0.398498
CEACAM7	307.818	1.03218	0.501969	2.05626	0.0397574	0.399248
RPL6	36053.9	-0.207665	0.100963	-2.05683	0.0397027	0.399248
POP1	608.139	-0.266685	0.129639	-2.05713	0.039674	0.399248
CHRAC1	2143.76	-0.171179	0.0832569	-2.05604	0.0397789	0.399248
ZSWIM3	243.19	-0.229217	0.111489	-2.05596	0.0397863	0.399248
C5ORF30	496.586	-0.278874	0.135551	-2.05733	0.0396541	0.399248
CCDC88C	1920.01	-0.261424	0.127211	-2.05504	0.0398748	0.399846
SLC35A2	2959.7	0.211966	0.10319	2.05412	0.0399641	0.400161
TM2D2	2223.56	0.229361	0.111649	2.05431	0.0399458	0.400161
GARS	6883.85	0.213152	0.103794	2.0536	0.0400143	0.400375
ICMT	6408.75	0.156431	0.0761924	2.05311	0.0400619	0.400561
STYK1	554.912	-0.361759	0.176349	-2.05139	0.0402294	0.401111
ZNF326	1488.02	-0.167652	0.0816992	-2.05206	0.040164	0.401111
PACSIN3	2851.39	0.262322	0.127841	2.05193	0.0401761	0.401111
EIF4ENIF1	1386.19	-0.157117	0.0765919	-2.05135	0.0402328	0.401111
EIF2AK2	4097.4	-0.216874	0.105804	-2.04977	0.0403867	0.40183
DIMT1	1445.89	-0.146208	0.0713474	-2.04925	0.040438	0.40183
ZNF268	1007.13	-0.215296	0.105046	-2.04953	0.0404101	0.40183
CARD6	922.626	-0.345986	0.168752	-2.05027	0.0403384	0.40183
KLK11	202.177	-1.03591	0.505592	-2.04891	0.040471	0.40183
THAP9	207.003	-0.204076	0.0996064	-2.04882	0.0404792	0.40183
DCTN3	2216.6	0.210737	0.102949	2.047	0.0406577	0.402193
ASGR1	101.96	0.433358	0.211642	2.04759	0.0405997	0.402193
OBSCN	1266.1	-0.426591	0.208401	-2.04697	0.040661	0.402193
PRAP1	291.29	-0.87034	0.425083	-2.04746	0.0406131	0.402193
GATAD2A	4766.33	-0.144288	0.0704747	-2.04737	0.0406214	0.402193
ARL14EP	821.419	-0.190454	0.0930563	-2.04665	0.0406923	0.402214
PQLC2	1159.86	0.196377	0.0959735	2.04616	0.0407407	0.402405
TRIB3	1687.15	0.383547	0.187601	2.04448	0.040906	0.402601
QPRT	1928.33	0.594617	0.290785	2.04487	0.0408681	0.402601
C11ORF63	255.98	0.347314	0.169869	2.0446	0.0408947	0.402601
CLPB	1115.52	0.248842	0.121666	2.04528	0.0408274	0.402601
SPINT1	19098.7	0.312981	0.153027	2.04527	0.0408282	0.402601
TBC1D14	721.089	-0.291444	0.14258	-2.04407	0.0409469	0.402717
RNF185	1500.47	-0.161388	0.0789864	-2.04323	0.0410293	0.403017
C11ORF71	375.253	0.284657	0.139321	2.04317	0.0410356	0.403017
QTRT2	1327.69	-0.163419	0.0800301	-2.04197	0.0411545	0.403458
PMVK	2908.69	0.240579	0.117848	2.04143	0.0412085	0.403458
RPS27L	2449.73	0.246706	0.12086	2.04125	0.0412263	0.403458
NRBP2	1500.94	0.296133	0.145038	2.04176	0.0411755	0.403458
TSPAN4	1482.03	0.406273	0.198939	2.0422	0.0411314	0.403458
EPSTI1	1912.4	-0.47314	0.231851	-2.04071	0.0412795	0.403693
MAEA	3436.15	-0.147169	0.0721877	-2.0387	0.0414797	0.404468
KCNS1	122.383	0.631688	0.309875	2.03853	0.0414971	0.404468
IPPK	295.127	-0.390929	0.191778	-2.03845	0.0415048	0.404468
GIN1	223.91	-0.167223	0.082014	-2.03896	0.0414543	0.404468
NUBPL	459.547	-0.175034	0.0858349	-2.03919	0.0414308	0.404468
CTSS	5633.02	-0.373013	0.183143	-2.03674	0.0416762	0.405721
ATG7	1609.04	0.198143	0.0972922	2.03658	0.0416921	0.405721
TTC27	1202.94	-0.161584	0.0793684	-2.03588	0.0417626	0.405836
FERMT3	1156.77	-0.459259	0.225578	-2.03592	0.0417581	0.405836
ZCCHC24	1111.3	0.45333	0.222789	2.0348	0.041871	0.406604
MACROD1	1189.16	0.347854	0.171017	2.03403	0.0419486	0.4068
DYRK3	213.802	-0.341099	0.167697	-2.03402	0.04195	0.4068
MMP13	1096.82	-0.827512	0.40695	-2.03345	0.0420072	0.40707
NUMBL	1458.55	0.256512	0.126207	2.03247	0.0421057	0.407409
TIMM29	894.642	0.160024	0.0787432	2.03223	0.0421306	0.407409
FLYWCH2	1132.78	0.20711	0.101899	2.0325	0.0421029	0.407409
COX7A2L	4284.27	-0.137788	0.0678421	-2.031	0.0422545	0.40766
PTGER2	124.231	0.481714	0.237203	2.03081	0.0422743	0.40766
GSTM4	3512.07	0.574615	0.282871	2.03137	0.0422174	0.40766
BCL2	474.915	-0.382308	0.188177	-2.03164	0.0421899	0.40766
DPAGT1	2444.97	0.164523	0.0810447	2.03003	0.0423534	0.408138
GTF2H1	1601.95	-0.163014	0.0803283	-2.02935	0.0424232	0.408526
ZNF227	520.134	-0.174456	0.0860127	-2.02826	0.0425339	0.408739
RAPGEF6	430.105	-0.15237	0.0751139	-2.02852	0.0425069	0.408739
SLC2A6	1181.3	0.447502	0.220609	2.02849	0.0425106	0.408739
GABBR2	1316.57	0.950022	0.468647	2.02716	0.0426462	0.409534
SSB	5378.02	-0.147785	0.0729193	-2.02669	0.0426938	0.409707
CRLF1	231.348	0.495867	0.244869	2.02503	0.0428643	0.410224
HIRA	894.79	-0.190249	0.0939641	-2.02469	0.0428988	0.410224
GTPBP1	2914.22	-0.161196	0.0796352	-2.02419	0.0429511	0.410224
BRD8	2156.39	-0.161399	0.0797358	-2.02417	0.0429524	0.410224
PARD6B	659.327	0.373246	0.184414	2.02396	0.0429739	0.410224
DCTD	3505.59	-0.152064	0.0751464	-2.02357	0.0430146	0.410224
PRPF38A	2426.6	-0.138066	0.068228	-2.0236	0.0430112	0.410224
TSLP	95.6642	-0.494456	0.244189	-2.02489	0.0428791	0.410224
PDXDC1	6325.25	0.203874	0.100688	2.0248	0.0428879	0.410224
SLC38A4	906.596	-0.896129	0.442944	-2.02312	0.0430605	0.410342
NCCRP1	2784.8	0.710589	0.351277	2.02287	0.0430862	0.410342
TRA2B	6008.48	-0.121802	0.0602259	-2.02242	0.0431333	0.410508
ARAP2	1424.59	-0.273077	0.135179	-2.02012	0.043371	0.411053
ADD1	10489.1	-0.131833	0.0652263	-2.02116	0.0432632	0.411053
MMP19	908.727	0.427939	0.211846	2.02005	0.0433779	0.411053
LRRC17	238.63	0.624492	0.30922	2.01957	0.0434282	0.411053
IL15	245.852	-0.410797	0.203207	-2.02157	0.0432211	0.411053
ZNF180	492.921	-0.197411	0.0977354	-2.01985	0.0433985	0.411053
PDE7B	333.187	-0.512293	0.253509	-2.02081	0.0432999	0.411053
ZNF79	242.198	-0.198013	0.0980316	-2.01989	0.0433948	0.411053
GUCA1B	25.7409	-0.384069	0.190216	-2.01911	0.0434754	0.411218
TGIF2	1844.19	-0.251077	0.12439	-2.01848	0.0435417	0.411333
ZFHX2	202.73	-0.423145	0.2097	-2.01785	0.0436064	0.411333
FLOT1	9048.56	0.208829	0.103468	2.0183	0.0435597	0.411333
OTUD4	2264.42	-0.221303	0.109666	-2.01797	0.0435947	0.411333
NEDD4	963.998	0.295582	0.146539	2.01709	0.0436859	0.411522
TNS2	1837.55	0.327076	0.16215	2.01712	0.0436826	0.411522
SIDT2	1766.33	0.213068	0.105683	2.0161	0.0437898	0.412038
TBKBP1	837.214	0.254002	0.125993	2.016	0.0438003	0.412038
PTPN6	3822.45	-0.231568	0.114909	-2.01522	0.0438816	0.412243
TACSTD2	45833.1	0.381953	0.189526	2.0153	0.0438727	0.412243
LACTB	979.183	-0.181058	0.0899006	-2.01398	0.0440113	0.412893
SQSTM1	11798.6	0.231929	0.115153	2.01409	0.0439998	0.412893
LENG8	7308.74	0.252404	0.125361	2.01342	0.0440702	0.412893
FAR1	3393.47	-0.20023	0.0994386	-2.0136	0.0440511	0.412893
PIGG	2111.92	-0.16093	0.0799461	-2.01298	0.0441164	0.413047
CDON	238.121	0.514329	0.255645	2.01189	0.0442318	0.413075
EEF1A2	2584.47	0.814836	0.40494	2.01224	0.0441946	0.413075
CDK6	1760.11	-0.506153	0.251588	-2.01184	0.0442372	0.413075
KIFC3	2430.41	0.298035	0.148142	2.01182	0.0442388	0.413075
C12ORF49	1949.94	-0.172797	0.0859264	-2.01099	0.0443267	0.413616
MYDGF	5274.85	0.20332	0.101146	2.01016	0.0444145	0.414157
ZNF230	259.342	-0.211195	0.105102	-2.00942	0.0444928	0.414607
TIPRL	2575.91	0.181314	0.0902977	2.00796	0.0446476	0.415769
GEMIN2	425.461	-0.211088	0.105168	-2.00715	0.0447341	0.415984
PDGFRA	1459.41	0.491266	0.24472	2.00746	0.0447008	0.415984
RGS16	2600.7	0.442506	0.220493	2.00689	0.0447609	0.415984
HIF1A	9366.11	-0.327109	0.163098	-2.0056	0.0448994	0.41638
CEMIP	1179.42	-0.545255	0.271886	-2.00546	0.0449144	0.41638
MAP9	369.347	-0.447188	0.222977	-2.00553	0.0449063	0.41638
HIBCH	1427.31	-0.229472	0.114445	-2.00509	0.0449539	0.41638
TMEM88B	7.91448	-0.774429	0.386181	-2.00535	0.0449251	0.41638
HIST2H2BE	2046.54	0.449547	0.224297	2.00425	0.0450436	0.416932
FASTK	5162.12	0.195544	0.0976062	2.0034	0.0451344	0.417214
NDUFA4L2	4386.51	-0.608321	0.303616	-2.00359	0.0451142	0.417214
GPIHBP1	75.3058	0.594472	0.296785	2.00304	0.0451731	0.417293
KANK3	209.769	0.3619	0.18071	2.00266	0.0452138	0.417391
TCOF1	4632.38	-0.191547	0.0956697	-2.00217	0.045266	0.417397
ZDHHC24	1436.87	0.188044	0.0939236	2.00209	0.0452749	0.417397
MAPK15	458.864	0.55069	0.275164	2.00131	0.0453587	0.417892
MECR	1159.19	0.166981	0.0835228	1.99922	0.045584	0.419312
KLK6	620.947	-1.17957	0.590065	-1.99904	0.0456037	0.419312
MRPL30	1633.13	-0.200312	0.100181	-1.9995	0.0455545	0.419312
S100A2	41822.5	-0.726332	0.363468	-1.99834	0.0456799	0.419733
CDR2L	2749.78	0.314431	0.157538	1.99591	0.0459441	0.420625
IL36RN	182.66	-0.840236	0.420853	-1.99651	0.0458786	0.420625
CH25H	198.542	0.543193	0.271992	1.99709	0.0458153	0.420625
ZFAND4	266.672	-0.244827	0.12267	-1.99582	0.045954	0.420625
NRIP3	251.291	0.371945	0.186328	1.99618	0.045914	0.420625
B3GNT4	117.655	0.447113	0.224031	1.99577	0.0459593	0.420625
TFE3	3078.15	0.1483	0.0743287	1.99519	0.0460218	0.420919
MALL	354.873	0.602266	0.301908	1.99486	0.0460577	0.420935
OTULIN	1528.32	-0.217483	0.109041	-1.99451	0.0460967	0.420935
RAB39B	73.2312	-0.570682	0.286151	-1.99434	0.0461149	0.420935
PRSS21	202.345	0.8877	0.445237	1.99377	0.0461773	0.420949
GPR171	73.6067	-0.557307	0.279507	-1.99389	0.0461636	0.420949
SLAMF7	769.72	-0.52737	0.264671	-1.99255	0.0463111	0.421614
FAM83H	10947.2	-0.272761	0.136883	-1.99266	0.0462992	0.421614
STRA6	730.032	0.531236	0.266689	1.99197	0.0463749	0.421639
RIT1	1813.21	0.193481	0.0971208	1.99217	0.0463521	0.421639
TRIM9	200.265	0.602055	0.302443	1.99064	0.0465206	0.422687
MCOLN1	1513.61	0.182818	0.0918914	1.9895	0.0466459	0.42327
ACKR3	2866.13	0.45687	0.229624	1.98965	0.0466298	0.42327
MID2	304.344	0.262688	0.132072	1.98898	0.0467034	0.423408
GGT1	287	-0.45324	0.227927	-1.98853	0.0467529	0.423408
IFIT1	1800.3	-0.575926	0.289595	-1.98873	0.0467315	0.423408
HFE	857.687	0.325909	0.164193	1.98491	0.0471548	0.423411
PIK3CB	1724.15	0.208201	0.104914	1.9845	0.0472005	0.423411
AP5M1	1570.96	-0.186807	0.0941032	-1.98513	0.04713	0.423411
KAT2B	1218.93	0.291206	0.146667	1.98549	0.0470898	0.423411
PHF13	2020.84	0.152897	0.0769703	1.98644	0.0469849	0.423411
XAF1	625.604	-0.45297	0.228205	-1.98493	0.0471524	0.423411
RDX	3862.98	0.342623	0.172659	1.98439	0.0472123	0.423411
S100A7	1896.12	-1.07097	0.538972	-1.98707	0.046915	0.423411
ADGRA3	1504.45	-0.333827	0.168019	-1.98684	0.0469397	0.423411
YWHAB	22001	-0.140493	0.0707104	-1.98688	0.0469359	0.423411
EVA1C	652.389	0.485081	0.244352	1.98517	0.0471254	0.423411
KATNAL2	131.597	0.387604	0.195253	1.98514	0.0471294	0.423411
SLC16A5	1863.38	0.475671	0.239395	1.98697	0.0469256	0.423411
LRRC8C	738.85	-0.315952	0.159002	-1.98709	0.0469124	0.423411
PRMT6	1085.49	-0.227446	0.114544	-1.98565	0.0470718	0.423411
AP2S1	5479.82	0.229123	0.115563	1.98267	0.0474041	0.424856
ST7	1214.9	0.14359	0.0724721	1.98132	0.0475558	0.425183
LRP11	5076.38	0.280844	0.141699	1.98197	0.0474821	0.425183
PPOX	1233.85	0.278878	0.140759	1.98125	0.0475635	0.425183
CERS6	1393.95	-0.23579	0.118979	-1.98178	0.0475034	0.425183
DCAF17	755.829	-0.156821	0.0792147	-1.97969	0.0477378	0.425464
CHAD	67.7114	0.508779	0.257011	1.9796	0.0477487	0.425464
DEPTOR	807.343	-0.4908	0.247842	-1.98029	0.0476704	0.425464
PPM1K	653.219	-0.333634	0.168512	-1.97988	0.0477171	0.425464
APOBEC3B	925.906	0.49854	0.25174	1.98038	0.0476613	0.425464
DR1	3500.2	-0.152727	0.077167	-1.97917	0.047797	0.425621
SP100	3095.54	-0.251044	0.126895	-1.97836	0.0478878	0.425881
NSA2	3474.2	-0.188851	0.0954472	-1.97859	0.0478625	0.425881
RPAP2	976.946	-0.16229	0.0820517	-1.97789	0.0479407	0.426078
SEC61A1	22714.9	0.136822	0.0692872	1.9747	0.0483017	0.427351
EED	1188.54	-0.157635	0.0797611	-1.97634	0.0481167	0.427351
PRDX6	12052.9	0.231752	0.117502	1.97232	0.0485727	0.427351
PCDHB10	149.413	0.364055	0.184498	1.97321	0.0484712	0.427351
TRMT13	642.329	-0.178901	0.0905405	-1.97592	0.0481635	0.427351
FAM193A	1468.71	-0.127211	0.0644994	-1.97228	0.0485781	0.427351
ENPEP	363.314	0.368615	0.186566	1.97579	0.0481782	0.427351
POC1B	829.235	-0.185727	0.0940834	-1.97406	0.0483744	0.427351
MTMR6	1444.66	0.155516	0.0788388	1.97258	0.0485431	0.427351
REN	129.924	0.778731	0.394521	1.97386	0.0483972	0.427351
IMPACT	1313.26	-0.193496	0.0980922	-1.9726	0.0485414	0.427351
PTGER4	886.399	-0.444797	0.225238	-1.97479	0.0482922	0.427351
PJA1	1774.53	-0.24154	0.122365	-1.97393	0.0483902	0.427351
IFITM1	5257.67	-0.511679	0.259271	-1.97353	0.0484352	0.427351
S100A3	230.573	0.510416	0.25868	1.97315	0.048478	0.427351
RAB42	166.297	0.375704	0.190228	1.97502	0.0482657	0.427351
MED8	2474.36	0.160494	0.0813932	1.97183	0.0486287	0.427525
DCXR	3446	0.275482	0.139815	1.97033	0.0488006	0.428764
CENPX	2995.17	0.24222	0.123014	1.96905	0.0489468	0.429776
PPP2R5B	1028.24	0.20394	0.103615	1.96824	0.0490403	0.430255
CORO2B	121.338	0.514857	0.261647	1.96775	0.0490968	0.430255
PIN1	2276.95	0.187213	0.0951527	1.9675	0.0491259	0.430255
FIP1L1	2010.54	-0.126798	0.0644299	-1.96801	0.0490672	0.430255
RBBP5	1191.47	-0.174998	0.0889948	-1.96639	0.049254	0.431105
CYP1A2	110.31	-1.34639	0.6848	-1.96611	0.049286	0.431112
IL13RA2	94.212	-0.622248	0.316766	-1.96437	0.0494866	0.432438
PLEKHF2	1550.97	-0.232081	0.118152	-1.96426	0.0495	0.432438
GLRX2	415.481	0.2187	0.111409	1.96304	0.0496419	0.432843
GGA2	4169.98	-0.231623	0.117976	-1.9633	0.0496108	0.432843
ASTN2	362.898	-0.512105	0.260908	-1.96278	0.0496716	0.432843
SCARA3	1868.65	0.503656	0.256527	1.96336	0.0496042	0.432843
BCAS2	1894.43	-0.132789	0.0677015	-1.96139	0.0498339	0.433693
HSPA4	7358.23	-0.151301	0.0771499	-1.96114	0.0498631	0.433693
EPHB3	1685.84	0.44688	0.227824	1.96151	0.049819	0.433693
RNF4	3248.98	-0.126292	0.0644384	-1.95989	0.0500085	0.433799
CSTF1	1745.95	-0.133004	0.0678765	-1.9595	0.0500541	0.433799
ETFB	3800.49	0.286469	0.14614	1.96024	0.0499679	0.433799
TNNT2	248.308	0.586598	0.299366	1.95947	0.0500583	0.433799
SYK	2462.64	-0.327155	0.166965	-1.95942	0.0500634	0.433799
NGB	35.9976	-1.0084	0.514574	-1.95967	0.0500341	0.433799
KEAP1	5016.98	0.162962	0.0832214	1.95818	0.0502094	0.433928
RCOR1	2343.59	-0.24244	0.123836	-1.95776	0.0502588	0.433928
KANSL1L	497.648	-0.226101	0.115494	-1.95769	0.0502664	0.433928
AKR1C1	4667.12	0.74001	0.377881	1.95831	0.0501931	0.433928
IGFL3	11.587	-1.13603	0.580249	-1.95783	0.0502495	0.433928
ERCC6	701.86	-0.228047	0.116422	-1.9588	0.0501366	0.433928
DPH5	873.327	-0.156309	0.0798553	-1.9574	0.0503004	0.433951
TAPBPL	1655.27	-0.282545	0.144381	-1.95694	0.0503551	0.434152
ALS2	1003.62	-0.174837	0.0894057	-1.95555	0.050518	0.434299
NEDD4L	4133.83	-0.31907	0.163233	-1.95469	0.0506195	0.434299
MAST3	680.606	-0.226213	0.115649	-1.95603	0.0504616	0.434299
SH3GL2	113.197	-0.91903	0.470252	-1.95434	0.0506616	0.434299
TWNK	873.38	-0.205771	0.105225	-1.95554	0.0505191	0.434299
VPS4A	3454.68	0.163197	0.0834233	1.95626	0.050435	0.434299
HIST1H4H	99.3077	0.516171	0.264144	1.95413	0.050686	0.434299
LRRC45	2210.42	0.237425	0.121423	1.95535	0.0505424	0.434299
PIK3CD	898.771	-0.409266	0.209432	-1.95418	0.0506805	0.434299
ZBED6CL	730.305	-0.392625	0.200849	-1.95482	0.0506039	0.434299
CARD10	1150.48	-0.385314	0.197312	-1.95282	0.0508414	0.434349
BLMH	2265.64	-0.230302	0.117937	-1.95275	0.0508487	0.434349
FBXW7	982.759	-0.160249	0.0820235	-1.9537	0.0507366	0.434349
ZNFX1	3858.32	-0.232621	0.119089	-1.95334	0.0507796	0.434349
RNF223	533.267	0.536104	0.274519	1.95288	0.0508333	0.434349
CD46	13235.3	0.239231	0.122538	1.9523	0.0509029	0.434543
C19ORF60	1918.18	0.265597	0.136346	1.94796	0.0514199	0.43484
ZNF207	8007.79	-0.135546	0.0694727	-1.95106	0.0510497	0.43484
SENP1	1102.8	-0.162504	0.0834643	-1.94699	0.0515361	0.43484
RNF13	2357.64	0.163424	0.0838778	1.94835	0.0513728	0.43484
DDX5	28856.7	-0.146121	0.0749465	-1.94967	0.0512155	0.43484
MRPL27	3088.1	0.201418	0.103448	1.94704	0.0515305	0.43484
CD3EAP	461.926	-0.227602	0.11693	-1.94648	0.0515976	0.43484
NR4A1	3780.2	-0.49998	0.256207	-1.95146	0.0510018	0.43484
RAC2	2759.4	-0.423153	0.217181	-1.94839	0.0513684	0.43484
PPIL4	1172.59	-0.152446	0.0781561	-1.95053	0.0511132	0.43484
CCT6B	115.786	0.306836	0.157306	1.95056	0.051109	0.43484
LRRC49	255.237	-0.340551	0.174671	-1.94967	0.0512155	0.43484
RHOF	164.587	-0.475155	0.243783	-1.94909	0.0512843	0.43484
GLB1L2	721.062	0.560104	0.287559	1.94779	0.0514405	0.43484
ADPGK	2807.71	0.131741	0.0675808	1.94939	0.0512492	0.43484
PCBP1	8358.29	-0.144137	0.074014	-1.94743	0.0514829	0.43484
MAP6	163.809	0.51113	0.262548	1.94681	0.0515578	0.43484
PLA2G16	2616.34	0.573346	0.294531	1.94664	0.0515781	0.43484
ZNF467	254.676	0.372356	0.190958	1.94994	0.0511833	0.43484
RTL8B	1037.89	0.223411	0.1147	1.94778	0.0514413	0.43484
PRRT4	76.4681	0.620373	0.318526	1.94764	0.0514586	0.43484
CDIP1	885.635	-0.429893	0.220925	-1.94588	0.0516694	0.434883
MOV10	4206.16	-0.187404	0.0962986	-1.94607	0.051646	0.434883
ADAMTS9	587.378	0.416899	0.214283	1.94555	0.0517084	0.434883
ZNF485	178.224	-0.230341	0.118404	-1.94539	0.0517284	0.434883
TMEM248	6521.66	0.107297	0.0551746	1.94468	0.051813	0.435065
FAM110D	88.0343	0.414081	0.212918	1.94479	0.0518001	0.435065
SKIV2L2	2501.61	-0.175679	0.0903773	-1.94384	0.0519147	0.435435
CYTIP	468.592	-0.503265	0.258908	-1.9438	0.05192	0.435435
EHD3	1198.07	-0.32387	0.166672	-1.94316	0.0519972	0.435689
INO80E	2666.5	0.201423	0.103665	1.94302	0.0520132	0.435689
MYO1B	4257.86	-0.389012	0.200247	-1.94265	0.0520579	0.4358
POLR2B	4372.97	-0.161673	0.0832516	-1.94199	0.0521388	0.436213
SMYD3	585.923	0.356306	0.183553	1.94116	0.0522386	0.436784
CYTH1	3053.54	-0.209972	0.108189	-1.94079	0.0522835	0.436895
TMEM214	6505.07	0.156137	0.0805747	1.9378	0.0526482	0.437631
MOCS3	702.229	-0.174164	0.0898649	-1.93806	0.0526159	0.437631
RTL8C	4638.76	0.209926	0.108221	1.93979	0.052405	0.437631
MAPKBP1	1282.75	-0.206686	0.106664	-1.93773	0.0526562	0.437631
PDK1	1081.15	-0.246168	0.127028	-1.93791	0.0526348	0.437631
CMTM8	405.498	0.350323	0.180679	1.93892	0.0525108	0.437631
SAMD9L	1506.62	-0.452564	0.233398	-1.93903	0.0524982	0.437631
CUEDC1	1914.78	0.29527	0.152334	1.9383	0.0525862	0.437631
TSN	3690.76	-0.128023	0.066014	-1.93934	0.0524604	0.437631
TFPI	1558.82	0.420046	0.217035	1.93539	0.0529427	0.437711
NOA1	1512.1	-0.14352	0.0741985	-1.93427	0.0530805	0.437711
CA9	1396.18	-0.732813	0.378982	-1.93364	0.0531579	0.437711
SMAD9	256.042	-0.386572	0.199781	-1.93498	0.0529929	0.437711
TMPO	6194.83	-0.228929	0.1184	-1.93352	0.0531719	0.437711
TRIM28	21352.2	-0.204753	0.105873	-1.93395	0.0531191	0.437711
MTO1	815.597	-0.148874	0.0768859	-1.93629	0.052832	0.437711
G3BP2	5692.61	-0.156429	0.0808625	-1.93451	0.0530509	0.437711
PNMT	292.521	-0.706926	0.364963	-1.93698	0.0527481	0.437711
MISP3	469.91	0.406299	0.209719	1.93735	0.0527029	0.437711
IPMK	586.51	-0.236279	0.122112	-1.93493	0.0529985	0.437711
UBLCP1	1199.97	-0.199483	0.103122	-1.93443	0.0530608	0.437711
MOGAT2	196.554	-0.903472	0.467239	-1.93364	0.0531575	0.437711
CDKN2AIP	884.892	-0.170782	0.0882734	-1.93469	0.0530278	0.437711
ZNRF1	2181.46	0.206791	0.10695	1.93353	0.0531714	0.437711
CCL3L3	79.8387	-0.572468	0.295817	-1.93521	0.0529646	0.437711
RPL5	41214.2	-0.180823	0.093578	-1.93233	0.053319	0.43788
TSPAN2	498.608	0.498192	0.257733	1.93298	0.053239	0.43788
CXCL1	1514.5	-0.665679	0.344494	-1.93234	0.0533175	0.43788
LGR4	1367.81	-0.330036	0.170779	-1.93253	0.0532938	0.43788
ITGA6	9667.71	-0.432813	0.224066	-1.93163	0.0534055	0.43833
NAGS	197.487	0.329687	0.170721	1.93115	0.0534642	0.438552
SIRT1	907.877	-0.198757	0.102983	-1.92999	0.0536079	0.438679
GTPBP10	982.729	-0.14585	0.0755583	-1.9303	0.0535693	0.438679
SNRPF	3626.39	-0.224336	0.116255	-1.92968	0.0536461	0.438679
ZC3H8	613.548	-0.191305	0.0991608	-1.92924	0.0537015	0.438679
SESN3	1998.57	-0.450671	0.233569	-1.9295	0.0536692	0.438679
RPL29	30398.4	-0.235701	0.122082	-1.93068	0.0535224	0.438679
STAT2	6769.79	-0.200527	0.103928	-1.92947	0.053672	0.438679
TMEM120A	1998.79	0.198637	0.102993	1.92865	0.0537749	0.439019
SCN1B	221.788	0.461127	0.239317	1.92685	0.0539987	0.440265
IDE	2068.93	0.174229	0.0904098	1.9271	0.0539669	0.440265
P2RY2	758.032	0.405531	0.210485	1.92665	0.054023	0.440265
NAPRT	4361.05	-0.30553	0.158615	-1.92624	0.0540744	0.440425
SLC46A3	533.722	0.349821	0.181667	1.92561	0.0541525	0.440575
ANXA9	1642.66	0.507766	0.263695	1.92558	0.0541565	0.440575
BAD	2333.05	0.206895	0.107474	1.92507	0.0542204	0.440836
OSBPL7	938.306	0.260794	0.135563	1.92378	0.0543822	0.441308
WDR47	757.077	-0.211934	0.11017	-1.9237	0.0543918	0.441308
SMOC2	1626.47	0.583469	0.303323	1.92359	0.0544061	0.441308
CETN3	697.286	-0.171922	0.0893743	-1.92361	0.054403	0.441308
DAP	11181.8	0.233701	0.121565	1.92243	0.0545516	0.442229
FCF1	2181.26	-0.144214	0.0750332	-1.922	0.0546058	0.442398
ALPK3	491.029	0.407441	0.212015	1.92176	0.0546364	0.442398
SMAP2	2498.6	-0.260723	0.135737	-1.92081	0.0547562	0.442784
WDR13	4374.18	0.185004	0.0964299	1.91853	0.055044	0.442784
FBL	10549.8	-0.238563	0.124327	-1.91883	0.0550056	0.442784
FAM162A	4358.64	-0.264952	0.138001	-1.91992	0.0548675	0.442784
KCNQ4	94.1035	0.461494	0.240595	1.91813	0.055094	0.442784
EXOC4	3942.05	0.140362	0.0731175	1.91968	0.0548988	0.442784
CAPN9	179.42	0.790192	0.411949	1.91818	0.0550885	0.442784
PRPF4	1979.86	-0.176146	0.0918034	-1.91873	0.0550182	0.442784
ZUFSP	402.917	-0.159055	0.0828051	-1.92083	0.0547529	0.442784
DFFB	355.31	-0.178954	0.0932923	-1.9182	0.0550854	0.442784
FGFR1OP	651.014	-0.18594	0.0968551	-1.91977	0.0548866	0.442784
ARIH2OS	67.5795	0.23783	0.123993	1.91809	0.0551	0.442784
SCAMP4	4324.9	0.159452	0.0831094	1.91858	0.0550373	0.442784
RAB38	1102.3	-0.518273	0.270385	-1.9168	0.0552636	0.443069
ARL8B	5802.05	0.168747	0.0880254	1.91703	0.0552345	0.443069
PCED1B	809.38	-0.323235	0.168615	-1.917	0.055238	0.443069
PLEKHN1	938.022	0.379316	0.197884	1.91687	0.0552551	0.443069
UTP6	2733.66	-0.195751	0.102191	-1.91554	0.0554234	0.443579
DKK2	153.828	0.568169	0.296551	1.91592	0.0553749	0.443579
CMC1	865.919	0.168777	0.0881004	1.91573	0.0553996	0.443579
ACTR6	1142.91	-0.146997	0.0768117	-1.91373	0.0556551	0.443772
ZC3HAV1	2379.76	-0.178349	0.0931845	-1.91394	0.055628	0.443772
MDFI	3020.9	0.410593	0.214512	1.91408	0.0556102	0.443772
DCAF8	3346.99	0.189571	0.0990508	1.91387	0.0556365	0.443772
CDCA7	1087.98	-0.364728	0.190598	-1.91359	0.055672	0.443772
RCC2	13397.4	-0.166269	0.0868875	-1.91362	0.0556691	0.443772
GPRIN3	383.718	-0.367903	0.192147	-1.91469	0.055532	0.443772
GTDC1	913.359	-0.163175	0.0853785	-1.9112	0.0559787	0.444198
IRF5	2098.79	0.313512	0.164063	1.91092	0.0560142	0.444198
OLA1	3869.98	-0.152822	0.079917	-1.91225	0.0558436	0.444198
DUSP15	78.3158	0.556799	0.291294	1.91147	0.0559446	0.444198
MFSD4B	284.87	0.2229	0.116643	1.91097	0.0560089	0.444198
OLR1	1266.64	-0.667674	0.349109	-1.91251	0.0558106	0.444198
LRRC75A	95.2373	-0.341174	0.178522	-1.91111	0.0559908	0.444198
TPM2	12305.6	0.480973	0.251549	1.91204	0.0558706	0.444198
KRTAP5-10	43.4683	-0.722372	0.377924	-1.91142	0.0559505	0.444198
TRERF1	1497.55	-0.293025	0.153455	-1.90952	0.0561947	0.445373
PGAP3	2712.33	0.271825	0.142389	1.90903	0.0562585	0.445624
SIRT2	3059.08	0.200214	0.104931	1.90806	0.0563838	0.446361
DPM3	1566.44	0.270417	0.141744	1.90778	0.056419	0.446368
TATDN3	512.238	-0.141738	0.0743038	-1.90755	0.0564492	0.446368
KDM2B	2025.92	-0.147782	0.077522	-1.90632	0.0566082	0.446859
LAMA4	3344.34	0.378873	0.198745	1.90633	0.056608	0.446859
AVPR1A	228.264	0.494118	0.259175	1.9065	0.0565855	0.446859
BAHD1	1887.48	-0.172339	0.0904629	-1.90508	0.0567702	0.447883
AMMECR1L	1584.38	-0.142598	0.0749033	-1.90376	0.056942	0.448751
TMEM27	48.9088	-0.395709	0.20786	-1.90373	0.0569451	0.448751
SLC45A4	1183.9	-0.307307	0.161601	-1.90164	0.0572184	0.449454
FDFT1	8585.7	0.269769	0.141893	1.90122	0.0572728	0.449454
RETREG3	5239.66	0.130102	0.0684332	1.90116	0.0572816	0.449454
PDGFC	724.397	0.405283	0.213188	1.90106	0.0572942	0.449454
GPR153	1316.59	-0.398139	0.209287	-1.90236	0.0571236	0.449454
COMTD1	1186.59	0.321886	0.169292	1.90137	0.0572538	0.449454
FUT10	255.949	-0.267882	0.140857	-1.9018	0.0571967	0.449454
RAD54B	260.185	-0.286708	0.150796	-1.9013	0.057263	0.449454
CD1D	97.8578	-0.436772	0.229897	-1.89986	0.0574512	0.450175
ZNF527	240.478	-0.205035	0.107918	-1.89992	0.0574442	0.450175
NUDT15	1413.79	-0.180793	0.0951823	-1.89944	0.0575071	0.450358
AP3S1	2595.9	-0.196199	0.103308	-1.89916	0.0575428	0.450383
STK32C	922.406	0.291515	0.153519	1.89888	0.05758	0.450419
CASQ2	298.723	0.856042	0.450897	1.89853	0.0576262	0.450527
C2CD4B	98.2146	0.550701	0.290105	1.89828	0.057659	0.450528
NAA15	2749.83	-0.157921	0.083249	-1.89697	0.0578322	0.451117
SETD5	5927.41	0.197548	0.104127	1.89718	0.0578041	0.451117
RASL10B	122.799	0.522891	0.275599	1.89729	0.05779	0.451117
MTERF3	1177.17	-0.176065	0.0928264	-1.89671	0.0578663	0.451129
FER	694.845	-0.243013	0.128253	-1.8948	0.0581194	0.452532
RBPMS2	396.026	0.516648	0.272761	1.89414	0.0582063	0.452532
FAM107A	244.308	0.545507	0.288001	1.89411	0.0582098	0.452532
ZNF829	247.822	-0.322976	0.170497	-1.89432	0.0581828	0.452532
EIF5AL1	178.691	-0.496482	0.262038	-1.8947	0.0581327	0.452532
ADCY4	388.901	0.335079	0.17693	1.89385	0.0582443	0.452546
MRPL18	2492.58	-0.139671	0.0737841	-1.89296	0.0583626	0.453211
MRC1	1056.1	0.560942	0.296379	1.89265	0.0584042	0.45328
CNDP2	9817.17	-0.218738	0.115634	-1.89164	0.0585384	0.454067
NUFIP1	534.653	-0.166503	0.088052	-1.89097	0.0586289	0.454513
MRVI1	1239.85	0.463346	0.245079	1.8906	0.0586781	0.454641
STARD5	296.296	-0.352891	0.186691	-1.89024	0.0587262	0.454759
VGLL3	3408.95	0.52789	0.279368	1.88959	0.0588131	0.455176
TIMELESS	3018.29	-0.216761	0.114783	-1.88844	0.0589674	0.455635
C1ORF54	370.29	0.306037	0.162061	1.88841	0.0589711	0.455635
GFER	905.961	0.174351	0.0923201	1.88855	0.058952	0.455635
NCDN	1820.82	-0.146184	0.0774282	-1.888	0.0590263	0.455748
UBA2	5913.84	-0.166938	0.0884298	-1.88781	0.0590516	0.455748
TRAF3	1474.79	-0.212208	0.112463	-1.88692	0.0591711	0.456117
GOLGA2	5057.43	0.156771	0.0830976	1.88658	0.0592163	0.456117
FAM234A	3624.43	0.207548	0.109988	1.88702	0.0591581	0.456117
STARD10	3767.1	0.266674	0.141361	1.88647	0.0592313	0.456117
PSD2	73.7871	0.729619	0.386835	1.88613	0.0592779	0.456144
GPBP1L1	5725.88	-0.11226	0.059524	-1.88596	0.0593007	0.456144
NR4A2	759.21	-0.374939	0.198867	-1.88537	0.0593793	0.456242
FAM20C	1851.6	0.491019	0.260409	1.88557	0.0593534	0.456242
ARID5B	3107.94	-0.270793	0.143671	-1.88482	0.0594546	0.456567
EXOSC5	1739.53	-0.230605	0.122373	-1.88445	0.0595041	0.456694
RPAP3	1664.25	-0.164496	0.0873297	-1.88362	0.059617	0.456799
CLEC4E	109.149	-0.600551	0.318777	-1.88393	0.0595751	0.456799
PPP1R3B	1582.3	-0.289052	0.153449	-1.8837	0.0596056	0.456799
SGTA	5048.28	0.176115	0.0936162	1.88125	0.059938	0.45712
COLEC11	131.652	0.504771	0.268206	1.88203	0.0598324	0.45712
C2ORF40	67.1617	0.800219	0.425148	1.88221	0.059807	0.45712
MNX1	96.4386	0.554839	0.294847	1.88179	0.059865	0.45712
FMO5	303.029	0.420783	0.223495	1.88274	0.059735	0.45712
LARS	4600.08	-0.14114	0.0750298	-1.88112	0.0599561	0.45712
CFDP1	3095.58	0.182999	0.0972472	1.88179	0.0598643	0.45712
TMEM45A	3329.76	0.629468	0.3346	1.88126	0.0599371	0.45712
OLFML2A	2001.21	0.396636	0.210803	1.88155	0.0598973	0.45712
R3HCC1	1428.45	0.184349	0.098053	1.8801	0.0600943	0.457417
S1PR4	164.517	-0.460512	0.244938	-1.88012	0.060092	0.457417
LIPC	282.742	0.629299	0.334698	1.8802	0.060081	0.457417
RNF216	2589.27	0.164576	0.0876067	1.87857	0.0603026	0.45747
ERLEC1	3130.45	0.143036	0.0762125	1.87681	0.0605448	0.45747
FAM3A	2939.44	0.175234	0.0933642	1.87689	0.0605331	0.45747
SSH1	2522.17	-0.190745	0.101634	-1.87679	0.0605474	0.45747
EPDR1	425.895	0.473207	0.25185	1.87893	0.0602546	0.45747
PSMA6	1229.95	-0.180397	0.0959975	-1.87919	0.0602191	0.45747
GBF1	4088.28	0.133995	0.0714004	1.87666	0.060564	0.45747
SGCA	191.074	0.66446	0.353639	1.87892	0.0602549	0.45747
RFTN1	1713.1	-0.367283	0.195602	-1.87771	0.0604206	0.45747
CD101	112.859	-0.325665	0.173532	-1.87668	0.0605619	0.45747
IER5	3990.72	0.305366	0.162686	1.87702	0.0605148	0.45747
COPS6	5580.97	0.165406	0.0879952	1.87971	0.0601472	0.45747
P2RY6	547.487	0.496238	0.264369	1.87707	0.0605085	0.45747
SYNM	1745.25	0.597956	0.318585	1.87691	0.0605304	0.45747
MSL3	1537.44	-0.126606	0.0675	-1.87564	0.0607041	0.458088
ZCCHC8	1270.13	-0.146443	0.0781588	-1.87366	0.0609769	0.458088
KIAA0391	233.227	-0.17177	0.0916195	-1.87482	0.0608172	0.458088
TRIM17	412.558	0.522159	0.278508	1.87484	0.0608147	0.458088
CHD7	1945.44	-0.241805	0.129041	-1.87386	0.0609491	0.458088
LPAR3	877.406	-0.573098	0.305643	-1.87506	0.0607847	0.458088
C2ORF69	751.764	-0.163356	0.0871836	-1.8737	0.0609715	0.458088
GLDC	915.954	-0.721653	0.385088	-1.874	0.060931	0.458088
ZNF165	415.761	-0.28176	0.15036	-1.8739	0.0609443	0.458088
MMP17	205.099	0.46063	0.245622	1.87536	0.0607433	0.458088
RARRES1	8370.66	0.656197	0.350382	1.8728	0.0610954	0.458385
GALNT12	1035.12	0.3942	0.210611	1.8717	0.0612484	0.458385
AREL1	2002.76	-0.162219	0.0866613	-1.87187	0.0612246	0.458385
IFT22	983.07	0.175838	0.0938807	1.873	0.0610689	0.458385
TFCP2	2238.43	-0.138498	0.07399	-1.87184	0.0612282	0.458385
TTLL4	1048.47	-0.163072	0.0870852	-1.87255	0.0611299	0.458385
PRPSAP2	1241.06	-0.1877	0.100267	-1.872	0.0612067	0.458385
EPHB2	1944.96	0.413847	0.221225	1.87071	0.0613851	0.45916
TSPAN10	156.345	-0.402058	0.214977	-1.87024	0.0614505	0.459402
HNRNPA3	14137.8	-0.121464	0.064954	-1.87	0.0614844	0.459407
TRIM59	605.929	-0.239184	0.12793	-1.86965	0.0615323	0.459516
CORO1A	2976.6	-0.421533	0.225495	-1.86937	0.0615719	0.459564
ZNF672	2034.43	-0.152119	0.0814063	-1.86864	0.0616723	0.460066
NOX1	134.311	-0.423544	0.226714	-1.86819	0.0617362	0.460294
CASC10	565.623	-0.521019	0.278982	-1.86757	0.0618215	0.460682
TP53I13	2867.97	0.260645	0.139588	1.86725	0.0618668	0.460771
GPR137	1829.23	0.180174	0.0965159	1.86678	0.061932	0.461008
IL12RB1	234.92	-0.481345	0.258008	-1.86562	0.0620944	0.461473
CSNK1G3	1356.17	-0.157631	0.0844838	-1.86581	0.0620673	0.461473
RGMA	320.36	0.591419	0.316948	1.86598	0.0620441	0.461473
WDR89	685.207	-0.145441	0.0779804	-1.86509	0.0621681	0.461546
N4BP3	665.867	0.322788	0.17307	1.86507	0.062171	0.461546
ELOVL5	3235.48	0.245663	0.131783	1.86415	0.0623001	0.461768
HPS5	847.827	-0.186838	0.100227	-1.86415	0.0623009	0.461768
BNIP3	1571.02	-0.407297	0.218486	-1.86418	0.0622963	0.461768
TAZ	1506.04	0.182297	0.0978504	1.86302	0.0624593	0.462446
ITSN2	3734.41	0.244416	0.131177	1.86325	0.0624275	0.462446
YBX1	24310.9	-0.160779	0.0864104	-1.86065	0.0627939	0.462831
AMH	158.055	0.606266	0.325704	1.8614	0.0626874	0.462831
GOSR2	922.872	0.121234	0.0650975	1.86234	0.0625553	0.462831
AADAT	477.649	-0.340783	0.183103	-1.86115	0.0627225	0.462831
TRIM25	2443.9	-0.249277	0.133983	-1.86052	0.0628123	0.462831
VAV2	3271.09	-0.297843	0.160064	-1.86077	0.0627766	0.462831
LEMD2	3369.64	0.138388	0.0743685	1.86084	0.0627662	0.462831
TRA2A	4129.71	-0.148956	0.0800378	-1.86107	0.0627349	0.462831
GFPT1	4876.03	0.193823	0.104088	1.8621	0.0625884	0.462831
LTB4R2	123.847	-0.368694	0.198203	-1.86018	0.0628597	0.462934
SLC17A9	472.557	-0.456743	0.245683	-1.85907	0.0630168	0.463602
INPPL1	5373.09	0.163859	0.0881405	1.85907	0.0630175	0.463602
LARS2	1241.6	-0.155907	0.0839584	-1.85695	0.0633184	0.463716
TYMP	8746.44	-0.48277	0.260015	-1.8567	0.063354	0.463716
TIMM21	878.028	-0.156581	0.0843583	-1.85614	0.0634337	0.463716
MAST2	2957.07	0.209116	0.112576	1.85755	0.0632328	0.463716
HPS4	1921.55	-0.186059	0.100245	-1.85603	0.0634486	0.463716
FOXN1	305.279	-0.737727	0.397506	-1.85589	0.0634695	0.463716
ATP8A1	420.392	-0.436836	0.235391	-1.85579	0.0634832	0.463716
KLF4	2094.36	-0.395715	0.213091	-1.85703	0.0633074	0.463716
KCNE4	392.201	0.509626	0.274365	1.85747	0.0632436	0.463716
GTF2E1	756.952	-0.142927	0.0770186	-1.85575	0.0634888	0.463716
BNC1	680.301	-1.12657	0.606578	-1.85726	0.0632748	0.463716
KCND2	172.05	0.461677	0.248556	1.85744	0.0632488	0.463716
MTFP1	337.989	-0.23898	0.128781	-1.85571	0.0634946	0.463716
CCDC153	101.588	0.337804	0.18204	1.85566	0.0635021	0.463716
CLSPN	459.439	-0.366774	0.197752	-1.85472	0.0636365	0.463963
MSRB2	1144.75	0.247461	0.133414	1.85484	0.0636187	0.463963
RGS12	3023.95	-0.223995	0.120761	-1.85486	0.0636165	0.463963
KLHL2	816.838	-0.236674	0.127652	-1.85406	0.0637306	0.464394
LATS1	1278.45	-0.185826	0.100239	-1.85383	0.0637628	0.464394
PKNOX1	1114.34	-0.139543	0.0753014	-1.85313	0.0638635	0.464883
RAPGEF4	255.086	-0.307842	0.166261	-1.85156	0.0640896	0.466159
GPR87	1820.83	0.433562	0.234175	1.85144	0.0641062	0.466159
SNAP91	129.848	0.794276	0.429071	1.85115	0.0641477	0.466206
ZAP70	357.611	-0.475106	0.256685	-1.85093	0.06418	0.466206
LRRC40	706.695	-0.1582	0.0855413	-1.84939	0.064401	0.466587
ITPR3	4833.65	-0.297923	0.16104	-1.84999	0.0643151	0.466587
FOXQ1	3416.79	-0.553646	0.299251	-1.85011	0.0642982	0.466587
SLC39A13	2507.26	0.213065	0.115202	1.84949	0.0643869	0.466587
FASTKD5	1006.43	-0.174074	0.0941034	-1.84981	0.0643404	0.466587
DHX33	1296.6	-0.166238	0.0899564	-1.84799	0.064604	0.466673
TWISTNB	1162.47	-0.192996	0.10449	-1.84702	0.0647441	0.466673
YKT6	5977.92	0.157708	0.0854174	1.84632	0.064846	0.466673
LRRC59	8849.78	0.169452	0.0917749	1.84638	0.0648364	0.466673
PHLDB2	2355.74	-0.377018	0.203965	-1.84845	0.0645372	0.466673
TRMT10A	341.011	-0.203026	0.109873	-1.84783	0.064627	0.466673
EML3	3118.21	0.173575	0.0939264	1.84799	0.0646044	0.466673
MAGOH	1987.07	-0.165405	0.0895658	-1.84674	0.0647841	0.466673
MNDA	342.475	-0.515562	0.279181	-1.84669	0.0647915	0.466673
C16ORF72	2788.5	-0.206109	0.111546	-1.84775	0.0646387	0.466673
FAM78B	340.476	-0.581009	0.314691	-1.84628	0.0648512	0.466673
SPG7	4243.29	0.17805	0.0963613	1.84773	0.0646408	0.466673
ARHGEF35	283.919	0.395612	0.214209	1.84685	0.0647688	0.466673
FDPS	4605.94	0.195206	0.10582	1.84469	0.0650826	0.467608
KIAA1524	701.409	-0.27359	0.148299	-1.84485	0.0650589	0.467608
CASP3	2387.21	-0.166327	0.0901559	-1.84488	0.0650543	0.467608
SCO2	1263.4	-0.263623	0.143009	-1.8434	0.06527	0.467982
RBMX	7706.6	-0.119551	0.0648477	-1.84357	0.0652459	0.467982
S100A9	64980.3	-0.712799	0.386537	-1.84406	0.0651742	0.467982
C5ORF34	232.324	-0.252684	0.137046	-1.8438	0.0652125	0.467982
SYT1	512.298	-0.488582	0.265203	-1.8423	0.0654316	0.468898
TRAF1	805.89	-0.333268	0.181427	-1.83693	0.0662208	0.468968
NDC1	2423.45	-0.184554	0.100251	-1.84093	0.065632	0.468968
UNKL	493.078	0.197427	0.107416	1.83796	0.0660678	0.468968
INPP5A	1431.97	0.202725	0.110268	1.83847	0.0659925	0.468968
MCEE	430.409	0.192518	0.104674	1.83921	0.0658844	0.468968
TEP1	1478.21	-0.208246	0.113339	-1.83738	0.066154	0.468968
ALKBH8	395.391	0.167863	0.0913754	1.83707	0.0662	0.468968
TTLL7	371.59	0.435902	0.237039	1.83895	0.0659232	0.468968
CCNG2	4067.6	-0.293143	0.159577	-1.837	0.0662095	0.468968
ANP32A	7286.09	-0.136324	0.0741582	-1.83829	0.0660198	0.468968
CD53	1600.12	-0.495882	0.269273	-1.84156	0.06554	0.468968
SLC35B2	4100.08	0.181083	0.0983967	1.84034	0.065719	0.468968
PTGER1	29.1928	0.470513	0.255746	1.83977	0.0658024	0.468968
DUSP7	3318	-0.400294	0.217481	-1.8406	0.0656804	0.468968
ICE1	2292.69	-0.198816	0.108046	-1.8401	0.0657535	0.468968
RRAD	686.631	-0.598424	0.32575	-1.83706	0.0662004	0.468968
STX3	2965.1	0.259282	0.141082	1.83782	0.0660896	0.468968
THAP2	297.824	-0.200287	0.108872	-1.83965	0.0658199	0.468968
MEX3C	1825.78	-0.176525	0.0960918	-1.83705	0.0662024	0.468968
ZNF223	98.8332	-0.294469	0.160014	-1.84027	0.0657284	0.468968
TOMM7	6058.79	0.175013	0.0951072	1.84016	0.0657445	0.468968
MBLAC1	107.131	0.242724	0.131886	1.84041	0.0657076	0.468968
MCRIP1	4877.89	0.242179	0.131785	1.83768	0.0661089	0.468968
GPR143	167.858	-0.497914	0.271309	-1.83523	0.0664715	0.46928
CCL8	137.63	-0.552863	0.301284	-1.83502	0.0665022	0.46928
NUP54	1782.66	-0.132219	0.0720259	-1.83572	0.0663997	0.46928
NCEH1	1606.7	0.308402	0.168036	1.83533	0.0664562	0.46928
CMYA5	1237.04	0.466603	0.254273	1.83504	0.0664993	0.46928
ZSWIM1	912.882	-0.16157	0.0880043	-1.83593	0.0663677	0.46928
SRP72	4697.76	-0.121209	0.0660484	-1.83516	0.0664827	0.46928
PRR5	809.89	0.228785	0.124703	1.83464	0.0665587	0.469439
EIF4B	12139.4	-0.159311	0.0868505	-1.83431	0.0666079	0.46946
ING3	464.06	-0.146591	0.0799326	-1.83394	0.0666635	0.46946
USP15	2397.8	-0.149328	0.0814247	-1.83394	0.0666625	0.46946
SAP130	1707.74	-0.141002	0.076903	-1.8335	0.0667277	0.469465
ZNF710	1002.28	-0.165558	0.0903308	-1.8328	0.066833	0.469465
YTHDF3	3103.28	-0.143465	0.0782643	-1.83309	0.0667897	0.469465
HSD17B11	3640.59	-0.344546	0.187954	-1.83314	0.066782	0.469465
RPL17	1888.52	-0.192341	0.104944	-1.83279	0.0668338	0.469465
NCBP1	2165.83	-0.149184	0.0814235	-1.83219	0.0669229	0.469853
CUL3	2423.94	-0.135745	0.0741079	-1.83172	0.0669929	0.469885
KIAA1324	248.074	-0.563079	0.307407	-1.8317	0.0669955	0.469885
GDE1	5599.27	0.235252	0.128515	1.83054	0.067169	0.469912
ZMYND12	64.2924	0.35718	0.195065	1.83108	0.0670885	0.469912
HSP90AA1	61595.8	-0.189314	0.103396	-1.83095	0.0671081	0.469912
DMBX1	286.179	-0.710194	0.387941	-1.83067	0.0671493	0.469912
RAB7B	596.61	-0.456506	0.249375	-1.8306	0.0671607	0.469912
PRRC2A	14980.9	-0.137868	0.0753262	-1.83028	0.0672073	0.469942
BAK1	2232.39	-0.262075	0.143271	-1.82922	0.0673666	0.470106
METTL25	213.89	-0.162484	0.0888157	-1.82945	0.0673322	0.470106
GMPPA	2329.86	0.181886	0.0994282	1.82932	0.0673519	0.470106
RAB3IL1	480.789	0.416615	0.227709	1.82959	0.0673109	0.470106
NFIX	2035.11	0.330267	0.180643	1.82829	0.0675063	0.470532
ARRB1	1017.26	0.326957	0.178848	1.82813	0.0675298	0.470532
PLPP5	2134.02	0.277131	0.15159	1.82816	0.0675248	0.470532
TNFRSF12A	3849.49	0.355226	0.194366	1.82761	0.0676077	0.470838
DCST2	81.2843	0.3528	0.193099	1.82704	0.0676933	0.471197
E2F5	540.536	-0.283469	0.155184	-1.82666	0.0677511	0.47131
ING5	958.715	-0.186202	0.101946	-1.82648	0.0677776	0.47131
HS3ST3A1	52.8798	-0.631667	0.346006	-1.8256	0.0679111	0.471333
ABCE1	3913.41	-0.173571	0.0950598	-1.82591	0.067864	0.471333
TCEA2	1721.15	0.230672	0.126328	1.82597	0.0678544	0.471333
KRT6A	65738.2	-0.989247	0.541888	-1.82556	0.0679171	0.471333
RNF170	952.921	0.204655	0.112137	1.82504	0.0679948	0.471493
LRRC75B	313.156	-0.345347	0.189236	-1.82495	0.0680083	0.471493
PDS5A	5528.57	-0.139452	0.0764696	-1.82362	0.0682093	0.472552
MESP2	57.8176	0.594374	0.325954	1.82349	0.0682294	0.472552
[truncated: 11,840 more rows]

## Sheet: Table S2
Supplementary Table S2: GSEA based on pre-ranked gene list calculated by DESeq2.
	ID	Description	setSize	enrichmentScore	NES	pvalue	p.adjust	qvalues	rank	leading_edge	core_enrichment
MODULE_45	MODULE_45	MODULE_45	495	-0.482563	-1.8533	0.0011325	0.0364198	0.0320206	1798	tags=34%, list=13%, signal=30%	GJB5/ADM/KCND3/INPP5D/AOAH/TNFSF10/PSMB8/MAST3/TLR2/IFI35/PTPN6/EVI2A/PTGS1/CLEC2B/FGL2/ALPL/PTK2B/GPSM3/STAT4/SP100/CD247/CASP1/JUNB/RPS6KA1/PDE4B/ITGB2/PSMB10/RASGRP1/SCO2/IL1RN/IL10RA/MX2/S100P/FCGR3A/IER3/IFNGR1/DUSP6/CDA/FAM53B/TNFAIP8/SFTPD/TNF/PTPN12/SEMA4D/LRMP/CRABP1/CELF2/VAV2/KIF21B/CST7/JAK3/PLSCR1/TRANK1/CD37/HK3/P2RX1/CXCR4/SYK/CD22/AQP3/WAS/ITGB7/QPCT/TCF7/SKAP1/TBX1/SECTM1/LCP2/IF…
GO_IMMUNE_SYSTEM_DEVELOPMENT	GO_IMMUNE_SYSTEM_DEVELOPMENT	GO_IMMUNE_SYSTEM_DEVELOPMENT	477	-0.469284	-1.80016	0.00113507	0.0364198	0.0320206	1802	tags=25%, list=13%, signal=22%	EXO1/IL18R1/BLNK/TRAF6/MAFB/CD74/UNG/GATA3/TGFB2/NBN/PTPN6/HMGB2/FOXP3/LFNG/PTK2B/CHD7/TGFBR1/ZNF385A/ARTN/JUNB/ADA/CASP8/BAK1/MT1G/FUT10/BCL2L11/MFNG/HOXA9/RUNX1/TNF/ANGPT1/HHEX/F2RL1/JAK3/NCKAP1L/SWAP70/RRS1/IL6/HIF1A/SYK/GPR183/CASP10/TCF7/DYRK3/PML/TBX1/PATZ1/C3/TNFSF8/MFAP5/BCL11B/B2M/ITGA4/IFI16/JAG2/BCL2/KITLG/KLF4/IRF1/CCR4/DOCK2/PIK3CD/IL15/MMP9/CD1D/LTB/PTGER4/PLCG2/IL7/POU2F2/ZAP70/CXC…
GO_REGULATION_OF_CYTOKINE_PRODUCTION	GO_REGULATION_OF_CYTOKINE_PRODUCTION	GO_REGULATION_OF_CYTOKINE_PRODUCTION	462	-0.475643	-1.81758	0.00113507	0.0364198	0.0320206	1794	tags=28%, list=13%, signal=25%	EIF2AK2/INPP5D/TRAF6/BANK1/PDE4D/CD74/GATA3/CREB1/TGFB2/TLR2/HMGB2/FOXP3/GPSM3/TRIM25/CASP1/CD84/CD83/PDE4B/RASGRP1/BCL10/IL6R/HPSE/SFTPD/RUNX1/TMIGD2/TNF/SNAI2/ANGPT1/BST2/TLR4/NFKB1/HLA-G/F2RL1/JAK3/NCKAP1L/HLA-A/NLRP3/IL6/HIF1A/SYK/NLRC5/LGR4/HLA-DRB5/GPNMB/HLA-B/CX3CL1/PML/ISG15/C3/B2M/SOCS1/CD40/IFI16/KLF4/IRF1/TRIM21/MB21D1/IL15/IGF2BP3/CRTAM/BTK/NOX1/CCR2/LTB/UBE2L6/PTGER4/PLCG2/CD274/ACE2…
REACTOME_ADAPTIVE_IMMUNE_SYSTEM	REACTOME_ADAPTIVE_IMMUNE_SYSTEM	REACTOME_ADAPTIVE_IMMUNE_SYSTEM	463	-0.406494	-1.55405	0.00113507	0.0364198	0.0320206	2483	tags=25%, list=18%, signal=21%	CDC23/UBA2/UBE2C/CD28/PPP2R5E/CDC20/RCHY1/PSMA6/SEC61G/LILRB1/PSME1/HLA-DMA/CTSK/HLA-F/NRAS/FBXO6/LRR1/RAP1GAP2/PHLPP1/KLHL9/UBE2N/KIF2A/FBXO27/RASGRP3/ERAP1/BLNK/TRAF6/ASB9/RNF34/CD74/PSMB8/PSME2/CREB1/BLMH/PTPN6/UBA6/UBE2D3/PJA1/CD247/PIK3R3/TAP2/ANAPC4/HLA-C/ITGB2/PSMB10/RASGRP1/BCL10/FBXO2/FCGR3A/PAG1/ICAM2/FBXO17/ASB13/HLA-G/ITPR3/CD96/KIF18A/RAPGEF4/HLA-DMB/HLA-A/RNF138/SYK/HLA-DRB5/WAS/ITG…
SMID_BREAST_CANCER_LUMINAL_B_DN	SMID_BREAST_CANCER_LUMINAL_B_DN	SMID_BREAST_CANCER_LUMINAL_B_DN	491	-0.586964	-2.25284	0.00113507	0.0364198	0.0320206	1228	tags=37%, list=9%, signal=35%	ALDH1A3/SEL1L3/HOXA9/ICAM2/ANGPT1/LRMP/CRABP1/HLA-G/LCN2/HLA-DRA/LDHB/PDZK1IP1/CD96/DZIP1/GPR19/BIN2/CD37/MT1F/IL6/GPR183/ITGB7/CX3CL1/PML/C3/BCL11B/IFI16/ANXA3/IL32/LAMP3/PLA2G2A/CLDN8/MT1M/PTX3/SERPINB5/CYP39A1/DOCK2/PIK3CD/IGF2BP3/GPM6B/CORO1A/RAC2/SNCAIP/CCR2/ITGA6/MMP3/LTB/PTGER4/CTSC/PDPN/ACE2/POU2AF1/SOD2/ABCC4/CD69/HLA-DOB/ZAP70/IGF2BP2/CTSW/TNFAIP3/CYTIP/SHOX2/CDH3/P2RX5/MT1X/TAP1/CSRP2/…
GO_NCRNA_METABOLIC_PROCESS	GO_NCRNA_METABOLIC_PROCESS	GO_NCRNA_METABOLIC_PROCESS	475	-0.395762	-1.51664	0.00113636	0.0364198	0.0320206	5107	tags=53%, list=37%, signal=34%	RPP30/RPP40/PHAX/AIMP1/NOL11/DKC1/UTP14A/RRP1B/DTD1/TRUB2/DICER1/RPL7L1/YBEY/EIF6/DUS4L/RRP8/RPL18A/CSTF2/POP5/EXOSC2/DDX1/DDX52/RPLP0/RPS11/RPL27/BMS1/EXOSC4/RPS8/RPL32/NGDN/THG1L/GTF2A1/SUV39H1/CCNT1/RPS4Y1/RPS12/ZNF143/RPL13A/RPS15A/GTF3C2/RPS4X/EXOSC9/QRSL1/YRDC/RPS17/GTF2B/RPL35A/METTL2A/RPS24/RPP14/RPL27A/CPSF4/TARS2/WDR4/THUMPD1/TARSL2/GTF2A2/RPL18/RPS9/RPL24/CDK9/GTF3C6/DDX27/SMAD2/DEDD2/…
MODULE_84	MODULE_84	MODULE_84	483	-0.467116	-1.79224	0.00113636	0.0364198	0.0320206	1495	tags=36%, list=11%, signal=33%	ADM/KCND3/AOAH/TNFSF10/MAFB/CD74/TLR2/IFI35/CD209/EVI2A/CLEC2B/FGL2/ALPL/PARP12/GPSM3/STAT4/SLAMF8/CD247/CASP1/JUNB/PDE4B/HLA-C/ITGB2/TP63/GAS1/IL1RN/IL10RA/MX2/S100P/IFI30/FCGR3A/IER3/IFNGR1/DUSP6/SLC15A2/FAM53B/TNFAIP8/TNF/SEMA4D/LRMP/CRABP1/CELF2/ITPR3/HLA-DRA/KIF21B/CST7/PLSCR1/HLA-A/CD37/HK3/CXCR4/IL6/CD22/ARHGAP15/HLA-DRB5/GPNMB/ITGB7/QPCT/CD72/TCF7/ISG15/TBX1/SECTM1/PARP14/LCP2/B2M/IFI16/C…
GO_CELLULAR_RESPONSE_TO_CYTOKINE_STIMULUS	GO_CELLULAR_RESPONSE_TO_CYTOKINE_STIMULUS	GO_CELLULAR_RESPONSE_TO_CYTOKINE_STIMULUS	484	-0.512064	-1.96393	0.00113766	0.0364198	0.0320206	1706	tags=29%, list=12%, signal=26%	PSMB8/PSME2/GATA3/IFI35/SOCS4/PTK2B/FER/IL24/PNPT1/TRIM25/LRRC15/SP100/CXCR2/HLA-C/PSMB10/IRF9/IL6R/IL10RA/MX2/IFI30/IFNGR1/TNF/BST2/NFKB1/HLA-G/HLA-DRA/DUOX1/JAK3/HLA-A/CXCR4/IL6/HIF1A/CCL24/HLA-DQB2/HLA-DRB5/TCF7/HLA-B/CX3CL1/PML/ISG15/XCL2/PID1/B2M/ITGA4/SOCS1/CD40/CCL22/TNFSF13B/GBP6/F3/IFI6/IRF1/TRIM21/CCR4/CORO1A/CCR2/KCNJ11/IL1RAP/LTB/PTGER4/XAF1/OAS1/IL12RB1/TRIM31/CXCL13/EGR1/NGFR/IFITM1…
GRAESSMANN_APOPTOSIS_BY_SERUM_DEPRIVATION_UP	GRAESSMANN_APOPTOSIS_BY_SERUM_DEPRIVATION_UP	GRAESSMANN_APOPTOSIS_BY_SERUM_DEPRIVATION_UP	448	-0.390822	-1.49054	0.00114286	0.0364198	0.0320206	2540	tags=30%, list=18%, signal=26%	SENP1/HSPA8/RND3/CASP7/ABI3BP/CTGF/ETNK1/IL18BP/CD59/NCL/NOP58/RCAN3/INHBB/DFFB/GCA/DST/KIFC2/ALAS1/COL3A1/WDR75/PRDM1/PES1/ABCC5/CAPN6/BCR/STAT2/DTWD1/RPS18/IRF7/PNP/WDR77/IRF2/SEPT6/OSR1/EIF2AK2/ERAP1/HOXB8/FJX1/KCTD12/TMPO/ELOVL4/TLR2/WDR12/IFI35/PLEKHF2/PPID/ZNF503/KLHL2/MTFP1/ALPL/HNRNPA1/PIK3C3/IHH/PARP12/PNPT1/TRIM25/SP100/TAP2/MED28/HOXB9/PSMB10/IRF9/EFNB3/ARAP2/KIAA1524/MX2/LY75/FCGR3A/D…
GO_CALCIUM_ION_BINDING	GO_CALCIUM_ION_BINDING	GO_CALCIUM_ION_BINDING	436	-0.389026	-1.48365	0.00114416	0.0364198	0.0320206	1311	tags=18%, list=9%, signal=17%	SYTL3/PLCH2/VWCE/RUNX1/PDP1/ITPR3/DUOX1/PLSCR1/PLS1/SWAP70/CLGN/EHD3/LRP4/F12/DLK2/NECAB1/MCTP1/ANXA3/PLCB4/JAG2/PLA2G2A/SYT12/GUCA1B/CDH23/CDH13/PVALB/PLA2G10/PCDH7/GCH1/MMP3/ALOX15B/NELL2/DNASE1L3/CD69/SYT1/CDH3/CDK5R1/CALB2/MMP25/LCP1/CELSR2/CAPN8/DSG1/CALML5/CABP7/DSC2/PLA2G2D/FSTL4/S100A9/DLL1/S100A2/DUOX2/CCBE1/PRF1/MMP13/SNCA/NPNT/ANXA10/VSNL1/CHP2/S100A7/S100A8/S100A12/DSC3/DLL3/SMOC1/SHH…
GO_POSITIVE_REGULATION_OF_IMMUNE_RESPONSE	GO_POSITIVE_REGULATION_OF_IMMUNE_RESPONSE	GO_POSITIVE_REGULATION_OF_IMMUNE_RESPONSE	446	-0.521186	-1.98678	0.00114811	0.0364198	0.0320206	1762	tags=28%, list=13%, signal=25%	TRAF6/PDE4D/CD74/PSMB8/PSME2/UNG/GATA3/TGFB2/TLR2/RNF31/PTPN6/CD209/HMGB2/FOXP3/UBE2D3/PIK3C3/CD247/WIPF1/ADA/PDE4B/ITGB2/PSMB10/CASP8/RASGRP1/BCL10/FCGR3A/KLHL6/CFB/TNF/PAG1/ICAM2/TLR4/NFKB1/VAV2/F2RL1/HLA-DRA/HLA-DMB/JAK3/NCKAP1L/PLSCR1/HLA-A/NLRP3/IL6/SYK/NLRC5/HLA-DQB2/HLA-DRB5/WAS/HLA-B/SKAP1/CTSG/C3/LCP2/B2M/CD40/RFTN1/IFI16/CTSS/BCL2/CLEC7A/DMBT1/PIK3CD/MB21D1/IL15/CRTAM/BTK/CTLA4/CCR2/CD1…
CHARAFE_BREAST_CANCER_LUMINAL_VS_BASAL_DN	CHARAFE_BREAST_CANCER_LUMINAL_VS_BASAL_DN	CHARAFE_BREAST_CANCER_LUMINAL_VS_BASAL_DN	418	-0.472027	-1.79635	0.00115207	0.0364198	0.0320206	1890	tags=28%, list=14%, signal=25%	CCDC88A/SFN/ITGB8/DSG2/KRT16/ADM/TUBA4A/GBP3/GJB3/PSMB8/NR3C1/TLR2/PM20D2/FAM171A1/FERMT1/STAT4/SP100/TAP2/CASP1/ADA/PPP1R14C/DSE/MT1G/TP63/GAS1/ETS2/TMEM154/ARNTL2/LY6K/IFNGR1/OGFRL1/TNFAIP8/ALDH1A3/CFB/SEL1L3/SNAI2/PDP1/F2RL1/APOL6/DUOX1/PDZK1IP1/PLSCR1/CCNYL1/MT1F/MT1E/HIF1A/ANKRD33B/MBP/HSD17B11/CARD6/NAB1/C3/B2M/IFI16/ANXA3/IRS2/PHLDB2/ZC3H12C/ERAP2/MYO1B/IFI44/F3/SERPINB5/INPP1/CDH13/PIK3CD…
GO_INNATE_IMMUNE_RESPONSE	GO_INNATE_IMMUNE_RESPONSE	GO_INNATE_IMMUNE_RESPONSE	439	-0.565144	-2.15299	0.00115207	0.0364198	0.0320206	1705	tags=34%, list=12%, signal=31%	GATA3/TLR2/IFI35/PTPN6/CD209/HMGB2/PTK2B/FER/FRK/TRIM25/SP100/IFIT5/PSTPIP1/CD84/HLA-C/IRF9/BCL10/MX2/IFI30/IFNGR1/CFB/SFTPD/RAET1G/BST2/TLR4/NFKB1/HLA-G/F2RL1/LCN2/HLA-DRA/JAK3/HLA-A/NLRP3/SYK/SIGLEC15/NLRC5/LGR4/CCL24/HLA-DQB2/HLA-DRB5/BPIFA1/F12/CD300E/HLA-B/CX3CL1/PML/ISG15/XCL2/C3/STYK1/B2M/CCL22/IFI16/GBP6/CLEC7A/PTX3/IFI6/IRF1/TRIM21/DMBT1/PIK3CD/MB21D1/CORO1A/BTK/GCH1/CD1D/IL1RAP/XAF1/TLR…
GO_PEPTIDASE_ACTIVITY	GO_PEPTIDASE_ACTIVITY	GO_PEPTIDASE_ACTIVITY	433	-0.390856	-1.48809	0.00115207	0.0364198	0.0320206	1053	tags=13%, list=8%, signal=12%	XPNPEP2/CASP10/F12/CTSG/C3/CTSS/CMA1/ERAP2/TMEM27/OTUB2/PAPLN/MMP3/MMP9/STAMBPL1/ADAM23/CTSC/ACE2/GGT1/LAP3/CTSW/TNFAIP3/MMP25/CLCA2/MMP7/UNC5CL/FOLH1/CAPN8/PIP/USP18/ADAM28/GZMB/GZMK/GZMM/MMP13/KLK7/PRSS12/KLK11/GZMH/ADAMDEC1/GZMA/LTF/KLK6/KLK13/SHH/MMP10/KLK8/MMP12/CLCA4/KLK10/MMP1/PRSS2/CTSE/TMPRSS11D/PRSS1
GO_CELL_ACTIVATION	GO_CELL_ACTIVATION	GO_CELL_ACTIVATION	443	-0.547914	-2.08831	0.00115473	0.0364198	0.0320206	1800	tags=31%, list=13%, signal=28%	IL18R1/BLNK/TRAF6/BANK1/MAFB/PRKCA/CD74/CYP26B1/GATA3/NBN/PTPN6/FOXP3/LFNG/PTK2B/CHD7/TGFBR1/CXCR2/ADA/ITGB2/PSMB10/CASP8/RASGRP1/BAK1/MT1G/MFNG/HOXA9/BST2/HHEX/TLR4/VAV2/F2RL1/ITPR3/JAK3/PLSCR1/SWAP70/P2RX1/IL6/SYK/GPR183/WAS/TCF7/CX3CL1/PATZ1/TNFSF8/BCL11B/LCP2/B2M/ITGA4/CD40/ANXA3/JAG2/BCL2/CLEC7A/IRF1/F5/DOCK2/PIK3CD/IL15/CRTAM/CORO1A/RAC2/BTK/CD1D/PTGER4/PLCG2/PDPN/FERMT3/LAX1/IL7/TLR8/POU2F…
NABA_MATRISOME_ASSOCIATED	NABA_MATRISOME_ASSOCIATED	NABA_MATRISOME_ASSOCIATED	443	-0.440946	-1.68061	0.00115473	0.0364198	0.0320206	1210	tags=25%, list=9%, signal=23%	TNF/SEMA4D/ANGPT1/BTC/SEMA6A/CST7/SEMA3E/IL6/CCL24/F12/CX3CL1/CTSG/XCL2/TNFSF8/CCL22/ANXA3/CTSS/TNFSF13B/PLXNB3/KITLG/CLEC7A/SERPINB5/IL15/MMP3/MMP9/CCL28/LTB/ADAM23/CTSC/CXCL8/IL7/AREG/CXCL13/CTSW/FGFBP1/BMP3/CCL7/SERPINB3/SERPINB1/CCL23/EREG/CCL5/MMP25/CCL8/CCL3L3/MMP7/HBEGF/CLEC4E/CSTA/CXCL1/GPC2/CST4/SEMA5B/ADAM28/S100A9/LTA/S100A2/CCBE1/MUCL1/IL1A/SERPINB7/WNT5A/MMP13/CCL4L2/FST/IL36RN/WNT6/…
ONDER_CDH1_TARGETS_2_DN	ONDER_CDH1_TARGETS_2_DN	ONDER_CDH1_TARGETS_2_DN	432	-0.601228	-2.28849	0.00115473	0.0364198	0.0320206	1860	tags=41%, list=13%, signal=37%	FAT2/DSG2/LIMA1/SLC7A8/KRT16/MAP7/GJB5/MAP3K9/GJB3/TNFSF10/CEACAM6/TLR2/AMPD3/MCTP2/G0S2/TMEM30B/GALNT6/TMPRSS4/PARP12/TBC1D4/ABCA12/FGD6/FERMT1/ARTN/CASP1/GALNT3/CD83/DAPP1/RPS6KA1/RIMS3/TP63/PKP3/KCNJ15/IL1RN/ARAP2/S100P/IFI30/LY75/IER3/ZNF165/DUSP6/HPSE/ALDH1A3/COL17A1/SEL1L3/CCNG2/LCN2/DUOX1/STEAP1/SYK/LGR4/AQP3/QPCT/MBP/FAM169A/C3/MFAP5/DSP/ANXA3/HOMER1/DUSP10/JAG2/ST6GAL1/XDH/SMPDL3B/LRP12/…
MODULE_117	MODULE_117	MODULE_117	415	-0.555883	-2.11223	0.00115607	0.0364198	0.0320206	1355	tags=36%, list=10%, signal=33%	OLFM4/KCNJ15/NKX2-8/CD68/OVOL1/SLC15A2/MFNG/CFB/COL17A1/LRMP/SP4/AURKC/IBSP/HK3/NLRP3/CD101/SLC5A3/XPNPEP2/CHL1/TFEC/GPR183/F12/CTAG2/SKAP1/MFAP5/LCP2/SOCS1/ANXA3/CD5/CTSS/LAMP3/CLDN8/KRTAP5-9/SERPINB5/F5/LILRB4/ATP2A3/IL15/CORO1A/ZFHX2/RAC2/BTK/CCR2/CEL/EVI2B/XAF1/ALOX15B/ARHGEF4/RTN1/CXCL13/FZD5/GPR143/CYP24A1/CYTIP/ABCA6/FGFBP1/BMP3/NR1H4/EPHB6/TERT/MNDA/IGFBP2/NFE2/CADM3/PTAFR/CCL23/EREG/HSD1…
SHEDDEN_LUNG_CANCER_POOR_SURVIVAL_A6	SHEDDEN_LUNG_CANCER_POOR_SURVIVAL_A6	SHEDDEN_LUNG_CANCER_POOR_SURVIVAL_A6	412	-0.414305	-1.57374	0.00115607	0.0364198	0.0320206	4006	tags=45%, list=29%, signal=33%	MKI67/HJURP/PYGL/PSMA5/TTF2/NUP210/MTPAP/NMU/ACTR3/RECQL4/CPT1A/HIST1H2BH/CCT5/AURKB/ITCH/MTF2/MIF/HIST1H2BJ/PSRC1/PA2G4/DNAJC9/CMAS/UBE2K/CDK1/R3HDM1/TPX2/TRIP13/STMN1/EGLN3/HK2/CCNB2/PTTG1/RAN/GPSM2/HEXIM1/HBS1L/ATG5/DNM1L/CCNB1/FIP1L1/WDYHV1/PGK1/RIF1/WDR76/WDR43/RBL1/SRD5A1/NOLC1/RECQL/PRIM2/HAT1/VEGFA/MPHOSPH9/NDC80/SPAG5/TSR1/MYBL2/RC3H2/E2F8/AURKA/CCNA2/RFC4/PRIM1/TYMS/AK4/NCBP1/CENPI/CARH…
GO_CELL_CELL_ADHESION	GO_CELL_CELL_ADHESION	GO_CELL_CELL_ADHESION	410	-0.468336	-1.77846	0.00116009	0.0364198	0.0320206	1437	tags=29%, list=10%, signal=27%	CD74/CYP26B1/GATA3/PTPN6/CD209/FOXP3/LFNG/CHD7/FER/CD84/PKP4/ADA/ITGB2/PSMB10/CASP8/PKP3/TRO/IGSF9/TNF/ICAM2/SEMA4D/F2RL1/CLDN11/IL6/SYK/WAS/ITGB7/TCF7/PATZ1/NTN1/NFASC/TNFSF8/BCL11B/DSP/B2M/ITGA4/JAG2/BCL2/CLDN8/CDH23/CLEC7A/IRF1/CDH13/DOCK2/PIK3CD/IL15/CRTAM/RAC2/PCDH7/CEL/CD1D/PTGER4/ICAM3/PDPN/FERMT3/IL7/NT5E/ZAP70/PKP2/EGR1/FZD5/CDK6/CYFIP2/CDH3/CDK5R1/CADM3/CCL5/CD6/LCP1/ITGAL/CELSR2/ITK/CD…
ZHENG_BOUND_BY_FOXP3	ZHENG_BOUND_BY_FOXP3	ZHENG_BOUND_BY_FOXP3	410	-0.416571	-1.58189	0.00116009	0.0364198	0.0320206	2875	tags=31%, list=21%, signal=26%	CDC42SE2/RPL37/TRIB1/TBCCD1/ASXL2/VPS37B/RAPGEF6/ANXA1/CRADD/FAM46C/SRPK1/RGS1/RB1/KAT6B/PIAS2/OSBPL8/ATP2B1/GTDC1/GPR65/IFT57/GPD2/ST8SIA4/CD28/ARHGEF3/ETNK1/PARP8/ETS1/TMEM67/SYNE2/ZC3HAV1/SGMS1/COBLL1/ZBTB2/IL2RA/RRAS2/NFKBIZ/GIMAP6/ANKRD44/PRDM1/PARM1/BTBD10/JARID2/IRF2/CYTH1/SOCS2/SESN1/WDR35/ABTB2/GATA3/TRIM59/PTK2B/CHD7/UTP3/TBC1D4/CLEC2D/FERMT1/STAT4/SP100/TMEM64/RCSD1/WIPF1/PDE4B/SMAP2/R…
FULCHER_INFLAMMATORY_RESPONSE_LECTIN_VS_LPS_DN	FULCHER_INFLAMMATORY_RESPONSE_LECTIN_VS_LPS_DN	FULCHER_INFLAMMATORY_RESPONSE_LECTIN_VS_LPS_DN	401	-0.420851	-1.59586	0.00116414	0.0364198	0.0320206	1743	tags=25%, list=13%, signal=23%	TNFSF10/MAFB/KCTD12/NR3C1/CASP6/RNASET2/SPIRE1/NBN/GGA2/PLEKHF2/FGL2/LPAR6/LDLRAD3/MAF/WTAP/SP100/IFIT5/CD84/DAPP1/ADA/MXD1/GNB4/SPATA13/ARID5B/ARAP2/FAM46A/MX2/KLHDC8B/CFB/RUFY3/RNF19B/TLR4/ZNF493/DBT/SLFN5/HLA-DMB/LY6E/CD37/GPNMB/MBP/SECTM1/LCP2/IFI16/DUSP1/LRP12/IFI44/KLF4/NCOA7/BNIP3/TNFAIP6/GCH1/UBE2L6/PTGER4/CTSC/SAMD9L/XAF1/SOD2/SP110/FAM26F/TLR8/EPSTI1/OAS1/EGR1/HERC5/IFITM1/MNDA/MX1/IFIT…
SMID_BREAST_CANCER_NORMAL_LIKE_UP	SMID_BREAST_CANCER_NORMAL_LIKE_UP	SMID_BREAST_CANCER_NORMAL_LIKE_UP	404	-0.531512	-2.0165	0.0011655	0.0364198	0.0320206	1391	tags=35%, list=10%, signal=33%	TP63/TRAF3IP3/IL6R/RNF125/LY75/ID1/TNFAIP8/COL17A1/SEL1L3/HOXA9/ICAM2/HHEX/LRMP/CELF2/HLA-DRA/LDHB/CD96/BIN2/CD37/NLRP3/IL6/DOCK10/CD22/CHL1/GPR183/CASP10/ARHGAP15/ITGB7/CD72/MBP/DLK2/CTSG/C3/BCL11B/STAG3/LCP2/ITGA4/CD40/IFI16/CMA1/LAMP3/ST6GAL1/PLA2G2A/MT1M/ATP2A3/DOCK2/PIK3CD/CORO1A/RAC2/BTK/SNCAIP/CCR2/BAALC/CD1D/LTB/PTGER4/CTSC/EVI2B/POU2AF1/SP110/CD69/HLA-DOB/IL7/NT5E/ZAP70/CXCL13/CTSW/CYTIP…
GARY_CD5_TARGETS_DN	GARY_CD5_TARGETS_DN	GARY_CD5_TARGETS_DN	403	-0.428158	-1.62331	0.00116686	0.0364198	0.0320206	4430	tags=46%, list=32%, signal=32%	MAX/IPO5/UMPS/PMPCA/RNF20/SRSF10/RBM25/GNL2/DDX27/NASP/SRSF3/NOP56/ISCA1/BAG5/MET/TLR1/HNRNPM/PDCD5/HNRNPC/SOAT1/EIF3J/ASCC3/SERTAD2/BTN3A3/CCAR1/SRSF2/CD86/ETF1/UBE2F/LARP4/CHORDC1/DNAJC9/UBE2K/CREM/UBE2L3/DDX46/PGM2/RBMX/FAM98A/BCLAF1/RAN/MAP3K7/CEP152/ASNSD1/PNO1/SLC25A19/CCNB1/TSN/SRSF1/LCMT2/TTI1/PPIG/KLF10/HEATR1/AIM2/KDSR/WDR36/NOLC1/ZNF207/GEMIN4/ANP32A/PAK1IP1/EIF2S1/DRG1/YTHDF3/FIGNL1/L…
GO_POSITIVE_REGULATION_OF_ESTABLISHMENT_OF_PROTEIN_LOCALIZATION	GO_POSITIVE_REGULATION_OF_ESTABLISHMENT_OF_PROTEIN_LOCALIZATION	GO_POSITIVE_REGULATION_OF_ESTABLISHMENT_OF_PROTEIN_LOCALIZATION	403	-0.392995	-1.49	0.00116686	0.0364198	0.0320206	2160	tags=22%, list=16%, signal=19%	CTSK/SCAMP5/FGR/DOC2B/HSP90AA1/IL17RB/WDR75/ANO1/JAK2/TRIM28/TCP1/SFN/NLRP1/DACT1/IL18R1/ZNF268/GATA3/TGFB2/TLR2/RNF31/PPID/TMEM30B/UBE2D3/TGFBR1/CASP1/PLAGL2/CASP8/RASGRP1/TP63/BCL2L11/RUFY3/TNF/TLR4/F2RL1/TP53/PLS1/NLRP3/ABAT/IL6/HIF1A/SYK/HLA-DRB5/IRS2/BCL2/TMEM27/TP73/CRTAM/RAC2/CCR2/PTGER4/CD274/ALOX15B/SLC17A9/FZD5/CDK5R1/CD2/CLEC4E/TLR7/GIPR/CD27/ACHE/VTCN1/TLR3/DDX58/PMAIP1/SLAMF1/FFAR2/P…
HELLER_HDAC_TARGETS_SILENCED_BY_METHYLATION_UP	HELLER_HDAC_TARGETS_SILENCED_BY_METHYLATION_UP	HELLER_HDAC_TARGETS_SILENCED_BY_METHYLATION_UP	374	-0.408843	-1.54651	0.00116822	0.0364198	0.0320206	1747	tags=25%, list=13%, signal=22%	MAFB/KCTD12/ABTB2/CYP26B1/GATA3/DLGAP5/CTH/FER/WASF1/FGD6/ATP1B1/RNFT2/DSE/IZUMO4/ID1/PRKAR2B/IER3/HPSE/ALDH1A3/ODC1/ATF7IP2/MAGEA11/PLS1/SWAP70/DZIP1/MT1E/ABAT/TFEC/DYRK3/HSD17B11/HIST1H2AI/BMP2K/C3/MAGEA3/NR4A2/JAG2/LAMP3/DUSP1/PLXNB3/SERPINB5/IFI6/PIK3CD/IL15/HOXA1/ITGA6/CEL/NAP1L3/PTGER4/MAP9/ALPP/AREG/EGR1/SYT1/FOS/FZD5/TAC1/NR4A1/NR1H4/MT1X/CSRP2/MYBL1/STAT1/MT2A/TFPI2/IFIT1/RRAD/CSTA/TUBB2…
GO_RIBONUCLEOPROTEIN_COMPLEX_BIOGENESIS	GO_RIBONUCLEOPROTEIN_COMPLEX_BIOGENESIS	GO_RIBONUCLEOPROTEIN_COMPLEX_BIOGENESIS	406	-0.399613	-1.51552	0.00116959	0.0364198	0.0320206	5210	tags=54%, list=38%, signal=35%	SNRPD3/WDR55/BYSL/ABT1/USP39/NOP10/RPP30/RPP40/SHQ1/SNRPG/NOL11/DKC1/UTP14A/RRP1B/DICER1/RPL7L1/YBEY/EIF6/DDX31/EIF3D/RRP8/RPL18A/EXOSC2/DDX1/DDX52/RPLP0/RPS11/RPL27/BMS1/EXOSC4/RPS8/RPL32/NGDN/SUV39H1/EIF2S3/RPS4Y1/RPS12/SRPK2/RPL13A/RPS15A/RPS4X/EXOSC9/RPS17/GEMIN6/RPL35A/NVL/RPS24/RPP14/RPL27A/THUMPD1/RPL18/RPS9/LSM14A/RPL24/CRNKL1/SRSF10/GNL2/DDX27/LSM4/RPL36/UBA52/NOP56/DIS3L2/DDX23/SMN2/RPS…
MATSUDA_NATURAL_KILLER_DIFFERENTIATION	MATSUDA_NATURAL_KILLER_DIFFERENTIATION	MATSUDA_NATURAL_KILLER_DIFFERENTIATION	406	-0.396784	-1.50479	0.00116959	0.0364198	0.0320206	1954	tags=20%, list=14%, signal=18%	SKA1/RPS18/MMAA/DSG2/SOCS2/SESN1/SV2A/TIMELESS/CCDC117/WDFY1/KCTD12/SDAD1/ELOVL4/PINX1/FGL2/NCAPD2/PRMT3/STAT4/CD247/GALNT3/WIPF1/TP63/SIM2/GAS1/SLC13A3/LY75/TTC39B/IFNGR1/RNF19B/SP4/F2RL1/LDHB/PRRX1/PLSCR1/TCF7/BCL11B/DSP/SLC15A1/ZC3H12C/LIMD2/MCOLN2/CARD10/KLF4/PDE7A/CORO1A/PKP2/FOS/CYP24A1/IFITM1/SLAMF7/SERPINB1/CCL5/CXCR3/TUBB2B/TLR3/CCR5/CIITA/PLA2G2D/PDCD1/APCDD1/PTPN22/CXCR6/PRF1/GZMB/TNNT…
FOSTER_TOLERANT_MACROPHAGE_DN	FOSTER_TOLERANT_MACROPHAGE_DN	FOSTER_TOLERANT_MACROPHAGE_DN	380	-0.444751	-1.68181	0.00117233	0.0364198	0.0320206	3401	tags=43%, list=25%, signal=34%	GPSM2/IL15RA/CAV1/ZDHHC21/LRCH1/MED13L/KATNA1/FSCN1/N4BP1/SAMHD1/STAT5A/WDR43/AIM2/RBL1/KIAA1109/GSPT1/KHDRBS1/FAM208B/PRPF38A/MAP2K4/DCP2/AIDA/NOTCH1/MCF2L/ZFP36/PDSS1/AKT3/NFKBID/GDA/FLNB/LANCL2/SGK3/DUSP5/TRA2A/CA2/SFPQ/CSRNP1/RCAN1/VCPIP1/SOCS3/LUZP1/ZUFSP/ARID5A/DRAM1/RND3/CASP7/ARHGEF3/SNN/IL18/ST6GALNAC4/ETNK1/PARP8/SERTAD1/PRPF4/GLIPR2/ATP9B/USP42/CAMK2D/MIER3/GCA/GK/NFKBIZ/MPP7/JAK2/DAAM…
PUJANA_BRCA2_PCC_NETWORK	PUJANA_BRCA2_PCC_NETWORK	PUJANA_BRCA2_PCC_NETWORK	392	-0.432902	-1.63747	0.00117233	0.0364198	0.0320206	4779	tags=52%, list=35%, signal=35%	POLE/TBCA/NINL/CEP290/KIFC1/SPC25/ARHGDIB/ZNF184/EXOSC9/TOPBP1/CD1E/ITGB3BP/SNRPA/HCFC1/CTBP1/TROAP/ZBTB39/PIKFYVE/NCK1/SMC2/CPSF4/CCNF/PFDN4/XRCC5/MED20/CDC45/SRSF10/MDM2/SLC25A46/ZNF43/STAU2/LSM4/NASP/SRSF3/CSNK2A1/RAD21/TTF1/DDX23/CENPA/SLC7A1/MCM5/ADK/KNTC1/PPP1CC/MKI67/HNRNPUL1/TTF2/MSH2/LIG4/RBBP4/HMGXB4/FAT1/KIF20B/TMEM106C/MPHOSPH6/AURKB/MTF2/TLK2/ZNF330/HMGN4/DNAJC9/CDK1/CPSF1/MUTYH/RFC5…
GO_REGULATION_OF_CELL_ACTIVATION	GO_REGULATION_OF_CELL_ACTIVATION	GO_REGULATION_OF_CELL_ACTIVATION	385	-0.501179	-1.89378	0.00117371	0.0364198	0.0320206	1762	tags=30%, list=13%, signal=27%	TRAF6/BANK1/PRKCA/CD74/UNG/CYP26B1/GATA3/PTPN6/CD209/FOXP3/IHH/FER/MZB1/CD247/CD84/CD83/RPS6KA1/ADA/RASGRP1/BCL10/EFNB3/RASAL3/EFNB1/SFTPD/TMIGD2/PAG1/TLR4/HLA-G/F2RL1/HLA-DRA/DTX1/HLA-DMB/JAK3/NCKAP1L/PLSCR1/HLA-A/NLRP3/ABAT/IL6/SYK/GPR183/HLA-DQB2/HLA-DRB5/CD40/IRS2/CD5/CD47/TNFSF13B/BCL2/IRF1/IL15/PLA2G10/CORO1A/RAC2/BTK/CTLA4/CCR2/CD1D/CD274/EGR3/LAX1/IL7/ZAP70/IL12RB1/TAC1/TNFAIP3/MNDA/HLA-D…
GO_IMMUNE_EFFECTOR_PROCESS	GO_IMMUNE_EFFECTOR_PROCESS	GO_IMMUNE_EFFECTOR_PROCESS	368	-0.5763	-2.1741	0.00117509	0.0364198	0.0320206	1800	tags=34%, list=13%, signal=30%	IL18R1/EIF2AK2/GBP3/INPP5D/CD74/GATA3/EXOSC5/NBN/PTPN6/SERPINB9/FOXP3/LFNG/PTK2B/TRIM25/CD247/IFIT5/WIPF1/ADA/IRF9/RASGRP1/BCL10/IL6R/MX2/FCGR3A/MFNG/CFB/RAET1G/BST2/TLR4/VAV2/F2RL1/NCKAP1L/PLSCR1/SWAP70/NLRP3/IL6/SYK/NLRC5/GPR183/HLA-DRB5/WAS/PML/ISG15/CTSG/C3/CD40/RFTN1/IFI16/ANXA3/CD47/BCL2/CLEC7A/PTX3/IRF1/DMBT1/BNIP3/DOCK2/PIK3CD/MB21D1/CRTAM/CORO1A/PTGER4/CTSC/PLCG2/TLR8/POU2F2/ZAP70/OAS1/H…
MODULE_64	MODULE_64	MODULE_64	369	-0.517093	-1.95068	0.00117509	0.0364198	0.0320206	1794	tags=39%, list=13%, signal=35%	ADM/KCND3/RHBDL1/TNFSF10/PTPRR/TLR2/EVI2A/GABRB3/CLEC2B/LPAR6/IL24/TNC/STAT4/CD247/CD83/HLA-C/ITGB2/IL6R/IL10RA/FCGR3A/LPAR1/IFNGR1/DUSP6/SLC15A2/EFNB1/SEMA4D/BST2/LRMP/HLA-DRA/CD96/HLA-DMB/NCKAP1L/LY6E/HLA-A/CD37/HK3/P2RX1/GPR39/CXCR4/IL6/CD22/GPR183/HLA-DRB5/AQP3/ITGB7/DYRK3/CX3CL1/SKAP1/C3/B2M/CD40/CD5/NR4A2/F3/ATP7B/IL15/CCR2/IL1RAP/LTB/ICAM3/GFRA3/PDPN/S1PR4/CD69/AREG/CXCL13/CD53/NGFR/IFITM1…
GO_RESPONSE_TO_BACTERIUM	GO_RESPONSE_TO_BACTERIUM	GO_RESPONSE_TO_BACTERIUM	361	-0.51132	-1.92352	0.00118203	0.0364198	0.0320206	1787	tags=30%, list=13%, signal=27%	EIF2AK2/ERAP1/TRAF6/PDE4D/ADH5/TLR2/HMGB2/SERPINB9/LIAS/ALPL/FER/IL24/CASP1/JUNB/PDE4B/CASP8/BCL10/IL6R/IL10RA/SFTPD/TNF/TLR4/NFKB1/HLA-A/NLRP3/IL6/HIF1A/SYK/GJB6/HLA-DRB5/BPIFA1/HLA-B/ISG15/CTSG/TNFSF8/B2M/SOCS1/CD40/ANXA3/DUSP10/CD47/PLA2G2A/GBP6/F3/DMBT1/GCH1/CCR2/CD1D/PTGER4/PLCG2/CXCL13/FOS/FZD5/TAC1/TNFAIP3/NGFR/NR1H4/PTAFR/CCL5/CD6/CYP27B1/CHIT1/CLEC4E/SPN/GFI1/CD27/TNFRSF9/TLR3/CXCL1/CCR5…
GO_CYTOKINE_MEDIATED_SIGNALING_PATHWAY	GO_CYTOKINE_MEDIATED_SIGNALING_PATHWAY	GO_CYTOKINE_MEDIATED_SIGNALING_PATHWAY	357	-0.554768	-2.08228	0.00119332	0.0364198	0.0320206	1706	tags=33%, list=12%, signal=30%	PSMB8/PSME2/IFI35/SOCS4/PTK2B/FER/TRIM25/LRRC15/SP100/CXCR2/HLA-C/PSMB10/IRF9/IL6R/IL10RA/MX2/IFI30/IFNGR1/TNF/BST2/HLA-G/HLA-DRA/DUOX1/JAK3/HLA-A/CXCR4/IL6/CCL24/HLA-DQB2/HLA-DRB5/HLA-B/CX3CL1/PML/ISG15/XCL2/B2M/SOCS1/CD40/CCL22/TNFSF13B/F3/IFI6/IRF1/TRIM21/CCR4/CCR2/IL1RAP/LTB/XAF1/OAS1/IL12RB1/TRIM31/CXCL13/EGR1/NGFR/IFITM1/HLA-DQA2/CCL7/MX1/IFIT2/PTAFR/CCL23/STAT1/MT2A/EREG/CCL5/CCL8/OASL/CCL…
GO_SINGLE_ORGANISM_CELL_ADHESION	GO_SINGLE_ORGANISM_CELL_ADHESION	GO_SINGLE_ORGANISM_CELL_ADHESION	355	-0.494172	-1.85501	0.00119332	0.0364198	0.0320206	1731	tags=29%, list=13%, signal=26%	CD74/CYP26B1/GATA3/PTPN6/CD209/FOXP3/LFNG/CHD7/FER/KIF14/PKP4/ADA/ITGB2/PSMB10/CASP8/PKP3/TNF/ICAM2/SEMA4D/F2RL1/IL6/SYK/WAS/ITGB7/TCF7/PATZ1/NTN1/NFASC/TNFSF8/BCL11B/DSP/B2M/ITGA4/JAG2/BCL2/CLEC7A/IRF1/DOCK2/PIK3CD/IL15/CRTAM/RAC2/CEL/CD1D/PTGER4/ICAM3/PDPN/FERMT3/IL7/NT5E/ZAP70/PKP2/EGR1/FZD5/CDK6/CYFIP2/CDH3/CDK5R1/CCL5/LCP1/ITGAL/ITK/CD2/PKP1/CLEC4E/SPN/CD8B/NLRC3/DSG1/HSH2D/CSTA/CD3D/PLEK/IC…
GO_TAXIS	GO_TAXIS	GO_TAXIS	351	-0.464246	-1.74222	0.00119332	0.0364198	0.0320206	1458	tags=27%, list=11%, signal=25%	HOXB9/PDE4B/ITGB2/EFNB3/CRMP1/IL6R/LPAR1/EFNB1/SFTPD/SEMA4D/ANGPT1/ISL2/SEMA6A/NCKAP1L/BIN2/CXCR4/SEMA3E/IL6/SYK/CHL1/CCL24/CX3CL1/XCL2/NTN1/NFASC/BCL11B/CCL22/LTB4R2/PLXNB3/FPR3/CCR4/DOCK2/PIK3CD/CYSLTR1/PLA2G10/CORO1A/RAC2/CCR2/CCL28/KLF7/GFRA3/BMPR1B/EGR3/TYMP/CXCL13/NR4A1/NGFR/CCL7/CDK5R1/PTAFR/CCL23/CCL5/CCL8/CCL3L3/HBEGF/CSF3R/FEZ1/CXCR3/SPN/ROBO1/GAP43/ROBO3/CXCL1/CCR5/KIT/SEMA5B/S100A9/FF…
MODULE_53	MODULE_53	MODULE_53	351	-0.391896	-1.47071	0.00119332	0.0364198	0.0320206	2870	tags=37%, list=21%, signal=30%	CCNA2/RFC4/BOP1/PRIM1/DUSP5/PFKFB2/TYMS/DAPK2/ANXA1/BLM/CLEC3B/LMNB1/CSE1L/CNKSR1/SRPK1/RGS1/SALL2/MTHFR/BUB1B/SH3BP1/MCM6/UBE2C/ME2/CEP135/CFP/ST6GALNAC4/LGALS9/METAP1/CDC20/MSH6/SERBP1/ZWINT/HLA-DMA/PRAME/SCAMP5/FGR/RFC3/MAD2L1/PNP/RRM1/RBM38/DDX21/SV2A/PIM2/KCND3/RHBDL1/GTF2H3/PSMB8/UNG/CLEC2B/DLGAP5/NCAPD2/NPAS1/ARTN/GPSM3/KIF14/JUNB/GGH/ADA/ITGB2/PAICS/ETS2/S100P/IER3/ENO2/TNF/LRMP/CRABP1/CD…
REACTOME_SIGNALING_BY_GPCR	REACTOME_SIGNALING_BY_GPCR	REACTOME_SIGNALING_BY_GPCR	345	-0.396059	-1.484	0.0011976	0.0364198	0.0320206	1736	tags=25%, list=13%, signal=22%	RGS12/PRKCA/CREB1/GABBR1/LPAR6/OPN3/IHH/GNGT2/PIK3R3/CXCR2/PDE10A/RPS6KA1/PDE4B/GNB4/RASGRP1/PRKAR2B/LPAR1/P2RY13/F2RL1/ITPR3/GNAZ/GPR39/CXCR4/CX3CL1/XCL2/C3/CCL22/LTB4R2/PLCB4/FPR3/PDE7A/CCR4/CYSLTR1/RAC2/OBSCN/CCR2/MMP3/CCL28/PTGER4/S1PR4/ARHGEF4/CXCL13/FZD5/TAC1/PDE7B/CCL7/PTAFR/PDE8B/CCL5/CCL3L3/LPAR3/HBEGF/PTHLH/CXCR3/PTH2R/GIPR/POMC/NTS/CXCL1/PNOC/CCR5/GNG4/PRKCB/FFAR2/CXCR6/WNT5A/WNT6/P2RY…
GO_NCRNA_PROCESSING	GO_NCRNA_PROCESSING	GO_NCRNA_PROCESSING	353	-0.39893	-1.49569	0.00119904	0.0364198	0.0320206	5107	tags=54%, list=37%, signal=35%	RPP30/RPP40/NOL11/DKC1/UTP14A/RRP1B/TRUB2/DICER1/RPL7L1/YBEY/EIF6/DUS4L/RRP8/RPL18A/CSTF2/POP5/EXOSC2/DDX1/DDX52/RPLP0/RPS11/RPL27/BMS1/EXOSC4/RPS8/RPL32/NGDN/THG1L/SUV39H1/RPS4Y1/RPS12/RPL13A/RPS15A/RPS4X/EXOSC9/YRDC/RPS17/RPL35A/METTL2A/RPS24/RPP14/RPL27A/CPSF4/WDR4/THUMPD1/RPL18/RPS9/RPL24/DDX27/SMAD2/RPL36/UBA52/NOP56/DIS3L2/RPS5/RPL31/TRUB1/RPS3A/CLP1/RPL4/RPLP2/RPS21/TRMT6/MRPS9/TSEN2/RPUSD…
GO_REGULATION_OF_IMMUNE_EFFECTOR_PROCESS	GO_REGULATION_OF_IMMUNE_EFFECTOR_PROCESS	GO_REGULATION_OF_IMMUNE_EFFECTOR_PROCESS	344	-0.439242	-1.6446	0.00120337	0.0364198	0.0320206	2457	tags=32%, list=18%, signal=27%	IL23A/RIPK3/CD28/CFP/CD59/LGALS9/MSH6/ZC3HAV1/HSPD1/KLK5/SERPING1/SNRPD1/LILRB1/IL2RA/MICB/FGR/APLF/AGER/BCR/STAT2/SPINK5/TRAF3/EIF2AK2/TRAF6/CD74/UNG/GATA3/TGFB2/PTPN6/DNAAF2/SERPINB9/FOXP3/FER/ZNF681/MZB1/CD247/CD84/ATP1B1/SNTG1/RASGRP1/BCL10/CFB/TRAF3IP2/TNF/ANGPT1/BST2/TLR4/F2RL1/HLA-DMB/JAK3/HLA-A/NLRP3/IL6/SYK/PHYHIP/WAS/HLA-B/PML/C3/B2M/CD40/DUSP10/DOCK2/MB21D1/IL15/CRTAM/RAC2/BTK/CCR2/ZAP…
RICKMAN_TUMOR_DIFFERENTIATED_WELL_VS_POORLY_DN	RICKMAN_TUMOR_DIFFERENTIATED_WELL_VS_POORLY_DN	RICKMAN_TUMOR_DIFFERENTIATED_WELL_VS_POORLY_DN	342	-0.495054	-1.85401	0.00120337	0.0364198	0.0320206	2079	tags=25%, list=15%, signal=22%	ARHGEF37/CPA4/PRDM1/AP3S1/WDR66/ELL2/PXN/CPM/PNP/SFN/FAT2/LIMA1/KRT16/ADM/TUBA4A/CSNK1A1/BACH1/MAFB/PTGS1/MAF/ABCA12/DUOXA1/MXD1/BAK1/TP63/GJB2/TMEM154/TTC39B/OVOL1/HPSE/LRRC8C/HIF1A/GJB6/CCL24/TNS4/CARD6/STARD5/DSP/HES2/LDHA/ERAP2/CARD10/IPPK/DUSP7/GPM6B/PCDH7/KLF7/PDPN/NT5E/GOLGA7B/RAB38/EPPK1/SERPINB1/EREG/CLCA2/HBEGF/PTHLH/CWH43/GDPD2/SPRR1B/RNASE7/SLAMF9/SDR9C7/S100A2/CA12/ZBED2/IL1A/FST/IL3…
GO_ACTIVATION_OF_IMMUNE_RESPONSE	GO_ACTIVATION_OF_IMMUNE_RESPONSE	GO_ACTIVATION_OF_IMMUNE_RESPONSE	343	-0.476881	-1.78566	0.00120482	0.0364198	0.0320206	2441	tags=30%, list=18%, signal=26%	CD28/CFP/LGALS9/S100A14/HSPD1/SERPING1/PSMA6/PSME1/CTSK/MICB/LAT2/FGR/HSP90AA1/NRAS/ACTG1/IRF7/UBE2N/TRAF3/TANK/INPP5D/TRAF6/PDE4D/PSMB8/PSME2/GATA3/TLR2/RNF31/PTPN6/CD209/FOXP3/UBE2D3/PIK3C3/CD247/WIPF1/PDE4B/ITGB2/PSMB10/CASP8/BCL10/FCGR3A/KLHL6/CFB/PAG1/ICAM2/TLR4/NFKB1/VAV2/HLA-DRA/NCKAP1L/SYK/HLA-DQB2/HLA-DRB5/WAS/SKAP1/C3/LCP2/RFTN1/IFI16/CTSS/BCL2/CLEC7A/DMBT1/PIK3CD/MB21D1/BTK/CTLA4/ICAM3…
GO_INFLAMMATORY_RESPONSE	GO_INFLAMMATORY_RESPONSE	GO_INFLAMMATORY_RESPONSE	337	-0.495164	-1.85061	0.00120482	0.0364198	0.0320206	1771	tags=32%, list=13%, signal=29%	APOL2/AOAH/SMAD1/CYP26B1/GATA3/TLR2/PTGS1/HMGB2/LIAS/IL24/SP100/PSTPIP1/CXCR2/ITGB2/RASGRP1/IL6R/IL1RN/LY75/TNF/TLR4/NFKB1/F2RL1/PLSCR1/P2RX1/CXCR4/NLRP3/CHST2/IL6/HIF1A/SYK/CCL24/HLA-DRB5/F12/CX3CL1/XCL2/C3/CD40/CCL22/LTB4R2/IFI16/F3/CLEC7A/PTX3/CCR4/PIK3CD/IL15/TNFAIP6/NOX1/CCR2/IL1RAP/BMPR1B/TLR8/ZAP70/CXCL13/FOS/TAC1/TNFAIP3/NGFR/NR1H4/CCL7/APOA2/PTAFR/CCL23/CCL5/MMP25/CCL8/CD6/CCL3L3/ITGAL/C…
KUMAR_TARGETS_OF_MLL_AF9_FUSION	KUMAR_TARGETS_OF_MLL_AF9_FUSION	KUMAR_TARGETS_OF_MLL_AF9_FUSION	335	-0.43435	-1.62259	0.00120482	0.0364198	0.0320206	2085	tags=29%, list=15%, signal=25%	HMGCS1/RALGPS2/PES1/ABCC5/ELL2/DCK/IRF7/PTCH1/BCKDHA/PIM2/BLNK/CSNK1A1/GJB3/OLFM1/PRKCA/GATA3/GABBR1/GAS2/PDK1/MOCOS/TGIF2/FAM49B/CXCR2/GALNT3/SFMBT2/PKP4/ATP1B1/CD83/CYP7B1/GNB4/IRF9/SPATA13/POLR1B/IL1RN/TTC39B/FCRLA/HOXA9/ODC1/CCNG2/ANGPT1/CD72/TCF7/CAPRIN2/PML/ISG15/DSP/SLAIN1/IFI16/CD5/ST6GAL1/MCOLN2/PDE7A/FBP1/MMP9/DFNA5/LTB/PTGER4/CTSC/POU2AF1/FERMT3/ZAP70/CTSW/TERT/IFIT2/CCL5/CD6/IFIT1/ITK…
GO_LEUKOCYTE_ACTIVATION	GO_LEUKOCYTE_ACTIVATION	GO_LEUKOCYTE_ACTIVATION	332	-0.622033	-2.32341	0.00120773	0.0364198	0.0320206	1800	tags=36%, list=13%, signal=32%	IL18R1/BLNK/TRAF6/BANK1/MAFB/CD74/CYP26B1/GATA3/NBN/FOXP3/LFNG/PTK2B/CHD7/CXCR2/ADA/ITGB2/PSMB10/CASP8/RASGRP1/BAK1/MT1G/MFNG/BST2/HHEX/TLR4/F2RL1/JAK3/SWAP70/IL6/SYK/GPR183/WAS/TCF7/CX3CL1/PATZ1/TNFSF8/BCL11B/LCP2/B2M/ITGA4/CD40/ANXA3/JAG2/BCL2/CLEC7A/IRF1/DOCK2/PIK3CD/IL15/CRTAM/CORO1A/BTK/CD1D/PTGER4/PLCG2/LAX1/IL7/TLR8/POU2F2/ZAP70/EGR1/FZD5/CDK6/SLAMF7/CCL5/CD6/LCP1/IKZF3/ITGAL/NDRG1/ITK/CD2…
SENGUPTA_NASOPHARYNGEAL_CARCINOMA_WITH_LMP1_UP	SENGUPTA_NASOPHARYNGEAL_CARCINOMA_WITH_LMP1_UP	SENGUPTA_NASOPHARYNGEAL_CARCINOMA_WITH_LMP1_UP	328	-0.424214	-1.58335	0.00120919	0.0364198	0.0320206	2753	tags=34%, list=20%, signal=28%	TRIM5/HELLS/OLA1/ANXA1/KYNU/SMCHD1/NAA15/KLHL13/RGS1/PAPOLA/FBXW7/NEDD1/FAM126B/IPO7/GALNT7/ETNK1/MTAP/PRKD3/CYP4X1/SERBP1/B3GALNT1/HSPD1/TC2N/GALNT1/HAUS6/HSP90AA1/IMPACT/ANO1/RPRD1A/CRYZ/TOP1/FOXA1/FAR1/PARM1/NETO2/TFAM/ASPM/INO80D/ASB9/WDFY1/LGALS4/PTPRR/TGFB2/WDR3/MCTP2/KL/FAM98B/PRMT3/TNC/MOCOS/DDHD1/PKP4/ADA/LYAR/FAM60A/PRKAR2B/PTPN13/IFNGR1/HOXA9/PDP1/CATSPERB/GJB6/TFEC/PPM1K/TGS1/BMP2K/WD…
BENPORATH_ES_1	BENPORATH_ES_1	BENPORATH_ES_1	325	-0.445654	-1.66108	0.00121065	0.0364198	0.0320206	3471	tags=46%, list=25%, signal=36%	ESF1/MTHFD1/FRAT2/TERF1/ZNF589/PSIP1/PAK1/MAT2A/CCNB1/TTLL12/FANCL/RUVBL1/SRSF1/NOLC1/PRIM2/PASK/PAK1IP1/FZD7/SNRPN/MCM2/HAS3/PTPN2/CCNA2/RFC4/BOP1/PRIM1/SSB/RRP15/TUBB4B/HSPA4/HELLS/NPM1/G3BP2/CSE1L/NAA15/HMGA1/AKIRIN1/SALL2/PARP1/PRPS1/CEBPZ/BUB1B/HSPA8/MCM6/FUBP1/RCC2/CASP3/PUS7/POLE2/PRPF40A/DDX18/ABCE1/PRKD3/CDC20/MSH6/SERBP1/NLN/HSPD1/NUDT15/PFAS/CKMT1A/DNA2/KIFC2/MICB/RRAS2/NUP37/SRSF7/ELO…
GO_DEFENSE_RESPONSE_TO_OTHER_ORGANISM	GO_DEFENSE_RESPONSE_TO_OTHER_ORGANISM	GO_DEFENSE_RESPONSE_TO_OTHER_ORGANISM	324	-0.563717	-2.09944	0.00121065	0.0364198	0.0320206	1210	tags=27%, list=9%, signal=26%	TNF/BST2/TLR4/F2RL1/PLSCR1/HLA-A/NLRP3/IL6/SYK/NLRC5/PHYHIP/BPIFA1/PML/ISG15/CTSG/TNFSF8/B2M/CD40/IFI16/ANXA3/BCL2/PLA2G2A/GBP6/CLEC7A/IRF1/DMBT1/BNIP3/MB21D1/CCR2/TLR8/OAS1/CXCL13/TAC1/HERC5/FGFBP1/IFITM1/MX1/IFIT2/STAT1/OASL/IFIT1/CLEC4E/SPN/IFI44L/TRIM22/TLR7/BATF2/TLR3/ISG20/OAS2/DDX58/RNASE7/OAS3/PMAIP1/IFIH1/POLR3G/S100A9/PTPRC/IFIT3/LTA/PGLYRP4/PRF1/CD207/PLAC8/IRF4/IL36RN/PGLYRP3/DDX60/RS…
MODULE_75	MODULE_75	MODULE_75	327	-0.575532	-2.1451	0.00121212	0.0364198	0.0320206	1473	tags=41%, list=11%, signal=37%	IFIT5/PSTPIP1/CXCR2/CD83/ADA/HLA-C/ITGB2/MXD1/IL6R/MX2/FCGR3A/IFNGR1/CFB/SFTPD/SEMA4D/BST2/HLA-G/HLA-DRA/CST7/HLA-DMB/LY6E/HLA-A/CXCR4/CD101/IL6/CD22/GPR183/HLA-DRB5/CD72/HLA-B/DYRK3/CX3CL1/SKAP1/ISG15/CTSG/C3/LCP2/B2M/CD5/CTSS/NR4A2/LAMP3/ST6GAL1/IFI44/F3/IRF1/LILRB4/IL15/CCR2/IL1RAP/LTB/PTGER4/CTSC/CD69/BTG2/OAS1/AREG/CXCL13/CD53/IFITM1/MNDA/CCL7/CDK5R1/CSRP2/MX1/RUNX3/PTAFR/CCL23/STAT1/EREG/CC…
GO_POSITIVE_REGULATION_OF_CELL_ADHESION	GO_POSITIVE_REGULATION_OF_CELL_ADHESION	GO_POSITIVE_REGULATION_OF_CELL_ADHESION	312	-0.466344	-1.73296	0.00121951	0.0364198	0.0320206	1759	tags=27%, list=13%, signal=24%	PRKCA/CD74/GATA3/TGFB2/PTPN6/FOXP3/PTK2B/IHH/CD247/CD83/ADA/RASGRP1/BCL10/EFNB3/OLFM4/RASAL3/EFNB1/TMIGD2/TNF/ANGPT1/HLA-G/HLA-DRA/HLA-DMB/JAK3/NCKAP1L/HLA-A/NLRP3/IL6/SYK/HLA-DQB2/HLA-DRB5/CX3CL1/SKAP1/SOX2/ITGA4/CD5/CD47/CDH13/IL15/CORO1A/CTLA4/CCR2/ITGA6/CCL28/CD1D/PTGER4/CD274/EGR3/IL7/ZAP70/IL12RB1/CXCL13/CDK6/HLA-DQA2/IGFBP2/HAS2/PTAFR/CCL5/CD6/SPN/SASH3/SIRPG/CD3D/VTCN1/ICOS/CD3E/PTPRC/LCK…
GO_REGULATION_OF_CELL_CELL_ADHESION	GO_REGULATION_OF_CELL_CELL_ADHESION	GO_REGULATION_OF_CELL_CELL_ADHESION	312	-0.493324	-1.83322	0.00121951	0.0364198	0.0320206	1720	tags=31%, list=12%, signal=28%	PRKCA/CD74/CYP26B1/GATA3/PTPN6/CD209/FOXP3/IHH/CD247/CD83/ADA/RASGRP1/BCL10/EFNB3/IL1RN/RASAL3/EFNB1/SFTPD/TMIGD2/TNF/SNAI2/PAG1/HLA-G/HLA-DRA/DTX1/HLA-DMB/JAK3/NCKAP1L/SWAP70/HLA-A/NLRP3/ABAT/IL6/SYK/HLA-DQB2/HLA-DRB5/CX3CL1/SOX2/ITGA4/CD5/CD47/KLF4/IRF1/IL15/CORO1A/RAC2/CTLA4/CCR2/ITGA6/CCL28/CD1D/CD274/FERMT3/EGR3/LAX1/IL7/ZAP70/IL12RB1/CXCL13/HLA-DQA2/IGFBP2/HAS2/PTAFR/CCL5/CD6/CELSR2/CD2/SPN…
MODULE_46	MODULE_46	MODULE_46	314	-0.610552	-2.26934	0.00121951	0.0364198	0.0320206	1473	tags=42%, list=11%, signal=39%	IFIT5/PSTPIP1/CXCR2/CD83/ADA/HLA-C/ITGB2/MXD1/IL6R/MX2/FCGR3A/IFNGR1/CFB/SFTPD/SEMA4D/BST2/HLA-G/HLA-DRA/CST7/HLA-DMB/LY6E/HLA-A/CXCR4/CD101/IL6/CD22/GPR183/HLA-DRB5/CD72/HLA-B/CX3CL1/SKAP1/ISG15/CTSG/C3/LCP2/B2M/CD40/CD5/CTSS/NR4A2/LAMP3/ST6GAL1/BCL2/IFI44/F3/IRF1/LILRB4/IL15/CCR2/IL1RAP/LTB/PTGER4/CTSC/CD69/OAS1/AREG/CXCL13/CD53/IFITM1/MNDA/CCL7/CDK5R1/CSRP2/MX1/RUNX3/PTAFR/CCL23/STAT1/EREG/CCL…
GO_NEGATIVE_REGULATION_OF_IMMUNE_SYSTEM_PROCESS	GO_NEGATIVE_REGULATION_OF_IMMUNE_SYSTEM_PROCESS	GO_NEGATIVE_REGULATION_OF_IMMUNE_SYSTEM_PROCESS	304	-0.45547	-1.68854	0.001221	0.0364198	0.0320206	1776	tags=28%, list=13%, signal=25%	HOXB8/INPP5D/BANK1/MAFB/CD74/TGFB2/PTPN6/SERPINB9/FOXP3/PTK2B/IHH/FER/CD84/ADA/BCL10/TAPBPL/SFTPD/HOXA9/RUNX1/TNF/PAG1/ANGPT1/BST2/TLR4/HLA-G/F2RL1/DTX1/JAK3/HLA-A/NLRC5/LGR4/HLA-DRB5/HLA-B/KLF13/IFI16/DUSP10/SMPDL3B/KITLG/IRF1/LILRB4/CTLA4/CCR2/CCL28/PTGER4/CD274/RAB7B/HLA-DOB/LAX1/TNFAIP3/CDK6/MNDA/SAMSN1/TAP1/APOA2/GPR171/IFIT1/TBC1D10C/SPN/TIGIT/IL13RA2/VTCN1/TLR3/PIK3AP1/MYC/PLA2G2D/DLL1/PTP…
GO_POSITIVE_REGULATION_OF_CYTOKINE_PRODUCTION	GO_POSITIVE_REGULATION_OF_CYTOKINE_PRODUCTION	GO_POSITIVE_REGULATION_OF_CYTOKINE_PRODUCTION	303	-0.495431	-1.83602	0.001221	0.0364198	0.0320206	1794	tags=29%, list=13%, signal=26%	EIF2AK2/TRAF6/PDE4D/CD74/GATA3/CREB1/TLR2/HMGB2/FOXP3/GPSM3/CASP1/CD83/PDE4B/RASGRP1/BCL10/IL6R/HPSE/RUNX1/TMIGD2/TNF/TLR4/NFKB1/HLA-G/F2RL1/HLA-A/NLRP3/IL6/HIF1A/SYK/CX3CL1/C3/B2M/CD40/IFI16/IRF1/MB21D1/IL15/CRTAM/NOX1/CCR2/LTB/PTGER4/PLCG2/CD274/ALOX15B/RAB7B/TLR8/IL12RB1/FZD5/APOA2/PTAFR/EREG/CD6/CD2/CLEC4E/SPN/TLR7/TIGIT/SASH3/VTCN1/TLR3/DDX58/SLAMF6/IFIH1/CD3E/POLR3G/LTA/SLAMF1/CCBE1/FFAR2/P…
GO_REGULATION_OF_RESPONSE_TO_WOUNDING	GO_REGULATION_OF_RESPONSE_TO_WOUNDING	GO_REGULATION_OF_RESPONSE_TO_WOUNDING	315	-0.456507	-1.69571	0.001221	0.0364198	0.0320206	1245	tags=23%, list=9%, signal=21%	CFB/TNF/TLR4/NFKB1/VAV2/F2RL1/NLRP3/ABAT/IL6/SYK/CCL24/F12/CX3CL1/XCL2/C3/DUSP10/CMA1/CD47/PHLDB2/SMPDL3B/PLA2G2A/F3/KLF4/IL15/TNFAIP6/CCR2/PTGER4/ACE2/GGT1/NT5E/ZAP70/TAC1/TNFAIP3/CCL7/CCL23/CCL5/CCL8/CD6/CCL3L3/HBEGF/SPN/TLR7/PLEK/TLR3/PIK3AP1/S100A9/LTA/FFAR2/WNT5A/CCL4L2/IL1B/CCL4/SOX15/CCL3/SAA1/BIRC3/TSPAN8/ADRB2/SCARA5/CCL18/DUOXA2/IL33/S100A8/S100A12/FABP4/GBP5/KLK8/KRT1/IDO1/NOS2
GO_SIDE_OF_MEMBRANE	GO_SIDE_OF_MEMBRANE	GO_SIDE_OF_MEMBRANE	319	-0.428998	-1.59354	0.00122399	0.0364198	0.0320206	1570	tags=26%, list=11%, signal=23%	PTK2B/FER/FRK/GNGT2/PKP4/CD83/ADA/HLA-C/KCNJ5/RASAL3/FCGR3A/TNF/TLR4/HLA-G/HLA-DRA/GNAZ/JAK3/HLA-A/P2RX1/IL6/SYK/HLA-DQB2/HLA-DRB5/HLA-B/STYK1/B2M/CD40/CD5/F3/CCR4/CDH13/BTK/CTLA4/ITGA6/GFRA3/CD274/PDPN/GGT1/CD69/ZAP70/IL12RB1/NGFR/HLA-DQA2/BCAM/ITK/CD2/CXCR3/SPN/CD8B/DSG1/CD19/CD27/TNFRSF9/SCNN1G/IL2RG/VTCN1/ICOS/CCR5/GNG4/KIT/CD3E/CD79B/PTPRC/LCK/PTPN7/SLAMF1/PDCD1/LAG3/PTPN22/IL2RB/CD8A/IL12RB…
MODULE_94	MODULE_94	MODULE_94	293	-0.417303	-1.54225	0.00122399	0.0364198	0.0320206	1427	tags=21%, list=10%, signal=19%	RASGRP1/SCO2/RIMS3/OLFM4/NKX2-8/PLCH2/IER3/PTPN13/RUNX1/CELF2/VAV2/F2RL1/PLS1/RND1/RASL10A/STEAP1/CHL1/GPR183/ITGB7/F12/ARNT2/SKAP1/NR4A2/KRTAP5-9/ATP7B/ITGB4/KIAA0040/ICAM3/ABCC4/EGR3/PROCR/CXCL13/FGFBP1/SH2D2A/APOL1/COL9A2/PTH2R/GAP43/ENTPD3/SPRR1B/PNOC/KIT/PDCD1/AQP9/AKAP7/CD48/HLA-DOA/DUSP2/BCL2A1/TFF3/HBB/FABP4/CXCL10/CR2/TNNT3/KRT14/MMP10/PRSS2/TFF1/CTSE
DEURIG_T_CELL_PROLYMPHOCYTIC_LEUKEMIA_DN	DEURIG_T_CELL_PROLYMPHOCYTIC_LEUKEMIA_DN	DEURIG_T_CELL_PROLYMPHOCYTIC_LEUKEMIA_DN	281	-0.514014	-1.89299	0.00122549	0.0364198	0.0320206	2623	tags=32%, list=19%, signal=26%	CYLD/LUZP1/ARNTL/CEBPZ/TNFRSF1B/STK17A/GPR65/FUBP1/CFLAR/CD28/CDKN2AIP/CD59/SLC16A6/CTR9/PPWD1/GBP2/PRDM1/RAP1GAP2/SYNE1/NLRP1/HIP1R/IL18R1/HAUS3/TNFSF10/GGA2/CLEC2B/KLHL2/LPAR6/MAF/TBC1D4/ZBED5/STAT4/CASP1/CD84/DAPP1/PDE4B/KLRB1/TRAF3IP3/ZCCHC2/SEL1L3/KIF21B/CST7/MBP/PATZ1/LCP2/BCL2/SFI1/CRTAM/CTLA4/GCH1/NAP1L3/EVI2B/CTSW/IFITM1/MT1X/MT2A/ARHGAP25/CCL5/IKZF3/CD2/TRIM22/GFI1/CD52/PPP1R16B/CD3D/IC…
MODULE_44	MODULE_44	MODULE_44	296	-0.457842	-1.69267	0.00122549	0.0364198	0.0320206	1495	tags=30%, list=11%, signal=28%	SP100/CD247/ITGB2/IRF9/TP63/GAS1/IFNGR1/FAM53B/TNFAIP8/CCNG2/PTPN12/CELF2/PLSCR1/TRANK1/CD37/CXCR4/CD22/GPNMB/AQP3/WAS/TCF7/ISG15/DSP/LCP2/RFTN1/IFI16/IL32/LAMP3/ST6GAL1/BCL2/IFI44/ATP2A3/DOCK2/CORO1A/RAC2/PSD4/ITGA6/MMP9/LTB/UBE2L6/CTSC/ICAM3/EVI2B/CD69/TYMP/CD53/TNFAIP3/ZIC2/IGFBP2/TAP1/MX1/STAT1/CD6/LCP1/IFIT1/CD2/IFI44L/CD8B/TRIM22/CD27/CD52/IKZF1/CD3D/IL2RG/ISG20/CHI3L2/CD3E/PAX9/S100A9/PTPR…
MUELLER_PLURINET	MUELLER_PLURINET	MUELLER_PLURINET	281	-0.405502	-1.49337	0.00122549	0.0364198	0.0320206	3858	tags=43%, list=28%, signal=31%	RECQL4/SNRPE/AURKB/EWSR1/STXBP3/STRBP/PA2G4/CDK1/MUTYH/RFC5/SET/TPX2/TRIP13/HNRNPK/CCNB2/MTHFD1/DDX11/TDP2/SUPT3H/COPS3/PSIP1/PAK1/ORC2/CCNB1/WDYHV1/RUVBL1/SRSF1/HPRT1/MPP6/TCERG1/NOLC1/PASK/ANP32A/NLE1/TRAIP/HSPE1/SPAG5/MYBL2/SNRPN/MCM2/AURKA/CCNA2/RFC4/SSB/MBD2/BLM/RBM14/NPM1/DIAPH1/HMGA1/CCNE1/PIAS2/PARP1/CEBPZ/BUB1B/HDAC2/HSPA8/MCM6/CASP9/FUBP1/SMN1/NCL/CENPE/MSH6/GAR1/NOP58/RCHY1/HSPD1/SNRPD…
RUTELLA_RESPONSE_TO_CSF2RB_AND_IL4_DN	RUTELLA_RESPONSE_TO_CSF2RB_AND_IL4_DN	RUTELLA_RESPONSE_TO_CSF2RB_AND_IL4_DN	296	-0.401996	-1.4862	0.00122549	0.0364198	0.0320206	1796	tags=23%, list=13%, signal=21%	TUBA4A/EIF2AK2/AOAH/MAFB/RNASET2/HNRNPA1/MFHAS1/CASP1/PSTPIP1/SCO2/MYO15B/MT1G/DECR1/ETS2/MX2/CD68/DUSP6/ICAM2/LRMP/F2RL1/PLSCR1/MT1F/RNF138/NLRP3/PID1/C3/PHACTR1/ITGA4/MCTP1/NR4A2/ST6GAL1/IFI6/LILRB4/CRTAM/FBP1/ICAM3/SOD2/SP110/EGR1/MT1X/STAT1/MT2A/EREG/HBEGF/ITGAL/CLEC4E/MAP4K1/CD52/CXCL1/CCR5/PRKCB/ADAM28/S100A9/AQP9/PLAC8/CD48/IL1B/RSAD2/CXCL3/NRG1/MT1H/VNN1/NKG7/SELL/CXCL5/S100A12/CXCL10/IDO1
GO_POSITIVE_REGULATION_OF_DEFENSE_RESPONSE	GO_POSITIVE_REGULATION_OF_DEFENSE_RESPONSE	GO_POSITIVE_REGULATION_OF_DEFENSE_RESPONSE	309	-0.513298	-1.90339	0.00122699	0.0364198	0.0320206	1705	tags=28%, list=12%, signal=25%	PSME2/TLR2/CD209/HMGB2/UBE2D3/PIK3C3/GPSM3/ITGB2/PSMB10/CASP8/RASGRP1/BCL10/TNF/ICAM2/TLR4/NFKB1/F2RL1/PLSCR1/IL6/SYK/NLRC5/CCL24/F12/CX3CL1/XCL2/C3/RFTN1/IFI16/CTSS/CD47/PLA2G2A/CLEC7A/DMBT1/MB21D1/IL15/CRTAM/BTK/CCR2/CD1D/PTGER4/ICAM3/PLCG2/TLR8/TAC1/TNFAIP3/NR1H4/CCL7/CCL23/EREG/CCL5/CCL8/CD6/CCL3L3/CLEC4E/TLR7/TLR3/PIK3AP1/DDX58/SLAMF6/IFIH1/POLR3G/S100A9/LTA/FFAR2/LAG3/SH2D1A/PGLYRP4/WNT5A/C…
MODULE_33	MODULE_33	MODULE_33	311	-0.418375	-1.55177	0.00122699	0.0364198	0.0320206	833	tags=18%, list=6%, signal=17%	C3/KRTAP5-9/PTX3/KLF4/INPP1/LILRB4/TNFAIP6/CORO1A/RAC2/GCH1/ITGA6/MMP9/KIAA0040/LTB/SOD2/GPR143/CSRP2/MX1/PTAFR/CCL23/CCL5/CD6/IFIT1/FEZ1/CHIT1/CD27/SPRR1B/KIF1A/KIT/GCNT1/CD79B/PDCD1/TNNT1/KRT5/NRG1/KRT81/TFF3/TMSB15A/SELL/KLK6/LY6D/UGT8/ID4/KIR2DL4/HBB/FABP4/CXCL10/AZGP1/CCL20/CR2/TCL1A/TNNT3/CCNA1/MMP1/TFF1
GO_REGULATION_OF_INNATE_IMMUNE_RESPONSE	GO_REGULATION_OF_INNATE_IMMUNE_RESPONSE	GO_REGULATION_OF_INNATE_IMMUNE_RESPONSE	299	-0.533582	-1.97129	0.0012285	0.0364198	0.0320206	2278	tags=31%, list=16%, signal=27%	HSPD1/SERPING1/PSMA6/LILRB1/PSME1/CTSK/FGR/NRAS/JAK2/STAT2/IRF7/UBE2N/TRAF3/TANK/ERAP1/TRAF6/WDFY1/PSMB8/PSME2/TLR2/PTPN6/CD209/HMGB2/SERPINB9/UBE2D3/PIK3C3/ITGB2/PSMB10/CASP8/RASGRP1/BCL10/IFNGR1/ICAM2/TLR4/NFKB1/F2RL1/PLSCR1/HLA-A/SYK/NLRC5/LGR4/HLA-B/SOCS1/RFTN1/IFI16/DUSP10/CTSS/PARP9/SMPDL3B/CLEC7A/IRF1/DMBT1/MB21D1/CRTAM/BTK/CD1D/ICAM3/PLCG2/RAB7B/TLR8/TNFAIP3/NR1H4/TAP1/STAT1/EREG/CCL5/CLE…
SANSOM_APC_TARGETS_DN	SANSOM_APC_TARGETS_DN	SANSOM_APC_TARGETS_DN	299	-0.414666	-1.53196	0.0012285	0.0364198	0.0320206	1186	tags=22%, list=9%, signal=20%	VAV2/DTX1/CST7/GNAZ/HLA-DMB/CLGN/CHST2/CD22/ITGB7/CD72/HLA-B/CX3CL1/CD5/CMA1/ST6GAL1/XDH/IRF1/ATP2A3/PIK3CD/CORO1A/RAC2/KCNJ11/RDH16/ACY3/POU2AF1/GGT1/HLA-DOB/ZAP70/ENTPD5/IL12RB1/CXCL13/CTSW/CD53/CYFIP2/CCL5/CD6/ITGAL/CYP27B1/CD2/CD52/CD3D/ICOS/CD3E/CD79B/PTPRC/AGR2/GZMB/IL2RB/CD7/CD48/GPD1/IRF4/MOGAT2/CD3G/CD8A/IL12RB2/SLC4A4/TNFRSF17/PAX8/GZMA/CD79A/SPIB/CCNA1/IDO1
DEBIASI_APOPTOSIS_BY_REOVIRUS_INFECTION_UP	DEBIASI_APOPTOSIS_BY_REOVIRUS_INFECTION_UP	DEBIASI_APOPTOSIS_BY_REOVIRUS_INFECTION_UP	288	-0.452227	-1.66696	0.00123001	0.0364198	0.0320206	3761	tags=43%, list=27%, signal=32%	MOB4/ATXN3/HIST1H2BJ/ZNF623/ZNF330/SNAPC1/SRSF9/CREM/MCL1/JUN/SIKE1/ZBTB6/CDK17/TAF1A/TBPL1/PNO1/MED13L/RNF114/N4BP1/SAMHD1/MED21/PGAM1/KIN/NLE1/KPNA5/MAP2K4/STRN3/ZFP36/PSMB9/PTPN2/UGCG/PRKAA1/YTHDC1/ANXA1/PLK4/NUP98/PGGT1B/RCAN1/NMI/GNAI1/IFI27/TDRD7/CASP3/RND3/NUFIP1/CASP7/CTGF/PANK3/CETN3/RCHY1/ZC3HAV1/ZNF529/EIF4E/ZWINT/FGFR1OP/RRAS2/NRAS/TWISTNB/BAZ2B/IRF7/GEMIN2/ZNF24/ADM/EIF2AK2/BACH1/OTU…
GO_ENDOPEPTIDASE_ACTIVITY	GO_ENDOPEPTIDASE_ACTIVITY	GO_ENDOPEPTIDASE_ACTIVITY	290	-0.444503	-1.63963	0.00123001	0.0364198	0.0320206	1012	tags=15%, list=7%, signal=14%	F12/CTSG/C3/CTSS/CMA1/ERAP2/PAPLN/MMP3/MMP9/ADAM23/CTSC/ACE2/CTSW/MMP25/CLCA2/MMP7/CAPN8/PIP/ADAM28/GZMB/GZMK/GZMM/MMP13/KLK7/PRSS12/KLK11/GZMH/ADAMDEC1/GZMA/LTF/KLK6/KLK13/MMP10/KLK8/MMP12/CLCA4/KLK10/MMP1/PRSS2/CTSE/TMPRSS11D/PRSS1
GO_RIBOSOME_BIOGENESIS	GO_RIBOSOME_BIOGENESIS	GO_RIBOSOME_BIOGENESIS	288	-0.423326	-1.56043	0.00123001	0.0364198	0.0320206	5107	tags=56%, list=37%, signal=36%	RPP30/RPP40/NOL11/DKC1/UTP14A/RRP1B/RPL7L1/YBEY/EIF6/DDX31/RRP8/RPL18A/EXOSC2/DDX52/RPLP0/RPS11/RPL27/BMS1/EXOSC4/RPS8/RPL32/NGDN/SUV39H1/RPS4Y1/RPS12/RPL13A/RPS15A/RPS4X/EXOSC9/RPS17/RPL35A/NVL/RPS24/RPP14/RPL27A/THUMPD1/RPL18/RPS9/RPL24/GNL2/DDX27/RPL36/UBA52/NOP56/DIS3L2/RPS5/RPL31/RPS3A/RPL4/RPLP2/RPS21/MRPS9/CSNK1E/MPHOSPH6/GTF2H5/RPF2/RSL24D1/NOL8/NIP7/PA2G4/LTV1/NOP16/FRG1/DROSHA/RPL11/RPS…
TARTE_PLASMA_CELL_VS_PLASMABLAST_UP	TARTE_PLASMA_CELL_VS_PLASMABLAST_UP	TARTE_PLASMA_CELL_VS_PLASMABLAST_UP	290	-0.419752	-1.54833	0.00123001	0.0364198	0.0320206	1318	tags=23%, list=10%, signal=21%	S100P/PRKAR2B/ENO2/SLC15A2/EFNB1/CFB/RUNX1/HHEX/LCN2/P2RX1/CD22/HLA-DQB2/GPNMB/TRAF1/QPCT/CD72/SKAP1/B2M/CD40/CCL22/DUSP1/SMPDL3B/IFI44/FBP1/CTLA4/MMP9/NELL2/HLA-DOB/BTG2/EGR1/FOS/TNFAIP3/NR4A1/HOXD10/IFITM1/HLA-DQA2/MX1/CALB2/FEZ1/IFI44L/CD8B/TRIM22/CD19/CD3D/GNG4/CD3E/S100A9/FOSB/ALDH1A1/GZMM/SNCA/BIRC3/KRT6A/LYZ/GZMA/S100A8/SPIB/FCGR3B/SPRR1A/CYP1A2/TCL1A/SPRR2A/KRT1/NOS2/KRT6C
GO_LYMPHOCYTE_ACTIVATION	GO_LYMPHOCYTE_ACTIVATION	GO_LYMPHOCYTE_ACTIVATION	276	-0.634486	-2.33332	0.00123153	0.0364198	0.0320206	1800	tags=37%, list=13%, signal=33%	IL18R1/BLNK/BANK1/MAFB/CD74/CYP26B1/GATA3/NBN/FOXP3/LFNG/PTK2B/CHD7/ADA/ITGB2/PSMB10/CASP8/BAK1/MFNG/BST2/HHEX/TLR4/F2RL1/JAK3/SWAP70/IL6/SYK/GPR183/WAS/TCF7/PATZ1/TNFSF8/BCL11B/B2M/ITGA4/CD40/JAG2/BCL2/CLEC7A/IRF1/DOCK2/PIK3CD/IL15/CRTAM/CORO1A/BTK/CD1D/PTGER4/PLCG2/LAX1/IL7/POU2F2/ZAP70/EGR1/FZD5/CDK6/SLAMF7/CD6/LCP1/IKZF3/ITGAL/ITK/CD2/CLEC4E/SPN/CD8B/NLRC3/HSH2D/IKZF1/CD3D/SLAMF6/PLA2G2D/KIT/…
GO_REGULATION_OF_PROTEIN_SECRETION	GO_REGULATION_OF_PROTEIN_SECRETION	GO_REGULATION_OF_PROTEIN_SECRETION	289	-0.434237	-1.60121	0.00123153	0.0364198	0.0320206	1197	tags=19%, list=9%, signal=18%	ANGPT1/TLR4/F2RL1/ITPR3/RAPGEF4/NLRP3/ABAT/IL6/HIF1A/SYK/LGR4/HLA-DRB5/CX3CL1/PML/SOCS1/CD40/IRS2/TMEM27/CRTAM/CCR2/KCNJ11/PTGER4/CD274/ALOX15B/TLR8/SYBU/NR1H4/APOA2/PDE8B/CCL5/CD2/CLEC4E/GIPR/TNFRSF9/ACHE/VTCN1/SLAMF1/FFAR2/PTPN22/SLC16A1/IL1A/WNT5A/MMP13/IL36RN/IL1B/RSAD2/CCL3/SAA1/VSNL1/CD38/IL33/GBP1/IFNG/NOS2/CRH
GO_RESPONSE_TO_MOLECULE_OF_BACTERIAL_ORIGIN	GO_RESPONSE_TO_MOLECULE_OF_BACTERIAL_ORIGIN	GO_RESPONSE_TO_MOLECULE_OF_BACTERIAL_ORIGIN	271	-0.489234	-1.79786	0.00123153	0.0364198	0.0320206	1787	tags=28%, list=13%, signal=25%	EIF2AK2/TRAF6/PDE4D/ADH5/TLR2/HMGB2/LIAS/ALPL/FER/IL24/CASP1/JUNB/PDE4B/CASP8/BCL10/IL10RA/TNF/TLR4/NFKB1/NLRP3/IL6/HIF1A/GJB6/CTSG/B2M/SOCS1/CD40/DUSP10/F3/GCH1/CCR2/PTGER4/PLCG2/CXCL13/FOS/FZD5/TAC1/TNFAIP3/NGFR/NR1H4/PTAFR/CCL5/CD6/CYP27B1/GFI1/CD27/TNFRSF9/CXCL1/CCR5/CMPK2/LTA/PTPN22/STAP1/WNT5A/IL1B/SNCA/IL12RB2/CSF3/CCL3/CXCL2/CXCL3/FASLG/S100A7/CXCL9/CXCL5/S100A8/CXCL6/CYP1A1/CXCL10/CXCL11…
ENK_UV_RESPONSE_EPIDERMIS_UP	ENK_UV_RESPONSE_EPIDERMIS_UP	ENK_UV_RESPONSE_EPIDERMIS_UP	270	-0.408697	-1.5008	0.00123457	0.0364198	0.0320206	1667	tags=18%, list=12%, signal=16%	G0S2/GALNT6/ITGAE/TMPRSS4/IL24/TNC/CXCR2/SCO2/S100P/ARNTL2/VRK2/HPSE/ALDH1A3/CCNG2/FUT2/PLSCR1/CHST2/F12/ANXA3/CD47/BNIP3/ITGB4/MMP3/KLF7/SP110/DNASE1L3/PROCR/PKP2/CDH3/SERPINB3/SERPINB1/MX1/OASL/CYP27B1/ENTPD3/BCL11A/DSC2/POLR3G/SLC16A1/NRG1/KRT6A/S100A7/WARS/S100A8/KRT17/RHCG/TGM1/PRSS2
REACTOME_GPCR_DOWNSTREAM_SIGNALING	REACTOME_GPCR_DOWNSTREAM_SIGNALING	REACTOME_GPCR_DOWNSTREAM_SIGNALING	270	-0.391538	-1.43779	0.00123457	0.0364198	0.0320206	1483	tags=23%, list=11%, signal=21%	PIK3R3/CXCR2/PDE10A/PDE4B/GNB4/RASGRP1/LPAR1/P2RY13/F2RL1/ITPR3/GNAZ/CXCR4/XCL2/C3/LTB4R2/PLCB4/FPR3/PDE7A/CCR4/CYSLTR1/RAC2/OBSCN/CCR2/CCL28/PTGER4/S1PR4/ARHGEF4/CXCL13/TAC1/PDE7B/PTAFR/PDE8B/CCL5/LPAR3/PTHLH/CXCR3/PTH2R/GIPR/POMC/NTS/CXCL1/PNOC/CCR5/GNG4/PRKCB/FFAR2/CXCR6/P2RY10/SAA1/CXCL2/CXCL3/ADRB2/CXCL9/CXCL5/CXCL6/CXCL10/CXCL11/CCL20/NPFFR2/HRH3/CRH
SENGUPTA_NASOPHARYNGEAL_CARCINOMA_UP	SENGUPTA_NASOPHARYNGEAL_CARCINOMA_UP	SENGUPTA_NASOPHARYNGEAL_CARCINOMA_UP	269	-0.452849	-1.66221	0.00123762	0.0364198	0.0320206	3108	tags=38%, list=22%, signal=30%	NDC80/FZD7/EMILIN2/AKT3/ATL2/ZBED3/FIGNL1/CCNA2/TM7SF3/COL5A1/TYMS/COL1A1/HELLS/SCAI/HIVEP1/BUB1B/NEDD1/DRAM1/PMS1/CEP135/ETNK1/POLE2/TDG/CENPE/VANGL2/NCAPG/OTUD6B/CCT6A/CAPRIN1/DNA2/ZWINT/DBF4/ADAMTS2/HAUS6/MANEA/SMC4/COL3A1/GMNN/RFC3/ZNF180/MAD2L1/DEPDC1B/DOCK4/RRM1/MCM8/RBBP8/SOCS2/ERAP1/ZNF195/RAD51AP1/UNG/ADH5/TMPO/NBN/PM20D2/HMGB2/SSX2IP/DLGAP5/CENPK/FERMT1/BRIP1/SLC39A6/ANKRD29/COL27A1/ZNF…
SMID_BREAST_CANCER_RELAPSE_IN_BONE_DN	SMID_BREAST_CANCER_RELAPSE_IN_BONE_DN	SMID_BREAST_CANCER_RELAPSE_IN_BONE_DN	268	-0.53055	-1.94773	0.00123916	0.0364198	0.0320206	1163	tags=30%, list=8%, signal=28%	LDHB/PDZK1IP1/TP53/GPR19/CXCR4/CD22/HLA-DQB2/QPCT/CTAG2/IFI16/MAGEA3/IL32/LAMP3/SMPDL3B/LRP12/PTX3/SERPINB5/CYP39A1/IGF2BP3/GPM6B/RAC2/ITGA6/PDPN/ACE2/POU2AF1/SOD2/SIX3/HLA-DOB/IGF2BP2/FGFBP1/RUNX3/MMP7/PKP1/DKK1/FOLH1/NDUFA4L2/MAP4K1/DSG1/CD52/TUBB2B/BCL11A/DSC2/CHI3L2/S100A9/GLDC/S100A2/CA9/CDKAL1/MAGEA4/PGBD5/SLC16A1/KRT5/MIA/KLK7/IL12RB2/KRT81/KRT6A/GABRP/PEG10/IL1R2/WARS/TMSB15A/CXCL5/S100A8…
ZHOU_INFLAMMATORY_RESPONSE_LPS_UP	ZHOU_INFLAMMATORY_RESPONSE_LPS_UP	ZHOU_INFLAMMATORY_RESPONSE_LPS_UP	266	-0.492499	-1.80602	0.00124069	0.0364198	0.0320206	1787	tags=29%, list=13%, signal=26%	LTBP4/MXRA5/TLR2/NBN/ZNFX1/G0S2/WTAP/HS3ST3B1/SNTG1/MT1G/ARID5B/MX2/IER3/STC2/TNF/RNF19B/NFKB1/SLFN5/SEMA6A/RHOBTB3/NEDD4L/IL6/ISG15/CA13/SOCS1/OXGR1/ZC3H12C/KITLG/IFI44/PTX3/KLF4/NCOA7/MB21D1/TP73/NOX1/DNASE1L3/BTG2/OAS1/TSLP/HERC5/IFIT2/CCL23/EREG/CCL8/OASL/IFIT1/RNF144B/SGPP2/TLR7/GIPR/BCL11A/RAB3B/OAS2/USP18/DDX58/CXCL1/OAS3/IFIH1/IFIT3/FFAR2/WNT5A/IL1B/CCL4/CSF3/CXCL2/CXCL3/CCL18/CXCL9/GPC3/…
GO_IMMUNE_RESPONSE_REGULATING_CELL_SURFACE_RECEPTOR_SIGNALING_PATHWAY	GO_IMMUNE_RESPONSE_REGULATING_CELL_SURFACE_RECEPTOR_SIGNALING_PATHWAY	GO_IMMUNE_RESPONSE_REGULATING_CELL_SURFACE_RECEPTOR_SIGNALING_PATHWAY	261	-0.544118	-1.99195	0.00124224	0.0364198	0.0320206	2241	tags=30%, list=16%, signal=25%	LILRB1/PSME1/MICB/LAT2/FGR/HSP90AA1/NRAS/ACTG1/UBE2N/INPP5D/TRAF6/PDE4D/PSMB8/PSME2/GATA3/RNF31/PTPN6/CD209/FOXP3/FER/NFATC1/CD247/WIPF1/PDE4B/PSMB10/BCL10/FCGR3A/KLHL6/PAG1/ICAM2/NFKB1/HLA-G/VAV2/HLA-DRA/NCKAP1L/SYK/HLA-DQB2/HLA-DRB5/WAS/SKAP1/LCP2/CD40/RFTN1/BCL2/CLEC7A/PIK3CD/BTK/CTLA4/ICAM3/PLCG2/LAX1/ZAP70/FOS/CYFIP2/MNDA/HLA-DQA2/ITK/CLEC4E/CD19/MYO1G/CD3D/KIT/PRKCB/CD3E/CD79B/PTPRC/LCK/FFA…
MODULE_27	MODULE_27	MODULE_27	245	-0.462943	-1.68959	0.00124533	0.0364198	0.0320206	1745	tags=35%, list=13%, signal=31%	PRKCA/PTPRR/TLR2/EVI2A/GABRB3/LPAR6/TNC/PDK1/CD247/CXCR2/HLA-C/ITGB2/EFNB3/IL6R/IL10RA/FCGR3A/LPAR1/IFNGR1/SEMA4D/HLA-G/HLA-DRA/CD96/HLA-DMB/HLA-A/P2RX1/GPR39/CXCR4/GPR183/HLA-DRB5/ITGB7/CD72/HLA-B/B2M/CD40/CD5/NR4A2/F3/LILRB4/CCR2/IL1RAP/GFRA3/BMPR1B/CD69/IL12RB1/FZD5/NGFR/EPHB6/CDK5R1/PTAFR/CD6/GPR171/HBEGF/ITGAL/CSF3R/MST1R/CD2/PTH2R/CD8B/CD27/IL13RA2/CD3D/IL2RG/TLR3/OLR1/CCR5/CIITA/KIT/CD79B/…
GO_REGULATION_OF_HEMOPOIESIS	GO_REGULATION_OF_HEMOPOIESIS	GO_REGULATION_OF_HEMOPOIESIS	259	-0.431861	-1.57974	0.00124688	0.0364198	0.0320206	1795	tags=35%, list=13%, signal=31%	TOB2/CD28/LGALS9/ETS1/GAS2L1/CTR9/LILRB1/IL2RA/SLC9B2/ZC3H8/PRDM1/AGER/SPINK5/IRF7/PNP/PDCD2/EIF2AK2/HOXB8/INPP5D/TRAF6/MAFB/PRKCA/CD74/CYP26B1/GATA3/CREB1/PTPN6/HMGB2/FOXP3/PTK2B/PPARGC1B/IHH/TMEM64/CD83/ADA/CASP8/RASGRP1/HOXA9/RUNX1/TNF/TLR4/HLA-G/DTX1/JAK3/NCKAP1L/NLRP3/CD101/IL6/HIF1A/SYK/SIGLEC15/HLA-B/ISG15/KLF13/KITLG/IRF1/LILRB4/IL15/BTK/CTLA4/RAB7B/EGR3/IL7/ZAP70/IL12RB1/FOS/CDK6/CCL5/GP…
GO_POSITIVE_REGULATION_OF_CELL_ACTIVATION	GO_POSITIVE_REGULATION_OF_CELL_ACTIVATION	GO_POSITIVE_REGULATION_OF_CELL_ACTIVATION	242	-0.550564	-2.00778	0.00125	0.0364198	0.0320206	1762	tags=33%, list=13%, signal=30%	TRAF6/CD74/UNG/GATA3/PTPN6/FOXP3/IHH/CD247/CD83/RPS6KA1/ADA/RASGRP1/BCL10/EFNB3/RASAL3/EFNB1/TMIGD2/TLR4/HLA-G/F2RL1/HLA-DRA/HLA-DMB/JAK3/NCKAP1L/HLA-A/NLRP3/IL6/SYK/GPR183/HLA-DQB2/HLA-DRB5/CD40/IRS2/CD5/CD47/TNFSF13B/BCL2/IL15/CORO1A/BTK/CTLA4/CCR2/CD1D/CD274/EGR3/IL7/ZAP70/IL12RB1/TAC1/HLA-DQA2/IGFBP2/PTAFR/CCL5/CD6/CD2/SPN/CD27/SASH3/SIRPG/CD3D/PLEK/VTCN1/ICOS/CD3E/PTPRC/LCK/SLAMF1/PDCD1/STAP…
GO_RRNA_METABOLIC_PROCESS	GO_RRNA_METABOLIC_PROCESS	GO_RRNA_METABOLIC_PROCESS	241	-0.456051	-1.66093	0.00125628	0.0364198	0.0320206	5202	tags=61%, list=38%, signal=39%	BYSL/ABT1/NOP10/RPP30/RPP40/NOL11/DKC1/UTP14A/RRP1B/RPL7L1/YBEY/EIF6/RRP8/RPL18A/EXOSC2/DDX52/RPLP0/RPS11/RPL27/BMS1/EXOSC4/RPS8/RPL32/NGDN/SUV39H1/RPS4Y1/RPS12/RPL13A/RPS15A/RPS4X/EXOSC9/RPS17/RPL35A/RPS24/RPP14/RPL27A/THUMPD1/RPL18/RPS9/RPL24/DDX27/DEDD2/RPL36/UBA52/NOP56/DIS3L2/RPS5/RPL31/RPS3A/RPL4/RPLP2/RPS21/MRPS9/CSNK1E/MPHOSPH6/GTF2H5/RPF2/NOL8/PA2G4/LTV1/FRG1/DROSHA/RPL11/RPS7/PDCD11/WBP…
POOLA_INVASIVE_BREAST_CANCER_UP	POOLA_INVASIVE_BREAST_CANCER_UP	POOLA_INVASIVE_BREAST_CANCER_UP	253	-0.589616	-2.15056	0.00125628	0.0364198	0.0320206	1866	tags=43%, list=13%, signal=38%	ASPM/OIP5/IL18R1/BANK1/RAD51AP1/MAFB/CD74/CEACAM6/EVI2A/DLGAP5/TNC/LRRC15/STAT4/SLAMF8/PSTPIP1/ITGB2/PSCA/PRR16/TRAF3IP3/BCL2L11/S100P/IFI30/CD68/LRMP/CST7/HLA-DMB/CXCR4/TFEC/GPR183/ARHGAP15/TRAF1/STAG3/LCP2/ITGA4/CD40/CTSS/IL32/LAMP3/CLEC7A/FPR3/LILRB4/DOCK2/TNFAIP6/BTK/MMP3/MMP9/LTB/CTSC/EVI2B/ABCC4/CD69/RHOF/CXCL13/CPNE7/CD53/CYTIP/MNDA/SAMSN1/EPPK1/ARHGAP25/CCL8/CD6/GPR171/ITK/CD2/CHIT1/CXCR3…
STK33_NOMO_UP	STK33_NOMO_UP	STK33_NOMO_UP	253	-0.416126	-1.51777	0.00125628	0.0364198	0.0320206	1343	tags=17%, list=10%, signal=16%	KCNJ15/IL10RA/IER3/LY6K/PPP1R3B/SEMA4D/TFEC/GPNMB/CAPRIN2/ARNT2/PID1/GPRIN3/IFI16/DUSP1/KITLG/CLEC7A/PTX3/TNFAIP6/SAMD9L/EGR3/BTG2/FOS/ZIC2/FOXQ1/KBTBD8/CXCL1/OLR1/ADAM28/PGBD5/AQP9/IL1A/WNT5A/IL1B/CCL4/CXCL2/CXCL3/IL1R2/ADAMDEC1/CXCL6/FABP4/CCL20/MMP10/MMP1
GO_REGULATION_OF_HOMOTYPIC_CELL_CELL_ADHESION	GO_REGULATION_OF_HOMOTYPIC_CELL_CELL_ADHESION	GO_REGULATION_OF_HOMOTYPIC_CELL_CELL_ADHESION	257	-0.501533	-1.82902	0.00125786	0.0364198	0.0320206	1759	tags=32%, list=13%, signal=28%	PRKCA/CD74/CYP26B1/GATA3/PTPN6/CD209/FOXP3/IHH/CD247/CD83/ADA/RASGRP1/BCL10/EFNB3/RASAL3/EFNB1/SFTPD/TMIGD2/PAG1/HLA-G/HLA-DRA/DTX1/HLA-DMB/JAK3/NCKAP1L/HLA-A/NLRP3/ABAT/IL6/SYK/HLA-DQB2/HLA-DRB5/CD5/CD47/IRF1/IL15/CORO1A/RAC2/CTLA4/CCR2/CD1D/CD274/EGR3/LAX1/IL7/ZAP70/IL12RB1/HLA-DQA2/IGFBP2/HAS2/CCL5/CD6/CD2/SPN/TIGIT/SASH3/SIRPG/CD3D/VTCN1/ICOS/PLA2G2D/CD3E/PTPRC/LCK/SLAMF1/FOXN1/PDCD1/LAG3/PTP…
ZHANG_TLX_TARGETS_60HR_DN	ZHANG_TLX_TARGETS_60HR_DN	ZHANG_TLX_TARGETS_60HR_DN	255	-0.424143	-1.54685	0.00125786	0.0364198	0.0320206	4606	tags=51%, list=33%, signal=34%	NUCKS1/ETAA1/WDR33/ECT2/PLK1/SMC2/RAD51/UMPS/THRAP3/CDC45/MMS22L/NASP/SRSF3/MASTL/GRWD1/TACC3/MCM5/MKI67/SOAT1/HJURP/NAP1L1/HMGXB4/GART/AURKB/CA3/LTV1/RFC5/TRIP13/UBR7/ZBTB12/HK2/SYCE2/CCNB2/USP1/INTS7/CENPH/CDCA7L/ORC2/SRSF1/RIF1/WDR43/RBL1/NOLC1/PRIM2/HAT1/CASP8AP2/SPAG5/EIF2S1/MYBL2/MCM2/NUP155/E2F8/FIGNL1/CCNA2/RFC4/DIMT1/PRIM1/TYMS/AK4/HSPA4/BLM/PLK4/RBM14/LMNB1/CCNE1/PARP1/PRPS1/SKP2/BUB1B/…
WALLACE_PROSTATE_CANCER_RACE_UP	WALLACE_PROSTATE_CANCER_RACE_UP	WALLACE_PROSTATE_CANCER_RACE_UP	256	-0.591763	-2.1571	0.00126103	0.0364198	0.0320206	1463	tags=46%, list=11%, signal=42%	WIPF1/CD83/HLA-C/ITGB2/IRF9/RASGRP1/ETS2/IL10RA/MX2/SLFN12/ICAM2/PI15/CELF2/HLA-G/APOL6/HLA-DRA/NCKAP1L/CDC7/CD37/CXCR4/DOCK10/TFEC/GPR183/ARHGAP15/HLA-B/ISG15/SECTM1/NFASC/BCL11B/LCP2/ITGA4/SOCS1/IFI16/IRS2/CTSS/NR4A2/LAMP3/IFI44/IFI6/IRF1/IL15/CORO1A/RAC2/MMP9/UBE2L6/CTSC/EVI2B/POU2AF1/XAF1/DNASE1L3/CD69/ZAP70/TYMP/CD53/HERC5/CYTIP/IFITM1/SAMSN1/TAP1/MX1/RUNX3/MYBL1/APOL1/STAT1/ARHGAP25/CCL5/HE…
ACEVEDO_FGFR1_TARGETS_IN_PROSTATE_CANCER_MODEL_UP	ACEVEDO_FGFR1_TARGETS_IN_PROSTATE_CANCER_MODEL_UP	ACEVEDO_FGFR1_TARGETS_IN_PROSTATE_CANCER_MODEL_UP	238	-0.410499	-1.49282	0.00126582	0.0364198	0.0320206	1327	tags=20%, list=10%, signal=18%	STEAP2/DUSP6/TLR4/F2RL1/LCN2/PLSCR1/LY6E/TMEM71/CHL1/ANXA3/SMPDL3B/IFI44/SERPINB5/F5/ARHGAP6/FBP1/TTR/PSTPIP2/MFAP3L/ARHGEF4/OAS1/TRIM31/TNFAIP3/CDK6/PDE7B/EPPK1/FOXQ1/CWH43/IKZF1/VTCN1/TLR3/USP18/CXCL1/FMNL2/DDX60/SPINK8/NPNT/CXCL2/TSPAN8/CD38/TFF3/CXCL6/SPRR1A/SPRR2A/TESC/CTSE
GO_LEUKOCYTE_DIFFERENTIATION	GO_LEUKOCYTE_DIFFERENTIATION	GO_LEUKOCYTE_DIFFERENTIATION	240	-0.559386	-2.03444	0.00126582	0.0364198	0.0320206	1802	tags=33%, list=13%, signal=30%	IL18R1/BLNK/TRAF6/MAFB/CD74/GATA3/FOXP3/LFNG/PTK2B/CHD7/JUNB/ADA/CASP8/BAK1/MT1G/MFNG/TNF/HHEX/F2RL1/JAK3/IL6/SYK/GPR183/CASP10/TCF7/PATZ1/TNFSF8/BCL11B/B2M/ITGA4/IFI16/JAG2/BCL2/IRF1/DOCK2/PIK3CD/IL15/MMP9/CD1D/PTGER4/PLCG2/IL7/POU2F2/ZAP70/EGR1/FZD5/CDK6/ITK/CLEC4E/SPN/IKZF1/CD3D/BATF2/SLAMF6/PLA2G2D/KIT/CD3E/DLL1/CD79B/PTPRC/LCK/SLAMF1/FOXN1/PTPN22/IRF4/RSAD2/IFNE/CD8A/CSF3/TBX21/RHOH/CD79A/LY…
GO_POSITIVE_REGULATION_OF_RESPONSE_TO_EXTERNAL_STIMULUS	GO_POSITIVE_REGULATION_OF_RESPONSE_TO_EXTERNAL_STIMULUS	GO_POSITIVE_REGULATION_OF_RESPONSE_TO_EXTERNAL_STIMULUS	238	-0.520094	-1.89137	0.00126582	0.0364198	0.0320206	1197	tags=26%, list=9%, signal=24%	TLR4/F2RL1/NCKAP1L/SWAP70/IL6/HIF1A/CCL24/F12/CX3CL1/XCL2/C3/CD47/PLA2G2A/F3/BNIP3/CDH13/IL15/RAC2/CCR2/PTGER4/CXCL13/TAC1/CCL7/CCL23/CCL5/CCL8/CD6/KIAA1324/CCL3L3/CYP27B1/CXCR3/TLR7/TLR3/CXCL1/S100A9/LTA/FFAR2/WNT5A/CCL4L2/DDX60/KLK7/IL1B/CCL4/CCL3/CXCL2/CXCL3/ADRB2/CCL18/S100A7/IL33/CXCL9/CXCL5/S100A8/S100A12/CXCL6/FABP4/CXCL10/CXCL11/GBP5/IDO1
HELLER_SILENCED_BY_METHYLATION_UP	HELLER_SILENCED_BY_METHYLATION_UP	HELLER_SILENCED_BY_METHYLATION_UP	240	-0.570695	-2.07557	0.00126582	0.0364198	0.0320206	1466	tags=35%, list=11%, signal=32%	DAPP1/IRF9/IL6R/IZUMO4/S100P/ID1/IER3/MAGEA12/CFB/ATF7IP2/CCNG2/RNF19B/HLA-DRA/CST7/HLA-DMB/ABAT/DOCK10/GPR183/CYP3A5/GPNMB/ARNT2/PML/ISG15/BMP2K/IQSEC3/SOCS1/RFTN1/IRS2/CTSS/MAGEA3/IL32/LAMP3/IFI44/CLEC7A/KLF4/PIK3CD/IL15/TNFAIP6/GPM6B/MMP9/CEL/PTGER4/HLA-DOB/CXCL13/IFITM1/HLA-DQA2/SLAMF7/SAMSN1/MX1/STAT1/HERC6/LCP1/IFIT1/COL9A2/IFI44L/TRIM22/TNFRSF9/CSTA/CSAG2/PPP1R16B/PLEK/ISG20/USP18/DDX58/CI…
KOBAYASHI_EGFR_SIGNALING_24HR_DN	KOBAYASHI_EGFR_SIGNALING_24HR_DN	KOBAYASHI_EGFR_SIGNALING_24HR_DN	240	-0.414198	-1.50641	0.00126582	0.0364198	0.0320206	3654	tags=43%, list=26%, signal=32%	PA2G4/DNAJC9/CDK1/SPRED2/RFC5/TPX2/TRIP13/RANBP1/USP1/GPSM2/CCNB1/TCN1/RMI1/FOSL1/GALNT10/NOLC1/HAT1/NDC80/STIL/SPAG5/MYBL2/MCM2/E2F8/AURKA/CCNA2/RFC4/PRIM1/DUSP5/RRP15/TUBB4B/TYMS/POLR2D/ADORA2B/HELLS/BLM/PLK4/LMNB1/CSE1L/NAA15/PRPS1/BUB1B/TIPIN/MCM6/UBE2C/PUS7/POLE2/ABCE1/CDC20/MSH6/TGFA/ZC3HAV1/NCAPG/SNRPD1/NUDT15/ZWINT/DBF4/SRSF7/TCOF1/SMC4/GMNN/RFC3/MCM10/ELL2/STC1/MAD2L1/NETO2/RRM1/ASPM/EXO…
RICKMAN_METASTASIS_DN	RICKMAN_METASTASIS_DN	RICKMAN_METASTASIS_DN	237	-0.433426	-1.57625	0.00126582	0.0364198	0.0320206	2417	tags=27%, list=17%, signal=23%	ST6GALNAC4/IL18BP/GAS2L1/TFEB/S100A14/SGMS1/CAMK2D/DST/AVPI1/GBP2/WDR66/PITPNM2/BCR/SFN/NLRP1/GJB3/AMPD3/CD209/PTK2B/SLAMF8/TAP2/CASP1/BAK1/SCO2/PKP3/CD68/FAM53B/TNFAIP8/RNF19B/NLRC5/PML/SECTM1/LCP2/KLF13/IFI16/DUSP7/ITGB4/PSD4/RAB7B/ZAP70/RHOF/TYMP/IFITM1/EPPK1/TAP1/PTAFR/NDRG1/PKP1/NDUFA4L2/MYO1G/SPRR1B/S100A2/PRODH/PRF1/KRT5/KRT6A/PAX8/DSC3/GNLY/LY6D/GBP1/KRT17/CD177/DSG3
BILD_HRAS_ONCOGENIC_SIGNATURE	BILD_HRAS_ONCOGENIC_SIGNATURE	BILD_HRAS_ONCOGENIC_SIGNATURE	231	-0.439516	-1.59625	0.00127226	0.0364198	0.0320206	1796	tags=26%, list=13%, signal=23%	GJB5/TUBA4A/GJB3/TGFB2/G0S2/FERMT1/CASP1/JUNB/DUSP4/MXD1/GAS1/TMEM154/COL27A1/ARNTL2/IER3/DUSP6/HPSE/EFNB1/RUNX1/ODC1/ITPR3/LRRC8C/TNS4/FAM46B/SOCS1/DUSP1/PTX3/SERPINB5/INPP1/PIK3CD/CD274/NT5E/EGR1/FOS/FGFBP1/SERPINB3/SERPINB1/EREG/ARHGAP25/FOXQ1/TFPI2/HBEGF/NDRG1/CYP27B1/PTHLH/TRIM22/IL13RA2/CXCL1/DLL1/ZBED2/IL1A/IL1B/CXCL2/CXCL3/ADRB2/SH2D5/CXCL5/PI3/CCL20/CCNA1
JAEGER_METASTASIS_DN	JAEGER_METASTASIS_DN	JAEGER_METASTASIS_DN	233	-0.542539	-1.96936	0.00127389	0.0364198	0.0320206	1375	tags=32%, list=10%, signal=29%	ETS2/PKP3/ARAP2/S100P/CDA/COL17A1/F2RL1/ITPR3/TP53AIP1/DUOX1/PDZK1IP1/AQP3/QPCT/CTSG/BCL11B/DSP/MT1M/SERPINB5/KLF4/DUSP7/ITGB4/DNASE1L3/ARHGEF4/AREG/FGFBP1/EPHB6/CDH3/SERPINB3/EPPK1/CLCA2/MST1R/PKP1/DSG1/CSTA/CWH43/BCL11A/CALML5/SPRR1B/DSC2/KIT/S100A9/S100A2/CA12/ZBED2/CD207/WNT5A/FST/KRT5/KLK7/SOX15/VSNL1/KRT6A/KLRF1/KLK11/CHP2/S100A7/IL1R2/LTF/S100A8/DSC3/LY6D/KRT17/PI3/SPRR1A/DSG3/SERPINB13/KR…
REACTOME_CYTOKINE_SIGNALING_IN_IMMUNE_SYSTEM	REACTOME_CYTOKINE_SIGNALING_IN_IMMUNE_SYSTEM	REACTOME_CYTOKINE_SIGNALING_IN_IMMUNE_SYSTEM	233	-0.560379	-2.03411	0.00127389	0.0364198	0.0320206	2273	tags=36%, list=16%, signal=31%	CRKL/CAMK2D/EIF4E/IL2RA/HLA-F/NUP37/IRF8/NRAS/GBP2/JAK2/STAT2/IRF7/UBE2N/IRF2/SOCS2/EIF2AK2/BLNK/TRAF6/PSMB8/IFI35/PTPN6/PTK2B/TRIM25/SP100/PIK3R3/CASP1/HLA-C/IRF9/NUP107/IL6R/IL1RN/MX2/IFNGR1/HLA-G/JAK3/NUP153/HLA-A/IL6/SYK/HLA-DRB5/HLA-B/PML/ISG15/B2M/SOCS1/IRS2/GBP6/IFI6/IRF1/PIK3CD/IL1RAP/UBE2L6/XAF1/IL7/OAS1/EGR1/HERC5/IFITM1/HLA-DQA2/MX1/IFIT2/PTAFR/STAT1/MT2A/OASL/IFIT1/IL2RG/ISG20/OAS2/US…
MIKKELSEN_MEF_HCP_WITH_H3K27ME3	MIKKELSEN_MEF_HCP_WITH_H3K27ME3	MIKKELSEN_MEF_HCP_WITH_H3K27ME3	229	-0.418168	-1.51556	0.00127551	0.0364198	0.0320206	1324	tags=30%, list=10%, signal=27%	IL10RA/NKX2-8/TNNI3/GPRIN1/SEL1L3/FBLL1/PAQR5/RAPGEF4/DOK7/DEGS2/RAB37/GJB6/AQP3/GAD1/ELAVL2/SKAP1/PHACTR1/SOX2/IQSEC3/HES2/SLC15A1/JAG2/SLC22A3/PIK3CD/FBP1/MMP9/SLCO4C1/GFRA3/ELOVL3/SIX3/GOLGA7B/CPNE7/CYP24A1/ATP12A/CADM3/CALB2/PPP2R2C/IKZF3/TLX1/CYP27B1/CNFN/GFI1/TNFRSF9/PPP1R16B/CWH43/IKZF1/ACHE/CABP7/DSC2/PNMT/FSTL4/DMBX1/PTPRN2/TMEM171/NR4A3/ALX1/LUZP2/TBX21/NGB/PAX8/UGT8/DLL3/SHH/RHCG/CALB1…
QI_PLASMACYTOMA_UP	QI_PLASMACYTOMA_UP	QI_PLASMACYTOMA_UP	232	-0.55153	-2.00007	0.00127714	0.0364198	0.0320206	1705	tags=32%, list=12%, signal=28%	CASP6/IFI35/PTPN6/PTGS1/FGL2/WTAP/GPSM3/SP100/CASP1/PSTPIP1/DAPP1/RPS6KA1/ITGB2/GNB4/ARAP2/PTPN13/IFNGR1/TNF/CST7/PLSCR1/SWAP70/CD37/CD22/DEK/TRAF1/ITGB7/NTN1/SOCS1/CD40/CD47/TNFSF13B/BCL2/IRF1/TRIM21/RAC2/CCR2/ITGA6/LTB/DNASE1L3/ZAP70/CD53/TNFAIP3/CCL5/LCP1/RRAD/CLEC4E/CD19/CD3D/IL2RG/PLEK/CCR5/CIITA/KIT/CD3E/LCK/SLAMF1/IL18RAP/LAG3/SH2D1A/IL2RB/CD7/PLAC8/STAP1/IL21R/DUSP2/RSAD2/CCL4/CD3G/CCL3/I…
GO_REGULATION_OF_INFLAMMATORY_RESPONSE	GO_REGULATION_OF_INFLAMMATORY_RESPONSE	GO_REGULATION_OF_INFLAMMATORY_RESPONSE	226	-0.492554	-1.78361	0.00127877	0.0364198	0.0320206	1216	tags=25%, list=9%, signal=23%	TNF/TLR4/NFKB1/NLRP3/IL6/CCL24/F12/CX3CL1/XCL2/C3/DUSP10/CMA1/CD47/SMPDL3B/PLA2G2A/KLF4/IL15/TNFAIP6/CCR2/PTGER4/ACE2/GGT1/NT5E/TAC1/TNFAIP3/CCL7/CCL23/CCL5/CCL8/CD6/CCL3L3/SPN/TLR7/TLR3/PIK3AP1/S100A9/LTA/FFAR2/WNT5A/CCL4L2/IL1B/CCL4/CCL3/SAA1/BIRC3/ADRB2/CCL18/DUOXA2/IL33/S100A8/S100A12/FABP4/GBP5/KRT1/IDO1/NOS2
HIRSCH_CELLULAR_TRANSFORMATION_SIGNATURE_UP	HIRSCH_CELLULAR_TRANSFORMATION_SIGNATURE_UP	HIRSCH_CELLULAR_TRANSFORMATION_SIGNATURE_UP	227	-0.44488	-1.61013	0.0012837	0.0364198	0.0320206	1977	tags=27%, list=14%, signal=24%	DTWD1/IRF7/DOCK4/PNP/IRF2/CYTH1/ZNF45/RNF31/IFI35/EVI2A/CLEC2B/UBA6/MOCOS/FGD6/JUNB/PDE4B/IRF9/GAS1/ETS2/CD68/ARNTL2/IFNGR1/VRK2/TNFAIP8/PDP1/RNF19B/PLSCR1/NEDD4L/IL6/HIF1A/ANXA3/LAMP3/DUSP1/PTX3/BNIP3/GCH1/MMP3/DFNA5/IL1RAP/EVI2B/SOD2/IL7/NT5E/PROCR/HERC5/IFITM1/TAP1/SERPINB1/EREG/ROBO3/ISG20/OLR1/PMAIP1/CA9/IL1A/FST/IL1B/CSF3/CXCL3/BCL2A1/WARS
MARKEY_RB1_ACUTE_LOF_DN	MARKEY_RB1_ACUTE_LOF_DN	MARKEY_RB1_ACUTE_LOF_DN	209	-0.489618	-1.76284	0.00128535	0.0364198	0.0320206	1727	tags=31%, list=12%, signal=27%	PSMB8/PSME2/IFI35/PTPN6/ZNFX1/EVI2A/SERPINB9/PDK1/PNPT1/SP100/HLA-C/ITGB2/PSMB10/IRF9/FAM162A/MT1A/HLA-G/PRRX1/NCKAP1L/CD72/HLA-B/ISG15/IFI16/XDH/MCOLN2/RAC2/MMP3/UBE2L6/ALDH1A2/SOD2/FERMT3/NT5E/PROCR/CCL7/TMEM229B/TAP1/IFIT2/STAT1/MT2A/CCL5/LCP1/IFIT1/NDRG1/CD52/ISG20/USP18/CMPK2/IFIH1/PTPRC/IFIT3/PLAC8/GBP4/CCL4/CCL3/SAA1/CXCL2/BCL2A1/GZMH/GBP1/SPRR1A/CXCL10/MMP10/CTSE
MCLACHLAN_DENTAL_CARIES_UP	MCLACHLAN_DENTAL_CARIES_UP	MCLACHLAN_DENTAL_CARIES_UP	225	-0.537319	-1.94358	0.00128535	0.0364198	0.0320206	1798	tags=40%, list=13%, signal=35%	ADM/BLNK/CD74/CD209/EVI2A/G0S2/CLEC2B/FGL2/MZB1/LRRC15/SLAMF8/FAM49B/CD84/ITGB2/SCO2/MT1G/IL1RN/IL10RA/IFI30/IER3/TNFAIP8/CFB/SEL1L3/HLA-DRA/HLA-DMB/IBSP/CD37/CXCR4/IL6/CHL1/GPNMB/AQP3/C3/LCP2/CTSS/CLEC7A/TNFAIP6/CORO1A/RAC2/CCR2/MMP9/CD1D/LTB/PTGER4/CTSC/EVI2B/POU2AF1/SOD2/TYMP/CXCL13/CD53/TNFAIP3/CYTIP/MNDA/SAMSN1/MT1X/MT2A/CCL5/CCL8/LCP1/CD27/SASH3/PLEK/CXCL1/CHI3L2/S100A9/PTPRC/CA12/GZMB/PLAC…
GO_LEUKOCYTE_MIGRATION	GO_LEUKOCYTE_MIGRATION	GO_LEUKOCYTE_MIGRATION	215	-0.573624	-2.07031	0.00128866	0.0364198	0.0320206	1762	tags=36%, list=13%, signal=32%	PDE4D/CD74/CEACAM6/GATA3/TGFB2/PTPN6/FER/ARTN/CXCR2/CD84/ATP1B1/PDE4B/ITGB2/IL6R/SFTPD/TNF/ANGPT1/F2RL1/NCKAP1L/CXCR4/IL6/SYK/CCL24/ITGB7/CX3CL1/XCL2/ITGA4/CCL22/CD47/PIK3CD/CORO1A/CCR2/ITGA6/MMP9/ZAP70/PROCR/CXCL13/CCL7/CCL23/CCL5/CCL8/CCL3L3/ITGAL/CSF3R/CD2/CXCR3/SPN/MYO1G/SIRPG/GRB14/OLR1/CCR5/KIT/GCNT1/S100A9/LCK/FFAR2/SLC16A1/CD48/CCL4L2/IL1B/CCL4/CCL3/SAA1/CXCL3/TBX21/CCL18/SELL/S100A8/S100…
GO_POSITIVE_REGULATION_OF_INNATE_IMMUNE_RESPONSE	GO_POSITIVE_REGULATION_OF_INNATE_IMMUNE_RESPONSE	GO_POSITIVE_REGULATION_OF_INNATE_IMMUNE_RESPONSE	215	-0.484374	-1.74819	0.00128866	0.0364198	0.0320206	1927	tags=26%, list=14%, signal=22%	UBE2N/TRAF3/TANK/TRAF6/PSMB8/PSME2/TLR2/CD209/HMGB2/UBE2D3/PIK3C3/ITGB2/PSMB10/CASP8/RASGRP1/BCL10/ICAM2/TLR4/NFKB1/PLSCR1/SYK/NLRC5/RFTN1/IFI16/CTSS/CLEC7A/DMBT1/MB21D1/CRTAM/BTK/CD1D/ICAM3/PLCG2/TLR8/TNFAIP3/NR1H4/EREG/CCL5/CLEC4E/TLR7/TLR3/PIK3AP1/DDX58/SLAMF6/IFIH1/POLR3G/FFAR2/LAG3/SH2D1A/PGLYRP4/WNT5A/PGLYRP3/BIRC3/GBP5
GO_RESPONSE_TO_VIRUS	GO_RESPONSE_TO_VIRUS	GO_RESPONSE_TO_VIRUS	206	-0.60431	-2.17597	0.00128866	0.0364198	0.0320206	1817	tags=37%, list=13%, signal=33%	PIM2/EIF2AK2/GBP3/GATA3/EXOSC5/FOXP3/TRIM25/IFIT5/IRF9/BCL2L11/MX2/IFNGR1/ODC1/TNF/BST2/F2RL1/PLSCR1/CXCR4/NLRP3/IL6/NLRC5/PML/ISG15/CD40/CCL22/IFI16/BCL2/IFI44/IRF1/DMBT1/BNIP3/MB21D1/TLR8/OAS1/HMGA2/HERC5/CDK6/IFITM1/MX1/IFIT2/STAT1/CCL5/CCL8/OASL/IFIT1/MST1R/IFI44L/TRIM22/TLR7/TLR3/ISG20/OAS2/DDX58/OAS3/PMAIP1/IFIH1/POLR3G/PTPRC/IFIT3/DUOX2/PRF1/CD207/DDX60/RSAD2/CCL4/IFNE/CD8A/TBX21/IL33/CXCL…
FLORIO_NEOCORTEX_BASAL_RADIAL_GLIA_UP	FLORIO_NEOCORTEX_BASAL_RADIAL_GLIA_UP	FLORIO_NEOCORTEX_BASAL_RADIAL_GLIA_UP	205	-0.467506	-1.68369	0.00129366	0.0364198	0.0320206	1515	tags=30%, list=11%, signal=27%	PIF1/FRK/STAT4/SFMBT2/DNAJC12/KNL1/KCNJ15/TMEM154/RNF125/STEAP2/IFNLR1/TTC39B/PPP1R3B/ICAM2/LRMP/CRABP1/APOL6/CD96/ACOT11/KBTBD12/CD22/ITGB7/PARP14/HES2/ERAP2/GBP6/SERPINB5/IRF1/CCR2/POU2AF1/LAX1/PDE7B/APOL1/EREG/CXXC4/TESPA1/SPN/TRIM22/MYO3B/SCIMP/TLR3/ISG20/OAS2/S100A2/APCDD1/WNT5A/RSAD2/AGMO/PYHIN1/RHOH/LYZ/SELL/CXCL9/BNC1/VSIG1/DSC3/APOBEC3A/SDR16C5/LEAP2/TM4SF19/UGT2B15
SHEDDEN_LUNG_CANCER_GOOD_SURVIVAL_A12	SHEDDEN_LUNG_CANCER_GOOD_SURVIVAL_A12	SHEDDEN_LUNG_CANCER_GOOD_SURVIVAL_A12	211	-0.498138	-1.79398	0.00129534	0.0364198	0.0320206	1528	tags=25%, list=11%, signal=23%	PDK1/ARTN/TP63/DENND5B/TAPBPL/OGFRL1/CFB/SEL1L3/ICAM2/CHST2/SKAP1/HES2/GJB4/CMA1/ST6GAL1/BCL2/PLA2G2A/ATP2A3/ITGB4/ICAM3/POU2AF1/SOD2/EAF2/LAX1/BTG2/TRIM31/ZNF215/CYTIP/SERPINB3/SLAMF7/APOA2/CD19/ISG20/GJA3/PNOC/FFAR2/GZMB/IRF4/ZBP1/HLA-DOA/TNFRSF17/KRT81/OGDHL/CCND2/CD38/RHOH/ADAMDEC1/CD79A/KLK6/L1CAM/DLL3/TCL1A
BOYLAN_MULTIPLE_MYELOMA_C_D_DN	BOYLAN_MULTIPLE_MYELOMA_C_D_DN	BOYLAN_MULTIPLE_MYELOMA_C_D_DN	200	-0.501575	-1.79952	0.00129702	0.0364198	0.0320206	1849	tags=34%, list=13%, signal=29%	RASGRP3/IL18R1/SMAD1/OLFM1/FGL2/MAF/NBEA/STAT4/GGH/ADA/OLFM4/TMEM154/TTC39B/F2RL1/LCN2/LDHB/GNAZ/PLSCR1/TFEC/GPR183/AQP3/CTSG/C3/DSP/IFI16/PLCB4/XDH/LRP12/ARHGAP6/CCR2/MMP9/LTB/SLCO4C1/EAF2/LAX1/PON3/FOS/CTSW/CCL5/ITGAL/ITK/CLEC4E/CD8B/CD3D/PLEK/ISG20/ICOS/KIT/CD3E/S100A9/IL18RAP/PTPN22/CXCR6/SH2D1A/CD7/ZBP1/CD3G/TNFRSF17/TBX21/CCND2/NKG7/GZMA/LTF/S100A8/MS4A1/CD177
GSE22140_GERMFREE_VS_SPF_MOUSE_CD4_TCELL_UP	GSE22140_GERMFREE_VS_SPF_MOUSE_CD4_TCELL_UP	GSE22140_GERMFREE_VS_SPF_MOUSE_CD4_TCELL_UP	188	-0.554654	-1.98023	0.00129702	0.0364198	0.0320206	1492	tags=35%, list=11%, signal=32%	PTPRR/IFI35/PITPNB/TRIM25/SP100/IFIT5/TAP2/JUNB/ATP1B1/IRF9/SCO2/BCL2L11/IL10RA/MX2/TNF/RNF19B/CD96/MAGEA11/CASP10/ARNT2/PML/ISG15/SECTM1/LCP2/SOCS1/IFI16/CD47/IFI44/KLF4/IRF1/TRIM21/GCH1/UBE2L6/XAF1/SP110/CD69/OAS1/BMP3/IFITM1/CCL7/TAP1/MX1/IFIT2/APOL1/CCL8/OASL/IFI44L/TRIM22/PLEK/ISG20/OAS2/CIITA/IFIT3/CD7/IRF4/RSAD2/CCL18/BCL2A1/WARS/CXCL9/GBP1/CXCL10/CXCL11/CCNA1/IDO1
GSE22886_CTRL_VS_LPS_24H_DC_DN	GSE22886_CTRL_VS_LPS_24H_DC_DN	GSE22886_CTRL_VS_LPS_24H_DC_DN	188	-0.624272	-2.22879	0.00129702	0.0364198	0.0320206	1798	tags=44%, list=13%, signal=38%	EIF2AK2/TNFSF10/PSMB8/PSME2/CRLF3/IFI35/G0S2/IFIT5/CD83/PDE4B/PSMB10/IRF9/RASGRP1/SCO2/MX2/LY75/PRKAR2B/VRK2/TNFAIP8/CFB/BST2/NFKB1/HLA-G/IMPA1/HLA-A/CXCR4/TRAF1/HLA-B/ISG15/LAMP3/DUSP1/IFI44/IFI6/PAQR3/TNFAIP6/GCH1/UBE2L6/PTGER4/XAF1/SOD2/SP110/LAP3/TYMP/TNFAIP3/HERC5/IFITM1/SLAMF7/SAMSN1/TAP1/CSRP2/IFIT2/APOL1/STAT1/MT2A/CCL5/HERC6/OASL/IFIT1/IFI44L/TNFRSF9/ISG20/OAS2/USP18/DDX58/OAS3/PMAIP1/IF…
GSE23114_WT_VS_SLE2C1_MOUSE_SPLEEN_B1A_BCELL_UP	GSE23114_WT_VS_SLE2C1_MOUSE_SPLEEN_B1A_BCELL_UP	GSE23114_WT_VS_SLE2C1_MOUSE_SPLEEN_B1A_BCELL_UP	188	-0.455786	-1.62725	0.00129702	0.0364198	0.0320206	3398	tags=37%, list=25%, signal=28%	TERF1/PNO1/PGK1/WDR43/PGAM1/SP3/POGZ/LRRC8B/SUB1/EIF2S1/LRRC42/ZC3H13/WNK1/KDM6B/DIMT1/TXNDC9/DUSP5/CCT4/CA2/EIF4G2/GNAI1/CSTB/ATP2B1/IPO7/CFLAR/TARS/ABCE1/PRKD3/CCT6A/NFYA/EIF4E/HPS5/RRAS2/CEP170/ACTG1/HNRNPA0/PNP/TFAM/URB2/WDR47/EGR2/IL18R1/LTBP4/ZNF195/UTP3/PLAGL2/BCL10/PAICS/TNF/NFKB1/SLC26A2/IMPA1/RRS1/QPCT/NAB1/LCP2/CD47/PAQR3/IL1RAP/CYTIP/HBEGF/PTPN22/CD48/IRF4/IL1B/RSAD2/FASLG/CCND2/BCL2A1
GSE26343_WT_VS_NFAT5_KO_MACROPHAGE_DN	GSE26343_WT_VS_NFAT5_KO_MACROPHAGE_DN	GSE26343_WT_VS_NFAT5_KO_MACROPHAGE_DN	188	-0.460385	-1.64368	0.00129702	0.0364198	0.0320206	2928	tags=36%, list=21%, signal=29%	SH3BP2/DUSP5/MREG/ADORA2B/FAM46C/HLA-DRB1/PNRC1/SOCS3/IKBKE/GPR132/TNFRSF1B/GPR65/ST6GALNAC4/ACP5/GK/PSME1/MAB21L3/ST3GAL1/GBP2/GIMAP6/PRDM1/IRF7/UBE2N/ITGB8/TRAF3/TANK/ADM/SLC15A3/RNF34/NCOA5/ZNFX1/HVCN1/SLAMF8/JUNB/RCSD1/DAPP1/IRF9/SPATA13/NOTUM/SLC15A2/RFX5/SWAP70/SYK/GPR183/KDM1B/CA13/NCOA7/IL15/PCDH7/PDPN/RHOF/PROCR/SLAMF7/CCL5/OASL/HBEGF/RRAD/MYO1G/KIT/LYNX1/BCL2L14/MMP13/NR4A3/GBP4/CSF3/SA…
GO_EPIDERMIS_DEVELOPMENT	GO_EPIDERMIS_DEVELOPMENT	GO_EPIDERMIS_DEVELOPMENT	193	-0.556875	-1.99338	0.0012987	0.0364198	0.0320206	1247	tags=23%, list=9%, signal=22%	INTU/COL17A1/KLK14/LRP4/LGR4/WAS/BCL11B/DSP/JAG2/BCL2/KRTAP5-9/KLF4/CDH3/EREG/FOXQ1/PTHLH/CNFN/DKK1/CSTA/CALML5/SPRR1B/DLL1/CRCT1/FOXN1/APCDD1/SLITRK6/WNT5A/KRT5/KLK7/S100A7/BNC1/FABP5/KRT17/SPRR1A/SHH/SPRR2A/SPRR2D/KRT14/LGR5/LCE3D/TGM1/SPRR2E/SPRR2F/SPRR2G
GSE22140_GERMFREE_VS_SPF_ARTHRITIC_MOUSE_CD4_TCELL_DN	GSE22140_GERMFREE_VS_SPF_ARTHRITIC_MOUSE_CD4_TCELL_DN	GSE22140_GERMFREE_VS_SPF_ARTHRITIC_MOUSE_CD4_TCELL_DN	189	-0.528072	-1.88644	0.0012987	0.0364198	0.0320206	2122	tags=29%, list=15%, signal=25%	GBP2/ALAS1/JAK2/STAT2/POLR2A/KIF2A/INPP5D/PSMB8/PSME2/GRSF1/IFI35/FGL2/PTK2B/TAP2/GGH/PSMB10/SCO2/DECR1/IL10RA/PRKAR2B/VRK2/FAM53B/BST2/TRANK1/SECTM1/SOCS1/LAMP3/IRF1/CCR2/UBE2L6/CTSC/PLCG2/ENTPD5/TYMP/IFITM1/TAP1/APOL1/CCL5/HBEGF/NDRG1/SASH3/IL2RG/PLEK/ST3GAL5/IRF4/CD38/WARS/SELL/CXCL9/S100A8/GBP1/CXCL10/CXCL11/IDO1
GSE37533_PPARG1_FOXP3_VS_FOXP3_TRANSDUCED_CD4_TCELL_DN	GSE37533_PPARG1_FOXP3_VS_FOXP3_TRANSDUCED_CD4_TCELL_DN	GSE37533_PPARG1_FOXP3_VS_FOXP3_TRANSDUCED_CD4_TCELL_DN	189	-0.650593	-2.32413	0.0012987	0.0364198	0.0320206	2795	tags=58%, list=20%, signal=47%	USP15/SPATS2L/GMPR/HIVEP1/CYLD/NMI/ARID5A/GTPBP1/IFI27/APOL3/TDRD7/CASP7/LGALS9/DNAJA1/ZC3HAV1/ZFYVE26/PSME1/BAZ1A/HLA-F/GBP2/TRIM14/JAK2/STAT2/MYCBP2/IRF7/IRF2/EIF2AK2/APOL2/TNFSF10/SLC15A3/PSMB8/PSME2/RNF31/IFI35/NBN/PARP12/SP100/IFIT5/TAP2/CASP1/HLA-C/PSMB10/IRF9/BAK1/FAM46A/MX2/IFI30/VRK2/ZCCHC2/SLFN12/RNF19B/BST2/HLA-G/APOL6/PLSCR1/TRANK1/LY6E/HLA-A/RNF138/CASP10/HLA-B/PML/ISG15/SECTM1/SOCS1…
GSE42021_TREG_PLN_VS_CD24INT_TREG_THYMUS_DN	GSE42021_TREG_PLN_VS_CD24INT_TREG_THYMUS_DN	GSE42021_TREG_PLN_VS_CD24INT_TREG_THYMUS_DN	189	-0.645221	-2.30494	0.0012987	0.0364198	0.0320206	2542	tags=52%, list=18%, signal=43%	IFI27/APOL3/DRAM1/ST8SIA4/CASP7/SERPING1/PSMA6/PSME1/HLA-F/IRF8/GBP2/TRIM14/JAK2/SMARCA5/DOCK4/ERAP1/APOL2/CD74/PSMB8/PSME2/IFI35/NBN/UBE2D3/PJA1/PARP12/TRIM25/SP100/IFIT5/TAP2/CASP1/HLA-C/PSMB10/CASP8/IRF9/SLC25A22/MX2/IFI30/TAPBPL/CFB/RNF19B/BST2/HLA-G/APOL6/RFX5/PLSCR1/TRANK1/LY6E/HLA-A/HLA-B/PML/ISG15/SECTM1/C3/B2M/IFI16/CTSS/IL32/CD47/LAMP3/ERAP2/IFI44/KLF4/IRF1/TRIM21/GCH1/UBE2L6/CTSC/SOD2/…
GSE9316_IL6_KO_VS_IFNG_KO_INVIVO_EXPANDED_CD4_TCELL_DN	GSE9316_IL6_KO_VS_IFNG_KO_INVIVO_EXPANDED_CD4_TCELL_DN	GSE9316_IL6_KO_VS_IFNG_KO_INVIVO_EXPANDED_CD4_TCELL_DN	189	-0.503608	-1.79905	0.0012987	0.0364198	0.0320206	2461	tags=39%, list=18%, signal=33%	CFLAR/TARS/DDX18/GLIPR2/INHBB/LITAF/PSME1/IL2RA/MOV10/RRAS2/NFKBIZ/NARS/GBP2/VDR/IRF7/PNP/SOCS2/UTP20/FJX1/AOAH/TNFSF10/SLC15A3/WDFY1/PSME2/PARP12/PRMT3/GNB4/NOP14/IL1RN/SYTL3/IER3/CFB/TNF/BST2/MT1E/TRAF1/CX3CL1/CA13/SOCS1/CD40/XDH/IRF1/IL15/ALDH1A2/PSTPIP2/LAP3/OAS1/IL12RB1/FOS/TNFAIP3/CCL7/TAP1/MX1/CCL5/OASL/HBEGF/BATF2/GZMB/MMP13/ZBP1/CCL4/IL12RB2/CSF3/SAA1/CXCL2/CXCL3/BCL2A1/WARS/GZMA/CXCL9/C…
MODULE_123	MODULE_123	MODULE_123	203	-0.439962	-1.58104	0.0012987	0.0364198	0.0320206	1987	tags=25%, list=14%, signal=22%	STAT2/ZBTB24/IRF2/EGR2/TSC22D1/EIF2AK2/ZNF195/SMAD1/NR3C1/ERCC6/HMGB2/NPAS1/SP100/CXCR2/JUNB/MXD1/ETS2/OVOL1/SP4/NFKB1/CXCR4/GPR183/ELAVL2/TBX1/NR4A2/ZNF124/IRF1/FPR3/KLF7/PTGER4/EGR1/FOS/HMGA2/MNDA/E2F3/RUNX3/STAT1/GPR171/TLX1/PTH2R/MYC/CXCL1/CXCR6/HNF4G/ALX1/CCL3/CXCL2/ADRB2/CXCL9/ID4
REACTOME_GPCR_LIGAND_BINDING	REACTOME_GPCR_LIGAND_BINDING	REACTOME_GPCR_LIGAND_BINDING	189	-0.466423	-1.66621	0.0012987	0.0364198	0.0320206	1067	tags=28%, list=8%, signal=26%	CXCR4/CX3CL1/XCL2/C3/CCL22/LTB4R2/FPR3/CCR4/CYSLTR1/CCR2/CCL28/PTGER4/S1PR4/CXCL13/FZD5/TAC1/CCL7/PTAFR/CCL5/CCL3L3/LPAR3/PTHLH/CXCR3/PTH2R/GIPR/POMC/NTS/CXCL1/PNOC/CCR5/GNG4/FFAR2/CXCR6/WNT5A/WNT6/P2RY10/CCL4/CCL3/SAA1/CXCL2/CXCL3/ADRB2/CXCL9/CXCL5/CXCL6/CXCL10/CXCL11/SHH/CCL20/NPFFR2/HRH3/CRH
ZWANG_CLASS_3_TRANSIENTLY_INDUCED_BY_EGF	ZWANG_CLASS_3_TRANSIENTLY_INDUCED_BY_EGF	ZWANG_CLASS_3_TRANSIENTLY_INDUCED_BY_EGF	203	-0.441307	-1.58588	0.0012987	0.0364198	0.0320206	1457	tags=26%, list=11%, signal=23%	JUNB/PPP1R14C/TP63/ETS2/IL1RN/IER3/PPP1R3B/RUNX1/CPEB2/PDP1/NFKB1/F2RL1/WEE1/IL6/MBP/SIK1/FAM83B/NAB1/KLF13/NR4A2/PHLDB2/DUSP1/ZC3H12C/SYT12/IPPK/KLF4/DMBT1/NCOA7/HOXA1/KIAA0040/IL1RAP/FOS/TNFAIP3/NR4A1/HBEGF/NDRG1/STX11/CXCL1/OLR1/FOSB/IL1A/PLAC8/NR4A3/IL1B/IFNE/BIRC3/VSNL1/CXCL2/NRG1/KLK6/CCL20
GO_POSITIVE_REGULATION_OF_CELL_CELL_ADHESION	GO_POSITIVE_REGULATION_OF_CELL_CELL_ADHESION	GO_POSITIVE_REGULATION_OF_CELL_CELL_ADHESION	199	-0.544818	-1.95462	0.00130039	0.0364198	0.0320206	1759	tags=36%, list=13%, signal=32%	GPAM/FOXA1/PNP/TRAF6/CD74/GATA3/PTPN6/FOXP3/IHH/CD247/CD83/ADA/RASGRP1/BCL10/EFNB3/RASAL3/EFNB1/TMIGD2/TNF/HLA-G/HLA-DRA/HLA-DMB/JAK3/NCKAP1L/HLA-A/NLRP3/IL6/SYK/HLA-DQB2/HLA-DRB5/CX3CL1/SOX2/ITGA4/CD5/CD47/IL15/CORO1A/CTLA4/CCR2/ITGA6/CD1D/CD274/EGR3/IL7/ZAP70/IL12RB1/CXCL13/HLA-DQA2/IGFBP2/HAS2/PTAFR/CCL5/CD6/SPN/SASH3/SIRPG/CD3D/VTCN1/ICOS/CD3E/PTPRC/LCK/SLAMF1/PDCD1/WNT5A/NR4A3/IL1B/CD3G/VNN1…
GSE21360_NAIVE_VS_QUATERNARY_MEMORY_CD8_TCELL_UP	GSE21360_NAIVE_VS_QUATERNARY_MEMORY_CD8_TCELL_UP	GSE21360_NAIVE_VS_QUATERNARY_MEMORY_CD8_TCELL_UP	191	-0.592321	-2.1166	0.00130039	0.0364198	0.0320206	3691	tags=54%, list=27%, signal=40%	NOL8/CMAS/SNAPC1/CREM/ENPP2/DROSHA/LARP1/SNX2/INTS12/IPO8/ETV3/TBPL1/PNO1/ADAR/ARFIP1/N4BP1/RIF1/TRIM38/MPP6/SRD5A1/RTP4/RAP1B/ZNHIT6/DHX58/TMEM33/DCAF17/PIGK/VCPIP1/NMI/RBM22/IFI27/TDRD7/QKI/GALNT7/ZCCHC10/IRF8/ISG20L2/LRIF1/PALB2/TOP1/STAT2/DTWD1/IRF7/TCP1/WDR47/EIF2AK2/IFI35/LIAS/FER/PARP12/CLEC2D/TRIM25/SP100/IFIT5/IRF9/SERPINB8/FAM46A/MX2/FAM60A/ZCCHC2/BST2/APOL6/PLSCR1/ISG15/HOMER1/LAMP3/IF…
GSE41176_WT_VS_TAK1_KO_ANTI_IGM_STIM_BCELL_6H_DN	GSE41176_WT_VS_TAK1_KO_ANTI_IGM_STIM_BCELL_6H_DN	GSE41176_WT_VS_TAK1_KO_ANTI_IGM_STIM_BCELL_6H_DN	191	-0.497439	-1.77755	0.00130039	0.0364198	0.0320206	2443	tags=32%, list=18%, signal=27%	CEP135/IL18/DDX18/SERBP1/NUP188/ZFYVE26/CDK4/PSMA6/ARAP1/HLA-F/ZNF10/ZBTB24/PIM2/OTUD4/NR3C1/AMPD3/NBN/PTPN6/MAP3K4/G0S2/SERPINB9/NCAPD2/UTP3/GPSM3/STAT4/CASP1/ADA/PDE4B/IFNGR1/TNFAIP8/TRAF3IP2/NFKB1/PLSCR1/TFEC/DYRK3/NAB1/PATZ1/B2M/CD40/RFTN1/CD47/LAMP3/PTX3/RAC2/GCH1/DFNA5/CD69/TNFAIP3/SERPINB1/PTAFR/STAT1/IL2RG/AQP9/CD48/DUSP2/CCL4/BIRC3/BCL2A1/ADAMDEC1/GBP1
NABA_SECRETED_FACTORS	NABA_SECRETED_FACTORS	NABA_SECRETED_FACTORS	191	-0.52437	-1.87379	0.00130039	0.0364198	0.0320206	1030	tags=31%, list=7%, signal=29%	CCL24/CX3CL1/XCL2/TNFSF8/CCL22/TNFSF13B/KITLG/IL15/CCL28/LTB/CXCL8/IL7/AREG/CXCL13/FGFBP1/BMP3/CCL7/CCL23/EREG/CCL5/CCL8/CCL3L3/HBEGF/CXCL1/S100A9/LTA/S100A2/CCBE1/IL1A/WNT5A/CCL4L2/FST/IL36RN/WNT6/IL1B/CCL4/IFNE/CSF3/CCL3/CXCL2/CXCL3/NRG1/FASLG/CCL18/S100A7/CXCL9/EPGN/CXCL5/S100A8/S100A12/CXCL6/CXCL10/CXCL11/SHH/CCL20/IFNG/S100A7A/IL36G
GO_ANTIGEN_PROCESSING_AND_PRESENTATION	GO_ANTIGEN_PROCESSING_AND_PRESENTATION	GO_ANTIGEN_PROCESSING_AND_PRESENTATION	197	-0.460621	-1.64834	0.00130208	0.0364198	0.0320206	2357	tags=25%, list=17%, signal=21%	CD1C/PSMA6/PSME1/HLA-DMA/MICB/HLA-F/RAET1L/RAB33A/KIF2A/MARCH1/ERAP1/TRAF6/CD74/PSMB8/PSME2/CD209/TAP2/HLA-C/PSMB10/IFI30/RAET1G/HLA-G/HLA-DRA/KIF18A/HLA-DMB/HLA-A/HLA-DQB2/HLA-DRB5/HLA-B/B2M/RFTN1/CTSS/ERAP2/CD1D/HLA-DOB/AP1S3/HLA-DQA2/TAP1/RAB3B/NCF1/CD207/HLA-DOA/CD8A/SH3GL2/KIF5A/AZGP1/IFNG/CTSE
GSE10325_CD4_TCELL_VS_MYELOID_UP	GSE10325_CD4_TCELL_VS_MYELOID_UP	GSE10325_CD4_TCELL_VS_MYELOID_UP	177	-0.473238	-1.67876	0.00130208	0.0364198	0.0320206	1986	tags=31%, list=14%, signal=26%	BCR/PIK3IP1/RAB33A/KIF2A/SOCS2/PRKCA/MRFAP1L1/SNRPF/DENND2D/KLHL3/GATA3/BLMH/MAF/TBC1D4/FAM171A1/CLEC2D/MRPS30/STAT4/CD247/KLRB1/FAM162A/ENO2/LDHB/CD96/ARHGAP15/AQP3/TRAF1/TCF7/SKAP1/BCL11B/IL32/BCL2/SFI1/ITGA6/NELL2/ZAP70/LPIN2/MYBL1/CD6/GPR171/ITK/CD2/SIRPG/CD3D/ICOS/MYC/LCK/PTPN7/SH2D1A/GZMK/IL2RB/CD3G/CCND2
GSE14000_UNSTIM_VS_16H_LPS_DC_DN	GSE14000_UNSTIM_VS_16H_LPS_DC_DN	GSE14000_UNSTIM_VS_16H_LPS_DC_DN	177	-0.524863	-1.86189	0.00130208	0.0364198	0.0320206	2795	tags=44%, list=20%, signal=36%	GMPR/MBD2/MSN/STARD4/GTPBP1/GPD2/DRAM1/TDRD7/CASP7/CFLAR/SS18/CEP135/TARS/PSME1/MICB/NFKBIZ/IRF8/LAMB3/HMGCS1/ELL2/IRF7/AMD1/IRF2/APOL2/TNFSF10/GRSF1/IFI35/PTK2B/PARP12/WTAP/PI4K2B/CLEC2D/PLAGL2/DAPP1/SMAP2/IRF9/GRB10/KIAA1524/GJB2/SLFN12/RUFY3/TRAF3IP2/BST2/JAK3/LY6E/TRAF1/PML/STARD5/DTX3L/LDHA/PARP9/IFI44/TRIM21/IL15/TNFAIP6/GCH1/KIAA0040/CD274/ALOX15B/IL7/OAS1/SMAD6/SLAMF7/MT1X/RUNX3/MT2A/CYP2…
GSE22886_DAY0_VS_DAY7_MONOCYTE_IN_CULTURE_UP	GSE22886_DAY0_VS_DAY7_MONOCYTE_IN_CULTURE_UP	GSE22886_DAY0_VS_DAY7_MONOCYTE_IN_CULTURE_UP	177	-0.517697	-1.83647	0.00130208	0.0364198	0.0320206	1989	tags=32%, list=14%, signal=27%	IRF7/JARID2/NLRP1/TNFSF10/CRLF3/EVI2A/HMGB2/AGTPBP1/GPSM3/TGIF2/CASP1/JUNB/DAPP1/PSMB10/CNTRL/TRAF3IP3/IL6R/IL10RA/MX2/DUSP6/CCNG2/ICAM2/SEMA4D/PDP1/MTMR3/NLRP3/WAS/ARHGAP26/HSD17B11/KLF13/ITGA4/DUSP1/LIMD2/KLF4/F5/PIK3CD/IL15/GCH1/KIAA0040/CD1D/ICAM3/SP110/S1PR4/NFE2/CSF3R/TRIM22/CSTA/S100A9/PTPRC/PLAC8/SELL/S100A12/APOBEC3A/VNN2/TESC
GSE24634_IL4_VS_CTRL_TREATED_NAIVE_CD4_TCELL_DAY3_DN	GSE24634_IL4_VS_CTRL_TREATED_NAIVE_CD4_TCELL_DAY3_DN	GSE24634_IL4_VS_CTRL_TREATED_NAIVE_CD4_TCELL_DAY3_DN	177	-0.598092	-2.12166	0.00130208	0.0364198	0.0320206	1796	tags=38%, list=13%, signal=33%	PDCD2/ADM/TMCO6/APOL2/TNFSF10/CLEC2B/SLC14A1/PARP12/SP100/CASP1/RNFT2/PSMB10/MX2/CSTF2T/DUSP6/APOL6/BIN2/ITGB7/TCF7/ISG15/C3/CD40/IRF1/TRIM21/IL15/TNFAIP6/GCH1/CCR2/ATP8A1/LTB/UBE2L6/ICAM3/SOD2/SP110/TLR8/ZAP70/TYMP/HERC5/IFITM1/CCL7/SLAMF7/TAP1/APOL1/STAT1/CD6/CD2/CLEC4E/IFI44L/SP140/CXCL1/CHI3L2/IFIT3/IL1A/CXCL3/CD38/VNN1/BCL2A1/WARS/SELL/ADAMDEC1/CXCL9/CXCL5/GBP1/CXCL10/CXCL11/IDO1
GSE3039_NKT_CELL_VS_ALPHAALPHA_CD8_TCELL_DN	GSE3039_NKT_CELL_VS_ALPHAALPHA_CD8_TCELL_DN	GSE3039_NKT_CELL_VS_ALPHAALPHA_CD8_TCELL_DN	177	-0.62044	-2.20094	0.00130208	0.0364198	0.0320206	1523	tags=37%, list=11%, signal=34%	STAT4/CD247/GPR162/TAP2/GGH/HLA-C/SLC13A3/PARP11/ICAM2/SEMA4D/ZBTB32/CST7/LY6E/TMEM71/NLRC5/HLA-B/SKAP1/PML/ITGA4/CD5/IRF1/DOCK2/CTLA4/DNASE1L3/EPSTI1/IL12RB1/CTSW/SH2D2A/SLAMF7/TAP1/STAT1/CCL5/CD6/IKZF3/ITK/CD2/SPN/CD8B/CD27/PPP1R16B/CD3D/IL2RG/BATF2/CD3E/CD79B/PTPRC/LCK/PDCD1/LAG3/CXCR6/SH2D1A/PRF1/GZMB/GZMK/IL2RB/CD7/ZBP1/DUSP2/CD3G/TOX/FASLG/TBX21/NKG7/GZMA/IFNG
GSE33424_CD161_INT_VS_NEG_CD8_TCELL_UP	GSE33424_CD161_INT_VS_NEG_CD8_TCELL_UP	GSE33424_CD161_INT_VS_NEG_CD8_TCELL_UP	177	-0.618467	-2.19394	0.00130208	0.0364198	0.0320206	2174	tags=45%, list=16%, signal=39%	PRMT5/GBP2/WDR75/STAT2/IRF7/UTP20/EIF2AK2/TNFSF10/IFI35/EVI2A/MITD1/MRPL1/LPAR6/CHD7/PARP12/PNPT1/MDN1/IRF9/MX2/ZCCHC2/PARP11/LIPT1/ASB13/SIDT1/SLFN5/RASGEF1B/EHD3/SLFN13/NLRC5/PPM1K/PML/ISG15/PARP14/DTX3L/CD47/PARP9/GBP6/IFI44/INPP1/IRF1/TRIM21/NCOA7/MB21D1/CD274/SAMD9L/XAF1/CD69/FAM26F/EPSTI1/LAP3/OAS1/IL12RB1/PDE7B/MX1/IFIT2/STAT1/HERC6/GPR171/OASL/IFIT1/IFI44L/TLR7/HSH2D/TLR3/ISG20/OAS2/USP18…
GSE34392_ST2_KO_VS_WT_DAY8_LCMV_EFFECTOR_CD8_TCELL_DN	GSE34392_ST2_KO_VS_WT_DAY8_LCMV_EFFECTOR_CD8_TCELL_DN	GSE34392_ST2_KO_VS_WT_DAY8_LCMV_EFFECTOR_CD8_TCELL_DN	177	-0.449208	-1.59351	0.00130208	0.0364198	0.0320206	2164	tags=33%, list=16%, signal=28%	NFKBIZ/ST3GAL1/ALAS1/MST1/JAK2/SLC7A8/TRAF3/EGR2/SLC15A3/NCOA5/TLR2/ZNFX1/SERPINB9/HVCN1/JUNB/DUSP4/IGSF9/TTC39B/PPP1R3B/RASGEF1B/SWAP70/NLRP3/SLC5A3/IL6/NLRC5/TRAF1/ISG15/C3/PARP14/DUSP1/SMPDL3B/ZC3H12C/F3/GCH1/KLF7/PSTPIP2/PROCR/EGR1/IFIT2/LPAR3/IFIT1/HBEGF/IL2RG/PLEK/STX11/USP18/IL4I1/CMPK2/IL2RB/STAP1/NR4A3/IL1B/SLC38A4/RSAD2/SAA1/BIRC3/CXCL2/BCL2A1
GSE3982_CTRL_VS_LPS_48H_DC_DN	GSE3982_CTRL_VS_LPS_48H_DC_DN	GSE3982_CTRL_VS_LPS_48H_DC_DN	177	-0.48011	-1.70314	0.00130208	0.0364198	0.0320206	2508	tags=40%, list=18%, signal=33%	DRAM1/RND3/CFLAR/TARS/LIMK2/SERPINA1/TGFA/INHBB/SERPING1/IL2RA/LAMB3/ALAS1/UTP6/BDH2/STAT2/IRF7/SOCS2/YLPM1/PSME2/PARP12/IFIT5/CYP7B1/IRF9/OSGEPL1/TRAF3IP3/MX2/FAM60A/PRKAR2B/CFB/RUFY3/RNF19B/RFX5/MTMR3/DLK2/ISG15/RFTN1/LAMP3/DUSP1/IFI44/IFI6/BAALC/NT5E/OAS1/TNFAIP3/HERC5/IFITM1/SLAMF7/MX1/RUNX3/CCL23/EREG/CCL5/IFIT1/MMP7/HBEGF/IFI44L/CSTA/SP140/ISG20/IFIT3/SLAMF1/STAP1/RSAD2/CCL4/CD38/KLK11/MS4A…
NFKAPPAB_01	NFKAPPAB_01	NFKAPPAB_01	197	-0.474385	-1.69759	0.00130208	0.0364198	0.0320206	1478	tags=21%, list=11%, signal=19%	ATP1B1/CD83/HOXB9/TP63/IL1RN/GEN1/STC2/TNF/TP53/JAK3/RND1/BMP2K/NTN1/CD40/IRF1/ITGB4/MMP9/LTB/TSLP/CDK6/SHOX2/SAMSN1/CCL5/TLX1/TNFRSF9/IL4I1/GNG4/LTA/IL1A/P2RY10/BIRC3/CXCL2/CXCL9/CXCL5/CXCL6/CXCL10/CXCL11/SMOC1/UBD/FTHL17
GO_LEUKOCYTE_CELL_CELL_ADHESION	GO_LEUKOCYTE_CELL_CELL_ADHESION	GO_LEUKOCYTE_CELL_CELL_ADHESION	204	-0.640389	-2.30111	0.00130378	0.0364198	0.0320206	1731	tags=39%, list=13%, signal=34%	CD74/CYP26B1/GATA3/CD209/FOXP3/LFNG/CHD7/ADA/ITGB2/PSMB10/CASP8/TNF/SEMA4D/F2RL1/IL6/SYK/WAS/ITGB7/TCF7/PATZ1/TNFSF8/BCL11B/B2M/ITGA4/JAG2/BCL2/CLEC7A/IRF1/DOCK2/PIK3CD/IL15/CRTAM/RAC2/CD1D/PTGER4/FERMT3/IL7/NT5E/ZAP70/EGR1/FZD5/CDK6/CCL5/LCP1/ITGAL/ITK/CD2/CLEC4E/SPN/CD8B/NLRC3/HSH2D/CD3D/SLAMF6/OLR1/PLA2G2D/KIT/GCNT1/CD3E/S100A9/PTPRC/LCK/FOXN1/PTPN22/SLA2/CD7/IRF4/IL1B/RSAD2/IFNE/CD3G/CD8A/TBX…
GSE10325_CD4_TCELL_VS_LUPUS_CD4_TCELL_DN	GSE10325_CD4_TCELL_VS_LUPUS_CD4_TCELL_DN	GSE10325_CD4_TCELL_VS_LUPUS_CD4_TCELL_DN	179	-0.637989	-2.26466	0.00130378	0.0364198	0.0320206	1480	tags=42%, list=11%, signal=38%	HNRNPD/EIF2AK2/PSME2/IFI35/PARP12/SP100/PIK3R3/IFIT5/CASP1/DUSP4/ARID5B/MX2/IFI30/VRK2/ZCCHC2/PLSCR1/MT1F/MT1E/TFEC/HLA-B/ISG15/SOCS1/IFI16/LAMP3/IFI44/IFI6/TRIM21/GCH1/STAMBPL1/UBE2L6/XAF1/SP110/IL7/LAP3/OAS1/CXCL13/HERC5/IFITM1/MT1X/TAP1/MX1/APOL1/STAT1/MT2A/HERC6/OASL/IFIT1/PTH2R/IFI44L/TRIM22/TLR3/ISG20/OAS2/USP18/OAS3/PMAIP1/IFIH1/IFIT3/LAG3/PTPN22/BCL2L14/IRF4/DDX60/SAMD9/RSAD2/IL12RB2/ANXA…
GSE10325_LUPUS_CD4_TCELL_VS_LUPUS_MYELOID_UP	GSE10325_LUPUS_CD4_TCELL_VS_LUPUS_MYELOID_UP	GSE10325_LUPUS_CD4_TCELL_VS_LUPUS_MYELOID_UP	179	-0.507594	-1.8018	0.00130378	0.0364198	0.0320206	1932	tags=32%, list=14%, signal=28%	SEPT6/PIM2/PRKCA/DENND2D/KLHL3/GATA3/TRAF5/FBL/PJA1/TBC1D4/FAM171A1/CLEC2D/STAT4/CD247/RASGRP1/KLRB1/ARID5B/FAM60A/ATF7IP2/SIDT1/ITPR3/CDC25B/KIF21B/LDHB/CD96/AQP3/TCF7/SKAP1/BCL11B/IL32/ST6GAL1/BCL2/ATP2A3/ITGA6/LTB/NELL2/ZAP70/RHOF/ACAP1/MYBL1/CD6/GPR171/ITK/CD2/CD27/PPP1R16B/CD3D/IL2RG/ICOS/LCK/SLAMF1/IL2RB/SIT1/CD3G/CCND2/RHOH
GSE18791_CTRL_VS_NEWCASTLE_VIRUS_DC_6H_DN	GSE18791_CTRL_VS_NEWCASTLE_VIRUS_DC_6H_DN	GSE18791_CTRL_VS_NEWCASTLE_VIRUS_DC_6H_DN	179	-0.68324	-2.42528	0.00130378	0.0364198	0.0320206	1787	tags=44%, list=13%, signal=39%	TNFSF10/ABTB2/TGFB2/ZNFX1/PTK2B/PARP12/PNPT1/TRIM25/SP100/IFIT5/BRIP1/FAM46A/MX2/AGAP2/SEMA4D/PLSCR1/TRANK1/TRIM69/RNF138/DDX60L/NLRC5/RNF43/PML/ISG15/STARD5/SECTM1/PARP14/DTX3L/PARP9/SBK1/KITLG/IFI44/IFI6/IRF1/NCOA7/IL15/GCH1/CD274/SAMD9L/XAF1/SP110/EPSTI1/HERC5/TAP1/MX1/IFIT2/APOL1/STAT1/HERC6/CCL8/OASL/IFIT1/IFI44L/TRIM22/BATF2/STX11/ISG20/OAS2/USP18/DDX58/OAS3/CMPK2/PMAIP1/IFIH1/ST3GAL5/IFIT3…
GSE19923_E2A_KO_VS_E2A_AND_HEB_KO_DP_THYMOCYTE_DN	GSE19923_E2A_KO_VS_E2A_AND_HEB_KO_DP_THYMOCYTE_DN	GSE19923_E2A_KO_VS_E2A_AND_HEB_KO_DP_THYMOCYTE_DN	179	-0.450522	-1.59921	0.00130378	0.0364198	0.0320206	2241	tags=30%, list=16%, signal=26%	GK/LAT2/TPD52/BTG1/NOP2/ELL2/NSUN2/IRF7/METAP2/EGR2/TANK/RAD51B/CNDP2/MRFAP1L1/CASP6/RPL22L1/PTPN6/SERPINB9/LIAS/UTP3/PNPT1/JUNB/GGH/CSTF2T/DUSP6/SEMA4D/PDZK1IP1/RRS1/IL6/TRAF1/CAPRIN2/ISG15/IL15/GCH1/CTSC/LAP3/POU2F2/AREG/CD53/SH2D2A/CCL7/MX1/CCL5/CD8B/CD52/MYC/LAG3/GZMB/RSAD2/CCL4/BCL2A1/APBB1IP/CR2
GSE21670_UNTREATED_VS_IL6_TREATED_STAT3_KO_CD4_TCELL_DN	GSE21670_UNTREATED_VS_IL6_TREATED_STAT3_KO_CD4_TCELL_DN	GSE21670_UNTREATED_VS_IL6_TREATED_STAT3_KO_CD4_TCELL_DN	179	-0.474163	-1.68313	0.00130378	0.0364198	0.0320206	3401	tags=46%, list=25%, signal=35%	PNO1/MAT2A/SORD/MSL3/WDYHV1/RUVBL1/PGK1/TRMT1/HEATR1/HPRT1/STAT5A/WDR43/KDSR/XRN2/NOLC1/RIOK1/PAK1IP1/SEH1L/NOTCH1/LARS/NOL6/GPATCH4/CAD/DCTD/RAPGEF6/SFPQ/MTHFD1L/LMNB1/NAA15/SOCS3/ARID5A/HDAC2/PMS1/PUS7/TFB2M/CCT2/HSPD1/CDK4/PFAS/BAZ1A/IL2RA/NFKBIZ/NOP2/UTP20/URB2/DDX21/PIM2/ZNF101/EXOSC5/WDR12/WDR3/PDK1/MDN1/JUNB/SFMBT2/POLR1B/PAICS/NOP14/ARID5B/PPP1R3B/F2RL1/TP53/JAK3/RRS1/HIF1A/C3/SOCS1/GPRIN…
GSE25085_FETAL_BM_VS_ADULT_BM_SP4_THYMIC_IMPLANT_DN	GSE25085_FETAL_BM_VS_ADULT_BM_SP4_THYMIC_IMPLANT_DN	GSE25085_FETAL_BM_VS_ADULT_BM_SP4_THYMIC_IMPLANT_DN	179	-0.468303	-1.66233	0.00130378	0.0364198	0.0320206	1790	tags=27%, list=13%, signal=24%	AOAH/SYN1/SLC15A3/TLR2/PINX1/MOCOS/SLAMF8/DDHD1/GPR162/CASP1/DUSP4/BCL10/SERPINB8/ETS2/IL1RN/TTC39B/HPSE/RUFY3/SEMA4D/CCNYL1/NLRP3/HIF1A/CD22/TRAF1/HIVEP3/NAB1/C3/KLF13/ZC3H12C/MCOLN2/KLF7/PTGER4/PSTPIP2/SOD2/IGF2BP2/EGR1/TNFAIP3/CSF3R/PLEK/FMNL2/MMP13/SAA1/BIRC3/CXCL3/FABP5/FABP4/MMP12
GSE33292_DN3_THYMOCYTE_VS_TCF1_KO_TCELL_LYMPHOMA_UP	GSE33292_DN3_THYMOCYTE_VS_TCF1_KO_TCELL_LYMPHOMA_UP	GSE33292_DN3_THYMOCYTE_VS_TCF1_KO_TCELL_LYMPHOMA_UP	179	-0.485989	-1.72511	0.00130378	0.0364198	0.0320206	1654	tags=25%, list=12%, signal=22%	GGA2/EVI2A/GABBR1/SRRD/ITGB2/PWP2/TRAF3IP3/IFI30/LY75/MT1A/LIPT1/TRAF3IP2/ICAM2/HHEX/CD96/SWAP70/ST6GAL1/BNIP3/CD1D/LTB/HLA-DOB/RUNX3/MT2A/ARHGAP25/CD52/PPP1R16B/PLEK/GCNT1/CHI3L2/LCK/ALDH1A1/PTPN22/CD48/DUSP2/CCL4/MATK/BIRC3/TOX/SELL/MS4A1/CXCL11/CR2/MMP10
GSE33424_CD161_HIGH_VS_NEG_CD8_TCELL_UP	GSE33424_CD161_HIGH_VS_NEG_CD8_TCELL_UP	GSE33424_CD161_HIGH_VS_NEG_CD8_TCELL_UP	179	-0.448769	-1.59299	0.00130378	0.0364198	0.0320206	2041	tags=25%, list=15%, signal=21%	UBLCP1/MYCBP2/RFC1/BLNK/KCTD12/CD74/CRLF3/GGA2/UBE2D3/ZNF841/ZNF385A/FAM49B/CD83/FCRLA/HLA-DMB/SYK/CD22/CD72/CD40/ZC3H12C/INPP1/BTK/CTSC/PLCG2/POU2AF1/HLA-DOB/TMEM229B/SERPINB1/CD19/CIITA/IL4I1/GCNT1/CD79B/ALDH1A1/HS3ST1/NR4A3/BIRC3/CD38/BCL2A1/SELL/MS4A1/SPIB/HBB
GSE33425_CD161_HIGH_VS_INT_CD8_TCELL_UP	GSE33425_CD161_HIGH_VS_INT_CD8_TCELL_UP	GSE33425_CD161_HIGH_VS_INT_CD8_TCELL_UP	179	-0.469063	-1.66503	0.00130378	0.0364198	0.0320206	2084	tags=23%, list=15%, signal=20%	RALGPS2/ELL2/POLR2A/TEP1/ADM/BLNK/CD74/GGA2/PPID/ZNF385A/MFHAS1/CASP1/IFI30/FCRLA/TBC1D14/HHEX/SYK/HSD17B11/CD40/CTSS/ZC3H12C/MCOLN2/KLF4/BTK/ITGA6/POU2AF1/HLA-DOB/CXCL13/PON3/CD2/CD19/PRKCB/CD79B/PLAC8/NR4A3/GBP4/SAA1/SELL/MS4A1/LY6D/SPIB
GSE360_CTRL_VS_M_TUBERCULOSIS_DC_DN	GSE360_CTRL_VS_M_TUBERCULOSIS_DC_DN	GSE360_CTRL_VS_M_TUBERCULOSIS_DC_DN	179	-0.482823	-1.71387	0.00130378	0.0364198	0.0320206	1670	tags=27%, list=12%, signal=24%	CRLF3/G0S2/PTK2B/WTAP/CASP1/CD83/ADA/IRF9/RASGRP1/MT1G/IL1RN/IER3/RNF19B/BST2/TRAF1/LCP2/LDHA/IFI44/IFI6/MMP9/ALDH1A2/PDPN/TYMP/IFIT2/RUNX3/MT2A/CCL8/MMP7/NDRG1/SPINK4/IL2RG/STX11/OAS2/OLR1/S100A9/NR4A3/CCL4/CCL3/ADRB2/MT1H/CD38/WARS/S100A8/GBP1/FCGR3B/IFNG/CCNA1/MMP12
GSE360_HIGH_DOSE_B_MALAYI_VS_M_TUBERCULOSIS_DC_DN	GSE360_HIGH_DOSE_B_MALAYI_VS_M_TUBERCULOSIS_DC_DN	GSE360_HIGH_DOSE_B_MALAYI_VS_M_TUBERCULOSIS_DC_DN	179	-0.566569	-2.01114	0.00130378	0.0364198	0.0320206	1429	tags=34%, list=10%, signal=31%	ADA/PSMB10/MT1G/IL1RN/IL10RA/MX2/FCGR3A/IER3/VRK2/DUSP6/RNF19B/BST2/NFKB1/SEMA6A/CST7/PLSCR1/RHOBTB3/MT1F/MT1E/CHST2/TRAF1/CTAG2/DUSP1/IFI44/F3/IFI6/TRIM21/GCH1/MMP9/UBE2L6/PTGER4/PDPN/RTN1/TYMP/CCL7/IFIT2/MT2A/CCL8/LCP1/IFIT1/MMP7/NDRG1/IFI44L/TRIM22/SPINK4/STX11/OAS2/OLR1/S100A9/CA12/CD48/NR4A3/CCL4/MT1H/WARS/CXCL5/S100A8/GBP1/IFNG/MMP12
GSE42088_UNINF_VS_LEISHMANIA_INF_DC_8H_UP	GSE42088_UNINF_VS_LEISHMANIA_INF_DC_8H_UP	GSE42088_UNINF_VS_LEISHMANIA_INF_DC_8H_UP	179	-0.45612	-1.61908	0.00130378	0.0364198	0.0320206	1900	tags=27%, list=14%, signal=24%	MAOA/LIMA1/FJX1/PRKCA/WDR3/CD209/MAF/SLAMF8/GGH/SLC39A6/MT1G/PRR16/PAICS/POP1/ARNTL2/MT1F/MT1E/RRS1/CCL24/PPAT/C3/CCL22/LAMP3/LRP12/MT1M/FBP1/MMP9/PDPN/STAC/NT5E/PROCR/CXCL13/HMGA2/MT1X/MT2A/TFPI2/CYP27B1/SCG5/CXCL1/DSC2/WNT5A/MT1H/ADAMDEC1/CXCL5/CXCL6/PI3/MMP10/IDO1
GSE9988_LPS_VS_LPS_AND_ANTI_TREM1_MONOCYTE_UP	GSE9988_LPS_VS_LPS_AND_ANTI_TREM1_MONOCYTE_UP	GSE9988_LPS_VS_LPS_AND_ANTI_TREM1_MONOCYTE_UP	179	-0.461779	-1.63917	0.00130378	0.0364198	0.0320206	2699	tags=32%, list=20%, signal=26%	PNRC1/SOCS3/IKBKE/GPR132/RBM22/QKI/IL23A/DNAJA1/PSMA6/NIN/NFKBIZ/SNX18/ITGB8/KCND3/BLNK/FJX1/FOXN2/MAST3/PLEKHF2/PLAGL2/DAPP1/ADA/PDE4B/SCO2/IL10RA/FAM60A/RNF19B/TLR4/PLSCR1/RND1/CHST2/ANKRD33B/PPM1K/CD40/TNFSF13B/IRF1/PIK3CD/GCH1/KLF7/TLR8/TNFAIP3/SAMSN1/PTAFR/CCL23/OASL/RNF144B/TLR7/TNFRSF9/IKZF1/PIK3AP1/CXCL1/IL4I1/IFIH1/FFAR2/PLAC8/WNT5A/BIRC3
KAECH_NAIVE_VS_MEMORY_CD8_TCELL_DN	KAECH_NAIVE_VS_MEMORY_CD8_TCELL_DN	KAECH_NAIVE_VS_MEMORY_CD8_TCELL_DN	179	-0.47159	-1.67399	0.00130378	0.0364198	0.0320206	1794	tags=29%, list=13%, signal=26%	TNFSF10/GATA3/HMGB2/FGL2/CASP1/GGH/ITGB2/IL10RA/MX2/BCHE/PTPN13/ODC1/RNF19B/CST7/PLSCR1/HLA-A/LRRC8C/WEE1/RNF138/ITGB7/ITGA4/XDH/BCL2/KLF4/CRTAM/CTLA4/CCR2/FOS/CTSW/TNFAIP3/SH2D2A/CYFIP2/CCL5/SEPT1/CXCR3/CCR5/FOSB/IL18RAP/SH2D1A/AQP9/PRF1/GZMB/GZMK/CD7/GZMM/GBP4/CCL4/FASLG/PRSS12/BCL2A1/IFNG
OSWALD_HEMATOPOIETIC_STEM_CELL_IN_COLLAGEN_GEL_UP	OSWALD_HEMATOPOIETIC_STEM_CELL_IN_COLLAGEN_GEL_UP	OSWALD_HEMATOPOIETIC_STEM_CELL_IN_COLLAGEN_GEL_UP	204	-0.436014	-1.56673	0.00130378	0.0364198	0.0320206	1457	tags=22%, list=11%, signal=20%	PKP4/CD83/PDE4B/ETS2/IL1RN/IER3/RUNX1/TNF/RHOBTB3/IL6/GPR183/GAD1/NR4A2/DUSP1/F3/PTX3/KLF4/TNFAIP6/PTGER4/SOD2/EGR3/BTG2/AREG/EGR1/FOS/TNFAIP3/CDK5R1/EREG/CXCL1/FOSB/ALDH1A1/IL1A/IL2RB/DUSP2/IL1B/CCL4/BIRC3/CXCL2/CXCL3/BCL2A1/PEG10/IL1R2/CXCL10
ZHANG_RESPONSE_TO_IKK_INHIBITOR_AND_TNF_UP	ZHANG_RESPONSE_TO_IKK_INHIBITOR_AND_TNF_UP	ZHANG_RESPONSE_TO_IKK_INHIBITOR_AND_TNF_UP	204	-0.65963	-2.37025	0.00130378	0.0364198	0.0320206	1854	tags=42%, list=13%, signal=37%	ITGB8/TANK/GBP3/TNFSF10/ABTB2/TLR2/ARHGAP42/ZNFX1/G0S2/SERPINB9/LPAR6/ABCA12/MFHAS1/CD83/DAPP1/MXD1/IRF9/DSE/TRAF3IP3/IL1RN/ZNF165/IFNGR1/TNFAIP8/CCNG2/PAG1/RNF19B/NFKB1/RFX5/SLFN5/NEDD4L/ANKRD33B/TRAF1/PML/STARD5/STYK1/IL32/ZC3H12C/PTX3/IRF1/NCOA7/IL15/TNFAIP6/GCH1/SOD2/BTG2/RHOF/TNFAIP3/TAF4B/TAP1/SERPINB1/PTAFR/CCL5/OASL/IFIT1/HBEGF/TNFRSF9/ISG20/USP18/DDX58/CXCL1/OLR1/IL4I1/CMPK2/IFIH1/TMEM17…
BERTUCCI_MEDULLARY_VS_DUCTAL_BREAST_CANCER_UP	BERTUCCI_MEDULLARY_VS_DUCTAL_BREAST_CANCER_UP	BERTUCCI_MEDULLARY_VS_DUCTAL_BREAST_CANCER_UP	181	-0.508867	-1.80827	0.00130548	0.0364198	0.0320206	1823	tags=29%, list=13%, signal=25%	PIM2/ERAP1/PSMB8/TLR2/NBN/PTPN6/FBL/CLEC2D/PSMB10/CCDC88C/IFI30/ARNTL2/TAPBPL/E2F5/FAM53B/RFX5/CASP10/ITGB7/SKAP1/DTX3L/STYK1/CTSS/IL32/CLEC7A/IRF1/MB21D1/IL15/STAMBPL1/ATP8A1/CD274/SOD2/ABCC4/HLA-DOB/FAM26F/LAP3/IL12RB1/TYMP/ASPHD2/ETV7/TAP1/STAT1/KBTBD8/HSH2D/TAGAP/LAG3/GBP4/BIRC3/CD38/WARS/GZMA/GBP5
GSE10325_CD4_TCELL_VS_BCELL_UP	GSE10325_CD4_TCELL_VS_BCELL_UP	GSE10325_CD4_TCELL_VS_BCELL_UP	178	-0.45754	-1.62241	0.00130548	0.0364198	0.0320206	1981	tags=32%, list=14%, signal=28%	PIK3IP1/RAB33A/SOCS2/LIMA1/PDE4D/TNFSF10/PRKCA/GATA3/BLMH/TMEM30B/LPAR6/MAF/TBC1D4/STAT4/CD247/RASGRP1/KLRB1/IL10RA/PTPN13/RUNX1/SEMA4D/LDHB/MT1F/AQP3/SKAP1/TNFSF8/BCL11B/SFI1/DUSP7/BNIP3/DPYD/CCR2/ITGA6/NELL2/ZAP70/TNFAIP3/SH2D2A/IFITM1/MT1X/MYBL1/CCL5/CD6/ITK/CD2/SIRPG/ICOS/HPGD/CCR5/LCK/SH2D1A/PRF1/GZMK/IL2RB/CD3G/CCND2/GZMA
GSE13411_PLASMA_CELL_VS_MEMORY_BCELL_DN	GSE13411_PLASMA_CELL_VS_MEMORY_BCELL_DN	GSE13411_PLASMA_CELL_VS_MEMORY_BCELL_DN	178	-0.500305	-1.77405	0.00130548	0.0364198	0.0320206	2939	tags=35%, list=21%, signal=28%	RPS10/MYD88/LAPTM5/FBXL14/HLA-DRB1/SNX6/NMI/EIF4B/WASF2/SNN/METAP1/DMXL1/ALOX5/IL16/SMC6/HPS5/LAT2/HLA-F/TRIM14/DCK/RPS18/RPL34/RBM38/RPL41/INPP5D/BANK1/DENND2D/RNASET2/GGA2/NFATC1/MDN1/SP100/CD83/CNTRL/FAM60A/UST/ZCCHC2/SIDT1/RNF141/DOCK10/CD72/DOCK2/PIK3CD/CORO1A/BTK/LTB/SP110/CD69/CD53/IFITM1/CYFIP2/P2RX5/ARHGAP25/LCP1/CD19/CD52/PPP1R16B/SYNGR3/CD79B/CD48/SELL
GSE13484_UNSTIM_VS_YF17D_VACCINE_STIM_PBMC_DN	GSE13484_UNSTIM_VS_YF17D_VACCINE_STIM_PBMC_DN	GSE13484_UNSTIM_VS_YF17D_VACCINE_STIM_PBMC_DN	181	-0.654811	-2.32689	0.00130548	0.0364198	0.0320206	1832	tags=51%, list=13%, signal=45%	TANK/EIF2AK2/APOL2/TNFSF10/PSMB8/IFI35/NBN/PARP12/TRIM25/SP100/IFIT5/TAP2/IRF9/MT1G/ETS2/ARID5B/IL1RN/MX2/ARNTL2/ZCCHC2/TNFAIP8/PARP11/TRAF3IP2/TNF/BST2/APOL6/PLSCR1/TRANK1/LY6E/MT1F/MT1E/IL6/TRAF1/PML/ISG15/SOCS1/IFI16/CD47/LAMP3/IFI44/IFI6/IRF1/TRIM21/TNFAIP6/UBE2L6/XAF1/SP110/LAP3/OAS1/LPIN2/HERC5/IFITM1/SLAMF7/MT1X/TAP1/MX1/IFIT2/APOL1/STAT1/MT2A/HERC6/IKZF3/OASL/IFIT1/HBEGF/IFI44L/TRIM22/SP1…
GSE13485_DAY1_VS_DAY7_YF17D_VACCINE_PBMC_DN	GSE13485_DAY1_VS_DAY7_YF17D_VACCINE_PBMC_DN	GSE13485_DAY1_VS_DAY7_YF17D_VACCINE_PBMC_DN	180	-0.644706	-2.28765	0.00130548	0.0364198	0.0320206	2037	tags=45%, list=15%, signal=39%	LRR1/SRBD1/THAP9/IRF7/RBBP8/EIF2AK2/GBP3/TNFSF10/PSME2/PARP12/HAUS1/PNPT1/PI4K2B/SP100/IFIT5/CASP1/IL1RN/MX2/VRK2/DUSP6/SLFN12/TLR4/APOL6/PLSCR1/TRIM69/DDX60L/CARD6/ISG15/BMP2K/SECTM1/PARP14/DTX3L/LAMP3/PARP9/IFI44/IFI6/NCOA7/GCH1/UBE2L6/SAMD9L/XAF1/SP110/FAM26F/EPSTI1/LAP3/OAS1/HERC5/IFITM1/TAP1/MX1/IFIT2/STAT1/HERC6/OASL/IFIT1/IFI44L/TRIM22/TLR7/PIK3AP1/OAS2/USP18/DDX58/CCR5/OAS3/CMPK2/FMNL2/IF…
GSE13485_PRE_VS_POST_YF17D_VACCINATION_PBMC_DN	GSE13485_PRE_VS_POST_YF17D_VACCINATION_PBMC_DN	GSE13485_PRE_VS_POST_YF17D_VACCINATION_PBMC_DN	178	-0.629199	-2.2311	0.00130548	0.0364198	0.0320206	1967	tags=43%, list=14%, signal=38%	STAT2/IRF7/MARCH1/TIMELESS/EIF2AK2/PSMB8/PSME2/IFI35/FGL2/PARP12/PNPT1/IRF9/SCO2/HSDL2/DECR1/MX2/HDHD2/TMEM154/VRK2/BST2/LY6E/TRIM69/DDX60L/ISG15/PARP14/DTX3L/IFI16/LAMP3/PARP9/TNFSF13B/IFI44/IFI6/CYSLTR1/BTK/UBE2L6/SAMD9L/XAF1/SP110/TLR8/EPSTI1/LAP3/OAS1/ATP10D/HERC5/IFITM1/SLAMF7/TAP1/MX1/IFIT2/STAT1/HERC6/OASL/IFIT1/IFI44L/TRIM22/BATF2/PIK3AP1/OAS2/USP18/DDX58/OAS3/CMPK2/IFIH1/IFIT3/PLAC8/ZBP1…
GSE1432_1H_VS_24H_IFNG_MICROGLIA_DN	GSE1432_1H_VS_24H_IFNG_MICROGLIA_DN	GSE1432_1H_VS_24H_IFNG_MICROGLIA_DN	181	-0.560965	-1.9934	0.00130548	0.0364198	0.0320206	3023	tags=45%, list=22%, signal=36%	BTN3A1/TMSB10/PSMB9/ACTR6/DHX58/USP15/TRIM5/DR1/HLA-DRB1/CYLD/NMI/RPAP3/APOL3/CETN3/PRPS2/FAN1/SERPING1/CAPRIN1/PSME1/BAZ1A/LAT2/HLA-F/GBP2/GIMAP6/UTP6/JAK2/IRF7/ERAP1/APOL2/TNFSF10/CD74/PSMB8/PSME2/GRSF1/CRLF3/DNAAF2/MAT2B/SLAMF8/TAP2/PSMB10/SCO2/IL10RA/ISOC1/TAPBPL/CDA/CFB/APOL6/HLA-DRA/RHOBTB3/BIN2/GUF1/SECTM1/IL32/CD47/ERAP2/IFI44/SP110/LAP3/TYMP/IFITM1/TAP1/APOL1/STAT1/IFI44L/TRIM22/SP140/IS…
GSE1432_CTRL_VS_IFNG_24H_MICROGLIA_DN	GSE1432_CTRL_VS_IFNG_24H_MICROGLIA_DN	GSE1432_CTRL_VS_IFNG_24H_MICROGLIA_DN	181	-0.599049	-2.12873	0.00130548	0.0364198	0.0320206	2290	tags=47%, list=17%, signal=40%	SERPING1/GK/PSME1/BAZ1A/HLA-F/GBP2/GIMAP6/JAK2/TOP1/IRF7/UBE2N/AMD1/APOL2/TNFSF10/PSMB8/PSME2/IFI35/FGL2/PARP12/ASCL2/IFIT5/TAP2/PDE4B/PSMB10/SCO2/MX2/ISOC1/TAPBPL/VRK2/CFB/RNF19B/APOL6/CST7/LY6E/RHOBTB3/PML/ISG15/SECTM1/NTN1/SOCS1/CD40/IL32/CD47/ERAP2/IFI44/KLF4/IRF1/IL15/GCH1/UBE2L6/PSTPIP2/SP110/LAP3/LPIN2/HERC5/IFITM1/SLAMF7/MT1X/TAP1/MX1/APOL1/STAT1/TRIM22/PLEK/SP140/ISG20/CIITA/OAS3/IFIH1/S…
GSE16522_MEMORY_VS_NAIVE_ANTI_CD3CD28_STIM_CD8_TCELL_DN	GSE16522_MEMORY_VS_NAIVE_ANTI_CD3CD28_STIM_CD8_TCELL_DN	GSE16522_MEMORY_VS_NAIVE_ANTI_CD3CD28_STIM_CD8_TCELL_DN	178	-0.535816	-1.89997	0.00130548	0.0364198	0.0320206	1927	tags=32%, list=14%, signal=28%	RFC1/SOCS2/SLC15A3/PRKCA/N4BP2/CD74/ITGAE/HNRNPA1/UTP3/HVCN1/CD247/VRK1/CASP1/ADA/PSMB10/LYAR/GJB2/HLA-G/RFX5/PDZK1IP1/ITGB7/BCL11B/PLCB4/CTSS/XDH/LIMD2/GBP6/IRF1/UBE2L6/GGT1/NRN1/OAS1/IL12RB1/ATP10D/FOS/STAT1/IFIT1/NDRG1/CD2/CD8B/MAP4K1/HSH2D/SCNN1G/IL2RG/ISG20/NCF1/SLAMF1/PDCD1/LAG3/ZBP1/HLA-DOA/CD8A/FASLG/CCND2/IL1R2/TESC
GSE19888_ADENOSINE_A3R_INH_PRETREAT_AND_ACT_BY_A3R_VS_TCELL_MEMBRANES_ACT_MAST_CELL_UP	GSE19888_ADENOSINE_A3R_INH_PRETREAT_AND_ACT_BY_A3R_VS_TCELL_MEMBRANES_ACT_MAST_CELL_UP	GSE19888_ADENOSINE_A3R_INH_PRETREAT_AND_ACT_BY_A3R_VS_TCELL_MEMBRANES_ACT_MAST_CELL_UP	180	-0.650626	-2.30866	0.00130548	0.0364198	0.0320206	1776	tags=51%, list=13%, signal=45%	AOAH/TNFSF10/PSMB8/PSME2/RNF31/IFI35/ZNFX1/SERPINB9/PARP12/TRIM25/SLAMF8/CASP1/PSMB10/CASP8/GNB4/IRF9/MX2/FCGR3A/TAPBPL/P2RY13/PARP11/RNF19B/BST2/TLR4/HLA-G/SLFN5/LY6E/HK3/SLFN13/TFEC/CD72/PML/ISG15/PARP14/DTX3L/LCP2/CD40/PARP9/GBP6/IFI44/INPP1/IRF1/TRIM21/IL15/BTK/GCH1/UBE2L6/CD274/SAMD9L/XAF1/SP110/FAM26F/EPSTI1/OAS1/TMEM229B/SLAMF7/SAMSN1/TAP1/MX1/IFIT2/STAT1/CCL5/HERC6/OASL/IFIT1/IFI44L/IKZF1…
GSE21360_NAIVE_VS_QUATERNARY_MEMORY_CD8_TCELL_DN	GSE21360_NAIVE_VS_QUATERNARY_MEMORY_CD8_TCELL_DN	GSE21360_NAIVE_VS_QUATERNARY_MEMORY_CD8_TCELL_DN	181	-0.600452	-2.13372	0.00130548	0.0364198	0.0320206	2602	tags=42%, list=19%, signal=35%	FBXW7/RBM22/IFI27/TDRD7/ZCCHC10/DDX18/SLC16A6/PSMA6/IRF8/ELOVL6/CDC14B/GDAP1/STAT2/MYCBP2/IRF7/RASGRP3/EIF2AK2/ZNF195/IFI35/NBN/SERPINB9/PARP12/ZNF239/SP100/IFIT5/CASP1/IRF9/FAM46A/MX2/FAM60A/ZCCHC2/BST2/APOL6/PLSCR1/HIF1A/PML/ISG15/HOMER1/LAMP3/IFI44/IFI6/TRIM21/UBE2L6/XAF1/SP110/CD69/LAX1/LAP3/OAS1/KCTD14/HERC5/IFITM1/TAP1/MX1/IFIT2/HERC6/OASL/IFIT1/IFI44L/TRIM22/SP140/TLR3/ISG20/OAS2/USP18/DDX…
GSE21670_STAT3_KO_VS_WT_CD4_TCELL_DN	GSE21670_STAT3_KO_VS_WT_CD4_TCELL_DN	GSE21670_STAT3_KO_VS_WT_CD4_TCELL_DN	178	-0.496925	-1.76206	0.00130548	0.0364198	0.0320206	2393	tags=38%, list=17%, signal=32%	PUS7/SYNE2/NOP58/CAMK2D/BAZ1A/IL2RA/NFKBIZ/DARS/ITGB8/SOCS2/UTP20/URB2/DDX21/DACT1/PIM2/ZNF101/EXOSC5/WDR12/WDR3/PRMT3/PDK1/JUNB/SFMBT2/RAB19/POLR1B/PAICS/NOP14/ARID5B/CSTF2T/PPP1R3B/TP53/JAK3/TMEM71/RRS1/IL6/HIF1A/RAB27B/C3/LCP2/SOCS1/IL32/LDHA/BCL2/PIK3CD/KIAA0040/STAMBPL1/CXCL13/CYTIP/TAF4B/TFPI2/RASL11A/ITK/TNFRSF9/IKZF1/ICOS/MYC/CXCL1/IL1A/CD7/IRF4/IL21R/IL1B/CCL3/CXCL3/CXCL5/CXCL6
GSE22886_DAY1_VS_DAY7_MONOCYTE_IN_CULTURE_UP	GSE22886_DAY1_VS_DAY7_MONOCYTE_IN_CULTURE_UP	GSE22886_DAY1_VS_DAY7_MONOCYTE_IN_CULTURE_UP	181	-0.517121	-1.8376	0.00130548	0.0364198	0.0320206	2611	tags=37%, list=19%, signal=30%	ZC3H12A/ATP2B1/APOL3/IL23A/CFLAR/CEP135/CFP/LIMK2/SEC61G/IL16/IL2RA/ST3GAL1/IRF7/JARID2/CYTH1/PIM2/ABTB2/NR3C1/NBN/MAP3K4/SERPINB9/IL24/STAT4/DUSP4/PDE4B/RASGRP1/SERPINB8/ETS2/IL6R/IER3/TNFAIP8/RUNX1/MT1F/NEDD4L/NLRP3/IL6/CYP3A5/TRAF1/STARD5/LCP2/IL32/LAMP3/PTX3/GCH1/SOD2/TNFAIP3/HMGA2/CCL5/TFPI2/OASL/HBEGF/TNFRSF9/ISG20/PMAIP1/SLAMF1/IL1A/PLAC8/SERPINB7/WNT5A/RSAD2/RHOH/S100A12/PI3/CCL20/MMP1/IL…
GSE22886_NAIVE_BCELL_VS_NEUTROPHIL_UP	GSE22886_NAIVE_BCELL_VS_NEUTROPHIL_UP	GSE22886_NAIVE_BCELL_VS_NEUTROPHIL_UP	180	-0.567542	-2.01385	0.00130548	0.0364198	0.0320206	3108	tags=43%, list=22%, signal=34%	EIF3L/EEF2/MCM2/TMSB10/RPS27A/RPS14/NMD3/RPL37/RPL35/ESD/TRMT11/NPM1/HLA-DRB1/TEX10/DCAF17/POLE3/RPL37A/PARP1/PRPS1/RPS13/NCL/RPL26/RPL9/TSPYL4/RRAS2/IRF8/SRSF7/TPD52/RPS16/RPL7A/RPS18/RPL34/RPL6/RBM38/SEPT6/RPL8/ZNF571/RPL41/TIMELESS/BLNK/BANK1/CD74/TRAF5/MAP3K4/GABBR1/SERPINB9/OPN3/HNRNPA1/MDN1/CD83/USP9Y/ARID5B/ODC1/SIDT1/HLA-DRA/HLA-DMB/CD22/CD72/RFTN1/ST6GAL1/POU2AF1/CD69/HLA-DOB/TMEM156/P2R…
GSE22886_NAIVE_CD8_TCELL_VS_NEUTROPHIL_UP	GSE22886_NAIVE_CD8_TCELL_VS_NEUTROPHIL_UP	GSE22886_NAIVE_CD8_TCELL_VS_NEUTROPHIL_UP	178	-0.447675	-1.58743	0.00130548	0.0364198	0.0320206	2878	tags=27%, list=21%, signal=22%	ZNHIT6/ESD/SFPQ/NAA15/CDC23/GRPEL1/TARS/SKIV2L2/DFFB/USP24/TSPYL4/PRPSAP2/SRSF7/PAN2/DARS/BCR/SEPT6/TSC22D1/PRKCA/SNRPF/DENND2D/MAP3K4/PJA1/UTP3/SRSF6/CLEC2D/TRAF3IP3/IL10RA/ENO2/SIDT1/DUSP7/BNIP3/CRTAM/ATP8A1/CD69/LAX1/RUNX3/GPR171/CD2/PPP1R16B/SP140/CD3E/PRF1/CD7/DDX60/RHOH/GZMA
GSE23568_CTRL_TRANSDUCED_VS_WT_CD8_TCELL_DN	GSE23568_CTRL_TRANSDUCED_VS_WT_CD8_TCELL_DN	GSE23568_CTRL_TRANSDUCED_VS_WT_CD8_TCELL_DN	181	-0.495371	-1.76031	0.00130548	0.0364198	0.0320206	1495	tags=25%, list=11%, signal=22%	CD247/PSTPIP1/SFMBT2/PKP4/GNB4/PTPN13/ICAM2/DTX1/CD96/CST7/JAK3/TRAF1/ITGB7/TCF7/ISG15/CD5/XDH/FAM105A/CRTAM/RAC2/KLF7/ELOVL3/ZAP70/CTSW/NR4A1/SH2D2A/TAP1/ACAP1/CCL5/CD6/NDRG1/CD27/CD3D/HBA2/IFIH1/CD3E/LTA/LCK/DUSP2/SIT1/CD3G/FASLG/SELL/KLK8
GSE25088_ROSIGLITAZONE_VS_IL4_AND_ROSIGLITAZONE_STIM_STAT6_KO_MACROPHAGE_DAY10_DN	GSE25088_ROSIGLITAZONE_VS_IL4_AND_ROSIGLITAZONE_STIM_STAT6_KO_MACROPHAGE_DAY10_DN	GSE25088_ROSIGLITAZONE_VS_IL4_AND_ROSIGLITAZONE_STIM_STAT6_KO_MACROPHAGE_DAY10_DN	178	-0.455646	-1.61569	0.00130548	0.0364198	0.0320206	2470	tags=30%, list=18%, signal=25%	UBA2/DDX18/NOP58/SERPING1/SEC61G/HPS5/MOV10/SLPI/HSP90AA1/LAMB3/DARS/APOL2/GIMAP2/NCOA5/CD209/PARP12/WTAP/PI4K2B/STAT4/TAP2/KLRB1/ETS2/IL1RN/IER3/CFB/RFX5/SECTM1/C3/PARP14/DTX3L/MCTP1/IFI6/IRF1/FPR3/FBP1/ALDH1A2/SOD2/HLA-DOB/PROCR/CD53/TAP1/CLEC4E/SP140/PIK3AP1/CXCL1/IFIT3/PRF1/GZMB/IL1A/NR4A3/DDX60/MOB3B/BCL2A1
GSE26890_CXCR1_NEG_VS_POS_EFFECTOR_CD8_TCELL_UP	GSE26890_CXCR1_NEG_VS_POS_EFFECTOR_CD8_TCELL_UP	GSE26890_CXCR1_NEG_VS_POS_EFFECTOR_CD8_TCELL_UP	181	-0.595217	-2.11512	0.00130548	0.0364198	0.0320206	1776	tags=39%, list=13%, signal=34%	TNFSF10/MRFAP1L1/ABTB2/EVI2A/MITD1/SERPINB9/MRPL1/LPAR6/CHD7/PARP12/NFATC1/PNPT1/IRF9/SPATA13/MX2/TTC39B/OGFRL1/PARP11/SLFN12/ASB13/SLFN5/CNOT6L/EHD3/SLFN13/NLRC5/DEK/PML/ISG15/PARP14/DTX3L/CD47/PARP9/XDH/GBP6/IFI44/INPP1/IRF1/TRIM21/NCOA7/MB21D1/CD274/SAMD9L/XAF1/FAM26F/EPSTI1/OAS1/IFIT2/STAT1/HERC6/OASL/IFIT1/IFI44L/TLR7/HSH2D/TLR3/ISG20/OAS2/USP18/DDX58/OAS3/CMPK2/IFIH1/DLL1/PLAC8/ZBP1/DDX60/R…
GSE33425_CD8_ALPHAALPHA_VS_ALPHABETA_CD161_HIGH_TCELL_UP	GSE33425_CD8_ALPHAALPHA_VS_ALPHABETA_CD161_HIGH_TCELL_UP	GSE33425_CD8_ALPHAALPHA_VS_ALPHABETA_CD161_HIGH_TCELL_UP	180	-0.454698	-1.61344	0.00130548	0.0364198	0.0320206	2235	tags=27%, list=16%, signal=23%	HLA-DMA/IRF8/CASQ1/TPD52/RALGPS2/ELL2/RFC1/HIP1R/BLNK/KCTD12/CD74/CRLF3/GGA2/FUT1/ZNF385A/RTTN/IFI30/FCRLA/TBC1D14/HLA-DMB/SYK/CD22/CD72/GAD1/BMP2K/CD40/CCL22/CTSS/INPP1/BTK/PLCG2/POU2AF1/HLA-DOB/CD19/HS3ST3A1/CIITA/IL4I1/HBA2/PRKCB/CD79B/NR4A3/HLA-DOA/SELL/CD79A/MS4A1/SPIB/HBB
GSE34006_A2AR_KO_VS_A2AR_AGONIST_TREATED_TREG_UP	GSE34006_A2AR_KO_VS_A2AR_AGONIST_TREATED_TREG_UP	GSE34006_A2AR_KO_VS_A2AR_AGONIST_TREATED_TREG_UP	181	-0.585908	-2.08204	0.00130548	0.0364198	0.0320206	3404	tags=54%, list=25%, signal=41%	GPSM2/RNF114/RBBP9/ADAR/N4BP1/SAMHD1/WDR43/CCRL2/CNNM4/TRAFD1/RBL1/DCAF11/PLIN5/RTP4/FAM208B/AIDA/NOTCH1/PSMB9/PIGA/DHX58/RAPGEF6/DDX24/NMI/ZUFSP/TDRD7/SS18/ETNK1/IGDCC3/PSME1/MOV10/GBP2/STAT2/PHLPP1/IRF7/MAP7/EIF2AK2/RAD51AP1/TNFSF10/PSMB8/PSME2/CRLF3/IFI35/ZNFX1/MITD1/PIK3C3/PARP12/WTAP/PDK1/PNPT1/TRIM25/DDHD1/PSMB10/CASP8/IRF9/MX2/ISOC1/TRAF3IP2/BST2/ASB13/TLR4/HLA-G/SLFN13/HLA-B/PML/ISG15/PAR…
GSE38681_WT_VS_LYL1_KO_LYMPHOID_PRIMED_MULTIPOTENT_PROGENITOR_DN	GSE38681_WT_VS_LYL1_KO_LYMPHOID_PRIMED_MULTIPOTENT_PROGENITOR_DN	GSE38681_WT_VS_LYL1_KO_LYMPHOID_PRIMED_MULTIPOTENT_PROGENITOR_DN	180	-0.582198	-2.06585	0.00130548	0.0364198	0.0320206	2615	tags=44%, list=19%, signal=37%	ZUFSP/RGS1/ARID5A/GPR65/TDRD7/IPO7/ETNK1/SYNE2/ZFYVE26/CAMK2D/IL2RA/MOV10/NFKBIZ/SRSF7/ELOVL6/GBP2/RFC3/STAT2/IRF7/IRF2/LIMA1/PIM2/IL18R1/TNFSF10/IFI35/NBN/ZNFX1/MITD1/PARP12/PNPT1/TRIM25/WIPF1/CASP8/IRF9/SLC25A22/IL10RA/MX2/ZNF281/WDHD1/RNF19B/ASB13/HLA-G/NUP153/SLFN13/PML/ISG15/PARP14/SOCS1/PARP9/GBP6/IRF1/TRIM21/GCH1/CD274/OAS1/TAP1/MX1/IFIT2/STAT1/OASL/TLR3/ISG20/OAS2/USP18/CCR5/CMPK2/IFIH1/I…
GSE3982_CTRL_VS_LPS_4H_MAC_DN	GSE3982_CTRL_VS_LPS_4H_MAC_DN	GSE3982_CTRL_VS_LPS_4H_MAC_DN	180	-0.560796	-1.98991	0.00130548	0.0364198	0.0320206	1966	tags=34%, list=14%, signal=30%	RAB33A/IRF2/ITGB8/BACH1/CREB1/IFI35/NBN/TRIM25/MFHAS1/SP100/IFIT5/PLAGL2/DAPP1/PDE4B/BAK1/ARID5B/IL1RN/IL10RA/F2RL1/MT1F/HIF1A/DEK/TRAF1/DYRK3/CKB/CD40/IFI16/CMA1/LAMP3/LRP12/IFI44/IRF1/CCR4/OAS1/TNFAIP3/HERC5/IFITM1/MT1X/IFIT2/RUNX3/APOL1/STAT1/CCL5/OASL/IFI44L/TLR7/PLEK/ISG20/USP18/CCR5/PMAIP1/IFIH1/SLAMF1/CD48/CD38/LYZ/WARS/CYP1A1/CCNA1/MMP1/IL36G
GSE3982_DC_VS_TH2_DN	GSE3982_DC_VS_TH2_DN	GSE3982_DC_VS_TH2_DN	180	-0.487944	-1.7314	0.00130548	0.0364198	0.0320206	2356	tags=30%, list=17%, signal=25%	SF3A1/SYNE2/ARHGAP11A/MRPL42/NUP37/MRPS18C/TPD52/RFC3/STC1/PNP/RRM1/RPL6/POLQ/DSG2/SOCS2/OIP5/IL18R1/GINS3/TUBA4A/ZNF142/PDE4D/GATA3/DLGAP5/IL24/MDN1/GALNT3/HOXB9/ARID5B/TRMT5/ZNF281/KIF21B/CHST2/CD72/NAB1/SOCS1/BCL2/NT5E/NRN1/ITGAL/CD2/IL13RA2/SP140/ICOS/PMAIP1/LCK/CXCR6/BCL2L14/STAP1/CCL4/FASLG/RHOH/TFF3/TESC
GSE42021_TREG_VS_TCONV_PLN_UP	GSE42021_TREG_VS_TCONV_PLN_UP	GSE42021_TREG_VS_TCONV_PLN_UP	181	-0.642229	-2.28217	0.00130548	0.0364198	0.0320206	2169	tags=50%, list=16%, signal=42%	HLA-F/IRF8/GBP2/TRIM14/JAK2/TOP1/STAT2/IRF7/DOCK4/RASGRP3/EIF2AK2/APOL2/TNFSF10/PSMB8/PSME2/IFI35/NBN/CLEC2B/PARP12/SP100/LSM6/IFIT5/TAP2/HLA-C/PSMB10/IRF9/MX2/IFI30/VRK2/CFB/RNF19B/BST2/APOL6/PLSCR1/TRANK1/HLA-A/HLA-B/PML/ISG15/SECTM1/B2M/SOCS1/IFI16/CTSS/CD47/LAMP3/IFI44/IRF1/TRIM21/IL15/UBE2L6/XAF1/SP110/LAP3/OAS1/TYMP/HERC5/IFITM1/TAP1/MX1/IFIT2/APOL1/STAT1/HERC6/OASL/IFIT1/IFI44L/TRIM22/TLR3…
GSE42088_UNINF_VS_LEISHMANIA_INF_DC_2H_UP	GSE42088_UNINF_VS_LEISHMANIA_INF_DC_2H_UP	GSE42088_UNINF_VS_LEISHMANIA_INF_DC_2H_UP	180	-0.482382	-1.71167	0.00130548	0.0364198	0.0320206	2539	tags=29%, list=18%, signal=24%	HSPA8/CASP7/IL23A/CFLAR/CEP135/ETNK1/PUS7/HSPD1/NUP188/PSMA6/SEC61G/IL2RA/HDAC9/TTC4/ITGB8/AMPD3/MAP3K4/IL24/GRB10/MT1G/PRR16/PAICS/FAM60A/UST/CLGN/RHOBTB3/MT1F/MT1E/CHST2/IL6/CYP3A5/C3/LAMP3/LRP12/DFNA5/SLAMF7/MT1X/MT2A/TFPI2/CYP27B1/CXCL1/SERPINB7/CSF3/MATK/MT1H/ADAMDEC1/CXCL5/CXCL6/MMP10/MMP1/IDO1/IL36G
GSE43863_DAY6_EFF_VS_DAY150_MEM_TH1_CD4_TCELL_UP	GSE43863_DAY6_EFF_VS_DAY150_MEM_TH1_CD4_TCELL_UP	GSE43863_DAY6_EFF_VS_DAY150_MEM_TH1_CD4_TCELL_UP	178	-0.463699	-1.64425	0.00130548	0.0364198	0.0320206	2690	tags=36%, list=19%, signal=29%	STARD4/ERF/RGS1/CSTB/OVOL2/TOB2/CD28/DMXL1/RCHY1/LITAF/SLC9B2/MANEA/LAT2/TPD52/EGR2/TSC22D1/INPP5D/FOXN2/PRKCA/CD74/MAST3/PLEKHF2/NFATC1/CABLES1/CD84/WIPF1/DUSP4/CCNG2/SEMA4D/HLA-DRA/DTX1/CST7/GPR183/CD72/HIVEP3/NAB1/IRS2/NR4A2/MYO1B/PTGER4/SLC17A9/EGR3/RHOF/EGR1/CD53/SH2D2A/CXCR3/GFI1/CD27/IL2RG/TUBB2B/PLEK/SNAI3/GNG4/LCK/FOSB/PTPN22/NR4A3/VPREB3/IL1R2/IL33/FABP5/CR2
GSE46606_UNSTIM_VS_CD40L_IL2_IL5_1DAY_STIMULATED_IRF4_KO_BCELL_UP	GSE46606_UNSTIM_VS_CD40L_IL2_IL5_1DAY_STIMULATED_IRF4_KO_BCELL_UP	GSE46606_UNSTIM_VS_CD40L_IL2_IL5_1DAY_STIMULATED_IRF4_KO_BCELL_UP	180	-0.448538	-1.59158	0.00130548	0.0364198	0.0320206	3117	tags=43%, list=23%, signal=34%	CCDC14/RTP4/CCDC86/ITGAX/PMM2/FIGNL1/CCR1/RABGGTA/SPATS2L/TRIM5/DIAPH1/GLMN/ATP1A1/LGALS9/DDX18/PRKD3/ZNF585B/CDK4/PRMT5/IRF8/GSPT2/ISG20L2/TRIM14/FBXO41/PTER/TEP1/SLC7A8/EGR2/GINS3/KCTD12/TP53RK/PSMB8/UNG/RNASET2/RPL22L1/ZNF738/ADAT2/SRRD/KLHL8/MDN1/MRPS30/SLAMF8/KRR1/PAICS/IL1RN/MFNG/BST2/NAT10/SNX20/LRRC8C/HK3/IFI16/HOMER1/PARP9/ST6GAL1/IFI6/CYSLTR1/RAC2/IL1RAP/ALDH1A2/XAF1/SLC17A9/SP110/FERMT…
GSE7219_WT_VS_NIK_NFKB2_KO_DC_UP	GSE7219_WT_VS_NIK_NFKB2_KO_DC_UP	GSE7219_WT_VS_NIK_NFKB2_KO_DC_UP	178	-0.477586	-1.69349	0.00130548	0.0364198	0.0320206	2666	tags=37%, list=19%, signal=30%	LMNB1/NUP98/SOCS3/RGS1/GPR132/ARID5A/TNFRSF1B/CASP3/TOB2/MEX3C/HSPD1/SIPA1L1/ZBTB2/IL2RA/HSP90AA1/SNX18/SIRT1/IRF7/AMD1/CCDC117/PDE4D/SERPINB9/FGL2/PTK2B/PDE4B/MXD1/ETS2/RNF125/B4GALNT4/IFNGR1/DUSP6/ZCCHC2/TNF/HIF1A/QPCT/IFI44/LILRB4/PDE7A/UBE2L6/PTGER4/CD274/EGR1/SH2D2A/STAT1/GPR171/ITK/RRAD/TLR7/ISG20/PIK3AP1/USP18/OAS3/PMAIP1/PDCD1/CXCR6/GZMB/IL21R/ZBP1/DUSP2/RSAD2/CCL4/CCL3/TOX/CXCL10
GSE7509_DC_VS_MONOCYTE_WITH_FCGRIIB_STIM_DN	GSE7509_DC_VS_MONOCYTE_WITH_FCGRIIB_STIM_DN	GSE7509_DC_VS_MONOCYTE_WITH_FCGRIIB_STIM_DN	178	-0.493239	-1.74899	0.00130548	0.0364198	0.0320206	2658	tags=37%, list=19%, signal=30%	BRCA2/EED/ARID5A/TWF1/TDRD7/LGALS9/DNAJA1/ZC3HAV1/GCA/LILRB1/BAZ1A/HIRA/TRIM14/TOP1/STAT2/DHX15/IRF7/AMD1/ADM/ABTB2/IFI35/TRIM25/SP100/ASCL2/IRF9/BAK1/ARAP2/MX2/DUSP6/RNF19B/BST2/PLSCR1/IL6/CASP10/ISG15/LCP2/SOCS1/LAMP3/MYO1B/IFI44/TRIM21/IGF2BP3/XAF1/SP110/IL7/OAS1/IFITM1/CCL7/SERPINB1/MX1/IFIT2/ARHGAP25/CCL8/OASL/IFIT1/IFI44L/ISG20/OAS2/ST3GAL5/IFIT3/LAG3/RSAD2/CXCL9/CXCL11/TGM1
HALLMARK_ALLOGRAFT_REJECTION	HALLMARK_ALLOGRAFT_REJECTION	HALLMARK_ALLOGRAFT_REJECTION	180	-0.683044	-2.42369	0.00130548	0.0364198	0.0320206	2462	tags=58%, list=18%, signal=48%	CD28/CFP/IL18/ETS1/ABCE1/INHBB/IL16/GALNT1/RPL9/HLA-DMA/IL2RA/FGR/IRF8/GBP2/TPD52/DARS/HDAC9/JAK2/IRF7/UBE2N/CD74/TGFB2/TLR2/PTPN6/STAT4/CD247/TAP2/ITGB2/PSMB10/BCL10/LY75/IFNGR1/TNF/HLA-G/HLA-DRA/CD96/HLA-DMB/HLA-A/NLRP3/IL6/HIF1A/WAS/DYRK3/LCP2/B2M/SOCS1/CD40/CCL22/CTSS/CD47/IL15/CRTAM/CCR2/MMP9/CD1D/LTB/HLA-DOB/IL7/ZAP70/IL12RB1/CXCL13/CCL7/TAP1/STAT1/EREG/CCL5/ITGAL/ITK/CD2/CXCR3/CD8B/MAP4K1/…
JAATINEN_HEMATOPOIETIC_STEM_CELL_DN	JAATINEN_HEMATOPOIETIC_STEM_CELL_DN	JAATINEN_HEMATOPOIETIC_STEM_CELL_DN	178	-0.580609	-2.0588	0.00130548	0.0364198	0.0320206	1413	tags=35%, list=10%, signal=32%	RASGRP1/KLRB1/OLFM4/IL1RN/BCL2L11/IL10RA/IFI30/CST7/AQP3/QPCT/SECTM1/BCL11B/CD5/CLEC7A/KLF4/F5/MMP9/CD1D/NELL2/RTN1/ZAP70/TNFAIP3/MNDA/CDK5R1/MYBL1/CCL5/ITK/CD2/CD8B/CD27/CSTA/CD3D/STX11/ISG20/S100A9/LCK/IL18RAP/PRF1/GZMB/GZMK/IL2RB/IL21R/SNCA/CCL4/CD8A/PYHIN1/KLRF1/NKG7/GZMH/LYZ/GZMA/LTF/VSIG1/S100A8/S100A12/GNLY/FCGR3B/HBB/TESC/KRT1/CTSE
KRAS.600_UP.V1_DN	KRAS.600_UP.V1_DN	KRAS.600_UP.V1_DN	178	-0.465558	-1.65084	0.00130548	0.0364198	0.0320206	1318	tags=28%, list=10%, signal=26%	TNNI3/HRASLS/BST2/SIDT1/CATSPERB/P2RX1/CTAG2/DLK2/BCL11B/SMPDL3B/CLDN8/ATP2A3/XAF1/OAS1/CTSW/YBX2/EPHB6/MX1/CLCA2/RRAD/FRAS1/IFI44L/DSG1/CALML5/SPRR1B/CIITA/CST4/PNMT/SLAMF1/DLX6/PRODH/CD207/ZBP1/HLA-DOA/KLK7/SIT1/PYHIN1/S100A7/LY6D/GBP1/KRT17/SPRR1A/SLC6A14/DSG3/SERPINB13/LGALS7/KRT1/HRH3/TGM1
ERB2_UP.V1_DN	ERB2_UP.V1_DN	ERB2_UP.V1_DN	176	-0.452194	-1.60073	0.00130719	0.0364198	0.0320206	3370	tags=51%, list=24%, signal=39%	ABLIM1/EHBP1/TCN1/RIF1/KLF10/RMI1/WDR43/MARCH7/MPDZ/RECQL/RAB31/ZBTB10/XK/PAK1IP1/STIL/PTBP2/FLNB/TRMT61B/ACTR6/SSB/RRP15/ZNF107/PLK4/NAA15/CEBPZ/STK17A/IFI27/RPAP3/IFT57/SS18/CETN3/COL9A3/CENPE/NCAPG/ZNF430/DBF4/HIRA/ASS1/RPRD1A/JAK2/SMARCA5/MAD2L1/FBXO5/IRF7/LIN7C/RBBP8/ATP8B1/HAUS3/RAD51AP1/CYP26B1/CASP6/UBA6/PRMT3/IFIT5/WIPF1/RASGRP1/KRR1/AGL/PRKAR2B/CBR4/ZCCHC2/RAD54B/BST2/FASTKD1/SLC26A2/RH…
GO_G_PROTEIN_COUPLED_RECEPTOR_BINDING	GO_G_PROTEIN_COUPLED_RECEPTOR_BINDING	GO_G_PROTEIN_COUPLED_RECEPTOR_BINDING	176	-0.501523	-1.77535	0.00130719	0.0364198	0.0320206	1006	tags=23%, list=7%, signal=22%	RNF43/CX3CL1/XCL2/C3/CCL22/HOMER1/ITGB4/CCR2/CCL28/CXCL13/TAC1/CCL7/RSPO3/CCL23/CCL5/CCL8/CCL3L3/POMC/CLIC6/CXCL1/PNOC/WNT5A/CCL4L2/WNT6/CCL4/CCL3/SAA1/CXCL2/CXCL3/ADRB2/CCL18/PACRG/CXCL9/CXCL5/CXCL6/CXCL10/CXCL11/CCL20/NPFFR2/CRH
GO_REGULATION_OF_SYMBIOSIS_ENCOMPASSING_MUTUALISM_THROUGH_PARASITISM	GO_REGULATION_OF_SYMBIOSIS_ENCOMPASSING_MUTUALISM_THROUGH_PARASITISM	GO_REGULATION_OF_SYMBIOSIS_ENCOMPASSING_MUTUALISM_THROUGH_PARASITISM	176	-0.461821	-1.63481	0.00130719	0.0364198	0.0320206	3292	tags=39%, list=24%, signal=30%	ADAR/CTDP1/TRIM38/TFAP4/CCNK/YTHDC2/NOTCH1/SNW1/POLR2K/TRIM32/DDX5/POLR2D/VPS4B/VPS37B/TRIM5/TNIP1/SRPK1/ZNF502/ZC3H12A/POLR2B/CD28/LGALS9/ZC3HAV1/SLPI/IRF8/TRIM14/POLR2A/TRIM28/EIF2AK2/PPID/TRIM25/SP100/TAP2/BCL2L11/TNF/BST2/F2RL1/PLSCR1/BPIFA1/PML/ISG15/CTSG/IFI16/LAMP3/BCL2/PTX3/TRIM21/CCR2/OAS1/TRIM31/HMGA2/IFITM1/TAP1/MX1/STAT1/CCL5/HS3ST5/OASL/IFIT1/ISG20/OAS3/LTA/RSAD2/CCL4/CCL3/LTF/APOBEC…
GSE13485_CTRL_VS_DAY7_YF17D_VACCINE_PBMC_DN	GSE13485_CTRL_VS_DAY7_YF17D_VACCINE_PBMC_DN	GSE13485_CTRL_VS_DAY7_YF17D_VACCINE_PBMC_DN	186	-0.65715	-2.33807	0.00130719	0.0364198	0.0320206	2255	tags=54%, list=16%, signal=46%	TCF7L2/LILRB1/ZWINT/MRPS18C/TRIM14/FBXO6/JAK2/STAT2/IRF7/RBBP8/TIMELESS/EIF2AK2/GBP3/RAD51AP1/TNFSF10/PSMB8/PSME2/IFI35/PARP12/PNPT1/PI4K2B/TRIM25/GNGT2/SP100/IFIT5/IRF9/SCO2/IL1RN/MX2/VRK2/ZCCHC2/BST2/APOL6/LRRCC1/PLSCR1/LY6E/TRIM69/NLRP3/DDX60L/ISG15/SECTM1/PARP14/DTX3L/LCP2/IFI16/LAMP3/PARP9/TNFSF13B/IFI44/IFI6/NCOA7/IL15/CYSLTR1/GCH1/UBE2L6/SAMD9L/XAF1/SP110/EPSTI1/LAP3/OAS1/TYMP/KCTD14/HERC5…
GSE15930_STIM_VS_STIM_AND_IFNAB_48H_CD8_T_CELL_DN	GSE15930_STIM_VS_STIM_AND_IFNAB_48H_CD8_T_CELL_DN	GSE15930_STIM_VS_STIM_AND_IFNAB_48H_CD8_T_CELL_DN	175	-0.467961	-1.65447	0.00130719	0.0364198	0.0320206	2748	tags=35%, list=20%, signal=29%	RHOB/DDX24/HLA-DRB1/ERCC4/AKIRIN1/NMI/MTHFR/GPR132/GPR65/CASP9/UBE2C/ST6GALNAC4/ETNK1/MOV10/NOP2/IRF7/PNP/GEMIN5/EIF2AK2/IFI35/ZNFX1/SERPINB9/ALPL/HLA-C/CYP7B1/IRF9/IL10RA/MX2/ZNF131/E2F5/RNF19B/HLA-G/PHOSPHO2/HLA-B/PML/ISG15/NAB1/TRIM21/FPR3/IL15/IL12RB1/SYT1/HAS2/TAP1/MX1/IFIT2/STAT1/GFI1/TLR7/ISG20/USP18/CMPK2/IFIH1/IFIT3/NCF1/GZMB/PLAC8/RSAD2/FASLG/CXCL10/IFNG
GSE17186_NAIVE_VS_CD21LOW_TRANSITIONAL_BCELL_CORD_BLOOD_UP	GSE17186_NAIVE_VS_CD21LOW_TRANSITIONAL_BCELL_CORD_BLOOD_UP	GSE17186_NAIVE_VS_CD21LOW_TRANSITIONAL_BCELL_CORD_BLOOD_UP	176	-0.458268	-1.62224	0.00130719	0.0364198	0.0320206	3579	tags=40%, list=26%, signal=30%	SNX2/SIGIRR/HADHB/DPH2/VIPR1/CHCHD10/LRRC8A/GMFG/PGK1/B3GNT5/CCDC71/ADD1/XRN2/GALNT10/NLE1/SETX/PYROXD1/ITM2A/RCBTB2/HOOK1/FBXL14/DGKE/MTHFD1L/NAT1/SIAH1/FRMD8/RIPK3/GALNT7/RPL5/ARAP1/ACY1/USP24/ELOVL6/GBP2/SMC4/RALGPS2/EIF3H/CYTH1/PDCD2/TUBA4A/MAT2B/PPARGC1B/CASP8/RASGRP1/TRAF3IP3/RASAL3/ICAM2/KCNMB4/CDC25B/ZADH2/NMNAT3/DZIP1/XKRX/ITGB7/MBP/RFTN1/GBP6/ATP2A3/DOCK2/STAMBPL1/SP110/IGF2BP2/ACAP1/IF…
GSE17580_UNINFECTED_VS_S_MANSONI_INF_TEFF_UP	GSE17580_UNINFECTED_VS_S_MANSONI_INF_TEFF_UP	GSE17580_UNINFECTED_VS_S_MANSONI_INF_TEFF_UP	176	-0.482448	-1.70783	0.00130719	0.0364198	0.0320206	2395	tags=29%, list=17%, signal=24%	ETNK1/PUS7/MED7/APPL2/PRKD3/HSPD1/FGD2/IVD/PRPSAP2/MYCBP2/RPL6/TSC22D1/ADM/BLNK/ZNF142/GTF2H3/CD74/PDCD2L/AMPD3/PTPN6/GGA2/ZNFX1/DOK3/SFMBT2/ATP1B1/SCAF8/FCRLA/DTX1/HLA-DMB/SWAP70/NEDD4L/HOXD9/GUCA1B/CYP39A1/GGT1/HLA-DOB/OASL/ITK/TLR7/CIITA/DSC2/IL4I1/CD79B/SLA2/IL1B/ADRB2/CD79A/MS4A1/SPIB/CR2
GSE18281_SUBCAPSULAR_VS_CENTRAL_CORTICAL_REGION_OF_THYMUS_DN	GSE18281_SUBCAPSULAR_VS_CENTRAL_CORTICAL_REGION_OF_THYMUS_DN	GSE18281_SUBCAPSULAR_VS_CENTRAL_CORTICAL_REGION_OF_THYMUS_DN	176	-0.532397	-1.88465	0.00130719	0.0364198	0.0320206	2705	tags=43%, list=20%, signal=35%	BST1/SOCS3/NMI/RGS1/CSTB/DRAM1/CFLAR/ST6GALNAC4/PUS7/CCT6A/GK/MOV10/FGR/NFKBIZ/ALAS1/ASS1/FBXO6/STAT2/IRF7/PNP/LIMA1/AOAH/PSMB8/IFI35/ZNFX1/MITD1/UBE2D3/PNPT1/SLAMF8/DDHD1/TAP2/PSMB10/GNB4/LYAR/TAPBPL/ZNF397/TNF/PTPN12/LCN2/JAK3/RRS1/PARP14/SOCS1/CD40/IFI44/IL15/UBE2L6/CTSC/CD274/OAS1/PROCR/FOS/TNFAIP3/SAMSN1/TAP1/IFIT2/STAT1/CCL5/OASL/NTS/MYC/OAS2/USP18/CMPK2/S100A9/IFIT3/ZBP1/DDX60/RSAD2/WARS/S…
GSE19401_UNSTIM_VS_RETINOIC_ACID_STIM_FOLLICULAR_DC_DN	GSE19401_UNSTIM_VS_RETINOIC_ACID_STIM_FOLLICULAR_DC_DN	GSE19401_UNSTIM_VS_RETINOIC_ACID_STIM_FOLLICULAR_DC_DN	176	-0.456291	-1.61523	0.00130719	0.0364198	0.0320206	1631	tags=22%, list=12%, signal=19%	SERPINB9/PIK3C3/STAT4/CD247/JUNB/PLAGL2/GGH/CD83/KCNJ15/IL10RA/ZNF131/CFB/TNF/NFKB1/INPP5J/TRAF1/HIST1H2AI/CD40/LAMP3/HLA-DOB/TNFAIP3/PDE8B/MT2A/CCL5/SCG5/CXCL1/CCR5/GCNT1/LAG3/IL1B/CCL4/CCL3/SELL/FABP5/GBP1/FABP4/CXCL11
GSE21360_PRIMARY_VS_TERTIARY_MEMORY_CD8_TCELL_DN	GSE21360_PRIMARY_VS_TERTIARY_MEMORY_CD8_TCELL_DN	GSE21360_PRIMARY_VS_TERTIARY_MEMORY_CD8_TCELL_DN	186	-0.539226	-1.91851	0.00130719	0.0364198	0.0320206	2290	tags=39%, list=17%, signal=33%	LITAF/SERPING1/GK/CSRNP2/IL2RA/IRF8/GBP2/JAK2/STAT2/IRF7/KIF2A/PIM2/PSMB8/PSME2/IFI35/PTPN6/CERS6/TRIM25/STAT4/TAP2/JUNB/ATP1B1/CD83/SCO2/IL10RA/TNF/RNF19B/IL6/CASP10/TRAF1/SECTM1/LCP2/ITGA4/SOCS1/CD47/LAMP3/F3/IRF1/IL15/IL1RAP/UBE2L6/PTGER4/SP110/CD69/TYMP/IFITM1/CCL7/TAP1/PTAFR/APOL1/CCL5/CCL8/PLEK/ISG20/OAS2/CIITA/PMAIP1/ST3GAL5/IRF4/IL1B/CD38/CCL18/RHOH/BCL2A1/WARS/CXCL9/CYP1A1/GBP1/CXCL10/CX…
GSE22601_DOUBLE_POSITIVE_VS_CD8_SINGLE_POSITIVE_THYMOCYTE_UP	GSE22601_DOUBLE_POSITIVE_VS_CD8_SINGLE_POSITIVE_THYMOCYTE_UP	GSE22601_DOUBLE_POSITIVE_VS_CD8_SINGLE_POSITIVE_THYMOCYTE_UP	176	-0.451378	-1.59784	0.00130719	0.0364198	0.0320206	1720	tags=23%, list=12%, signal=21%	CRLF3/MAT2B/LPAR6/HS3ST3B1/TRIM25/IRF9/FAM46A/IER3/MFNG/HLA-G/F2RL1/CD96/EHD3/PPM1K/PARP14/KLF13/BCL2/INPP1/TRIM21/DOCK2/PLCG2/CD274/S1PR4/EPSTI1/BTG2/ENTPD5/EGR1/CD53/CYTIP/ITK/CD8B/TNFRSF9/SLAMF6/SLAMF1/IL18RAP/SH2D1A/ZBP1/CCND2/GZMH/SELL
GSE22886_DC_VS_MONOCYTE_DN	GSE22886_DC_VS_MONOCYTE_DN	GSE22886_DC_VS_MONOCYTE_DN	175	-0.52506	-1.85635	0.00130719	0.0364198	0.0320206	2226	tags=37%, list=16%, signal=31%	GCA/LILRB1/LAT2/HLA-F/GBP2/BTG1/RAP1GAP2/MYCBP2/IRF7/NLRP1/TNFSF10/TLR2/CRLF3/AGTPBP1/GPSM3/SP100/TGIF2/CASP1/PSTPIP1/PSMB10/CCDC88C/CNTRL/IL6R/KCNJ15/DUSP6/HPSE/ICAM2/SEMA4D/PDP1/PLSCR1/MTMR3/CD37/ARHGAP26/HSD17B11/PID1/KLF13/ITGA4/IRS2/DUSP1/KLF4/IRF1/F5/PIK3CD/IL15/CORO1A/GCH1/CD1D/SP110/FOS/NFE2/ITGAL/CSF3R/CSTA/BCL11A/PNOC/PMAIP1/S100A9/CD48/SELL/S100A12/APOBEC3A/VNN2/TESC
GSE22886_NAIVE_TCELL_VS_DC_UP	GSE22886_NAIVE_TCELL_VS_DC_UP	GSE22886_NAIVE_TCELL_VS_DC_UP	175	-0.504253	-1.78278	0.00130719	0.0364198	0.0320206	2927	tags=38%, list=21%, signal=30%	RPS10/RPS14/ALDOC/PLCL2/TRA2A/RPS29/RPL35/RPS23/SMCHD1/EIF4B/RPL3/RPF1/ZNF430/RPL5/RPL26/TSPYL4/HLA-F/RPL17/BTG1/RPL7A/RPS18/MYCBP2/PIK3IP1/RPL34/RPL6/NLRP1/GATA3/RPL29/HNRNPA1/CLEC2D/GPSM3/SP100/CD247/RASGRP1/TRAF3IP3/ENO2/ICAM2/SEMA4D/SIDT1/ITPR3/CDC25B/CD96/CDC7/BIN2/CD37/ARHGAP15/ITGB7/TCF7/SKAP1/BCL11B/ITGA4/IL32/BCL2/NELL2/SP110/IFITM1/CYFIP2/ACAP1/CD6/CD3D/ISG20/CD3E/CD3G/RHOH/SELL
GSE2405_HEAT_KILLED_LYSATE_VS_LIVE_A_PHAGOCYTOPHILUM_STIM_NEUTROPHIL_9H_DN	GSE2405_HEAT_KILLED_LYSATE_VS_LIVE_A_PHAGOCYTOPHILUM_STIM_NEUTROPHIL_9H_DN	GSE2405_HEAT_KILLED_LYSATE_VS_LIVE_A_PHAGOCYTOPHILUM_STIM_NEUTROPHIL_9H_DN	175	-0.469139	-1.65864	0.00130719	0.0364198	0.0320206	2121	tags=25%, list=15%, signal=21%	GIMAP6/AP3B2/PES1/PIK3IP1/GEMIN5/EGR2/TUBA4A/N4BP2/CASP6/UBE2D3/PJA1/CCDC125/CD247/POLR1B/CXXC1/KLHL6/ICAM2/CD96/DZIP1/CD37/RAB37/CARD6/SKAP1/KLF13/CCR4/FERMT3/ZAP70/CTSW/EPHB6/UNC5CL/CD8B/CD3D/LCK/PRF1/TNNT1/STAP1/SIT1/CD8A/RHOH/SELL/GZMA/KLK8
GSE24634_TEFF_VS_TCONV_DAY3_IN_CULTURE_UP	GSE24634_TEFF_VS_TCONV_DAY3_IN_CULTURE_UP	GSE24634_TEFF_VS_TCONV_DAY3_IN_CULTURE_UP	186	-0.452763	-1.61088	0.00130719	0.0364198	0.0320206	3631	tags=37%, list=26%, signal=28%	SPRED2/NOP16/R3HDM1/STMN1/DPP4/RAB27A/MARCKSL1/FAM98A/CCNB2/MTHFD1/PSMG1/TTLL12/CYB5R2/FUT8/NLE1/TYMS/MREG/CAD/CSE1L/SRPK1/EED/TUBA1C/SKP2/BUB1B/TIPIN/CFLAR/GRPEL1/UBE2C/PUS7/POLE2/NCL/ZNF85/SMC6/ZWINT/DBF4/FGFR1OP/RRAS2/SMC4/MAOA/WDR77/TTC4/GINS3/BLMH/WDR3/MFHAS1/STAT4/VRK1/PAICS/YARS2/ODC1/CKB/CCL22/BCL2/F5/CTLA4/LTB/PON3/SH2D2A/P2RX5/PMAIP1/SLAMF1/GZMB/STAP1/IRF4/KIF5C/BCL2A1/FABP5/IFNG
GSE25088_IL4_VS_IL4_AND_ROSIGLITAZONE_STIM_STAT6_KO_MACROPHAGE_DAY10_DN	GSE25088_IL4_VS_IL4_AND_ROSIGLITAZONE_STIM_STAT6_KO_MACROPHAGE_DAY10_DN	GSE25088_IL4_VS_IL4_AND_ROSIGLITAZONE_STIM_STAT6_KO_MACROPHAGE_DAY10_DN	175	-0.467699	-1.65355	0.00130719	0.0364198	0.0320206	1855	tags=27%, list=13%, signal=24%	TRAF3/DDX21/PIM2/EIF2AK2/GBP3/WTAP/TAP2/MT1G/SERPINB8/ETS2/IL10RA/FAM60A/IER3/ZCCHC2/CFB/NFKB1/LCN2/PLSCR1/MT1F/MT1E/DTX3L/SOCS1/MCTP1/F3/SOD2/HLA-DOB/PROCR/ATP10D/IFIT1/RNF144B/SASH3/SP140/BATF2/PIK3AP1/OAS3/IL4I1/CHI3L2/IFIH1/IFIT3/PRF1/IL1A/NR4A3/DDX60/STEAP1B/BCL2A1/CXCL5/GNLY
GSE26727_WT_VS_KLF2_KO_LPS_STIM_MACROPHAGE_DN	GSE26727_WT_VS_KLF2_KO_LPS_STIM_MACROPHAGE_DN	GSE26727_WT_VS_KLF2_KO_LPS_STIM_MACROPHAGE_DN	186	-0.44624	-1.58768	0.00130719	0.0364198	0.0320206	3179	tags=34%, list=23%, signal=26%	PGAM1/SP3/SUB1/EIF2S1/ZC3H13/ADO/FEM1B/DIMT1/TXNDC9/DUSP5/TUBB4B/RBM14/PGGT1B/TNFRSF1B/CSTB/ATP2B1/UBA2/IPO7/SPRY2/NUP188/NFYA/HPS5/RRAS2/ISG20L2/ACTG1/ZBTB24/HNRNPA0/KLHL9/DAAM1/PNP/URB2/WDR47/TIMELESS/LTBP4/UNG/PLAGL2/DUSP4/BCL10/SERPINB8/IER3/TNF/NFKB1/IMPA1/NLRP3/SLC5A3/CASP10/TRAF1/NAB1/PAQR3/GPM6B/EVI2B/SH2D2A/GFI1/IL18RAP/PTPN22/IRF4/DUSP2/IL1B/CCL4/MATK/FASLG/BCL2A1
GSE28726_NAIVE_CD4_TCELL_VS_NAIVE_NKTCELL_UP	GSE28726_NAIVE_CD4_TCELL_VS_NAIVE_NKTCELL_UP	GSE28726_NAIVE_CD4_TCELL_VS_NAIVE_NKTCELL_UP	186	-0.456196	-1.6231	0.00130719	0.0364198	0.0320206	3222	tags=34%, list=23%, signal=27%	PGAM1/NOLC1/SP3/POGZ/SUB1/EIF2S1/KDM6B/DUSP5/CCT4/CA2/EIF4G2/GNAI1/CSTB/ATP2B1/NUBP1/IPO7/CFLAR/PRKD3/CCT6A/PFAS/NFYA/EIF4E/HPS5/RRAS2/ISG20L2/CEP170/DAAM1/AMD1/URB2/WDR47/EGR2/IL18R1/LTBP4/ZNF195/UTP3/NFATC1/PWP2/PAICS/IER3/ENO2/NFKB1/IMPA1/RRS1/TRAF1/LCP2/HOMER1/DFNA5/IL1RAP/EVI2B/POU2AF1/EGR3/GFI1/CD3D/ICOS/PDCD1/CD48/IRF4/CCL4/MATK/FASLG/BCL2A1/GBP1/CCL20
GSE3337_CTRL_VS_4H_IFNG_IN_CD8POS_DC_DN	GSE3337_CTRL_VS_4H_IFNG_IN_CD8POS_DC_DN	GSE3337_CTRL_VS_4H_IFNG_IN_CD8POS_DC_DN	175	-0.495012	-1.75011	0.00130719	0.0364198	0.0320206	2890	tags=39%, list=21%, signal=31%	TNNC2/LANCL2/MDM1/ESD/DR1/TXNDC17/LMNB1/PAPOLA/GPR132/RPL3/GPD2/IL18/GLIPR2/CDK4/CAMK2D/ARFGEF1/PREP/GBP2/PRDM1/CCDC88A/ATP5A1/LIMA1/PSMB8/IFI35/NBN/ZNFX1/FGL2/FBL/MED28/MXD1/PSMB10/GNB4/IER3/RBMXL1/TRAF3IP2/TNF/SP4/PRRX1/SWAP70/PPAT/ELAVL2/PML/SOCS1/CD40/KLF4/IRF1/TRIM21/CTSC/TNFAIP3/TAP1/SERPINB1/IFIT2/STAT1/NDRG1/CD8B/TLR7/IL13RA2/ICOS/MYC/USP18/IFIT3/IL18RAP/GZMB/GBP4/WARS/CXCL10/UBD
GSE3982_DC_VS_TH1_DN	GSE3982_DC_VS_TH1_DN	GSE3982_DC_VS_TH1_DN	175	-0.519201	-1.83563	0.00130719	0.0364198	0.0320206	2607	tags=31%, list=19%, signal=25%	PARP1/FUBP1/CFLAR/CLDN1/FAM206A/RPF1/SF3A1/RAB3A/FGFR1OP/IL2RA/TPD52/MBIP/VDR/RRM1/RFC1/POLQ/SEPT6/YLPM1/THOC5/IL18R1/ZNF142/PDE4D/DLGAP5/IL24/HOXB9/MXD1/STC2/TNF/WEE1/CHL1/SECTM1/ANXA3/IL32/BCL2/PIK3CD/GCH1/EAF2/HAS2/HBEGF/CD2/GFI1/PPP1R16B/SP140/ICOS/PMAIP1/SYNGR3/LAG3/PRODH/CCL4/TOX/TESC/IFNG/NOS2
GSE42021_CD24HI_VS_CD24INT_TREG_THYMUS_DN	GSE42021_CD24HI_VS_CD24INT_TREG_THYMUS_DN	GSE42021_CD24HI_VS_CD24INT_TREG_THYMUS_DN	186	-0.639473	-2.27518	0.00130719	0.0364198	0.0320206	2508	tags=54%, list=18%, signal=45%	ZNF710/APOL3/DRAM1/TDRD7/ST8SIA4/CASP7/SERPING1/PSMA6/PSME1/HLA-F/IRF8/TRIM14/IRF7/DOCK4/ASPM/RASGRP3/ERAP1/APOL2/CNDP2/BACH1/TNFSF10/SLC15A3/PSMB8/PSME2/IFI35/SERPINB9/PJA1/PARP12/TRIM25/SP100/IFIT5/TAP2/CASP1/HLA-C/PSMB10/CASP8/IRF9/SLC25A22/MX2/IFI30/TAPBPL/CFB/RNF19B/BST2/HLA-G/APOL6/PLSCR1/TRANK1/LY6E/HLA-A/HLA-B/PML/ISG15/SECTM1/C3/B2M/IFI16/CTSS/IL32/CD47/LAMP3/IFI44/IFI6/IRF1/TRIM21/UBE2L…
GSE43863_DAY6_EFF_VS_DAY150_MEM_TFH_CD4_TCELL_UP	GSE43863_DAY6_EFF_VS_DAY150_MEM_TFH_CD4_TCELL_UP	GSE43863_DAY6_EFF_VS_DAY150_MEM_TFH_CD4_TCELL_UP	175	-0.473072	-1.67254	0.00130719	0.0364198	0.0320206	2283	tags=33%, list=16%, signal=28%	LITAF/PRPF38B/MAPK1IP1L/SLC25A34/LAT2/DCK/PHLPP1/IRF7/FOXN2/BACH1/IFI35/ZNFX1/PARP12/NFATC1/CABLES1/CD84/TSPYL1/IL6R/MX2/SLFN12/ABAT/HIF1A/GPR183/NAB1/CA13/IRS2/NR4A2/MYO1B/IFI44/ITGB4/UBE2L6/PTGER4/XAF1/SP110/EGR3/OAS1/CYFIP2/SAMSN1/IFIT2/ACAP1/STAT1/TLR7/TUBB2B/ISG20/PIK3AP1/SNAI3/USP18/DDX58/CMPK2/ST3GAL5/IFIT3/ALDH1A1/STAP1/RSAD2/SAA1/IL33/FABP5
GSE43863_TFH_VS_LY6C_LOW_CXCR5NEG_EFFECTOR_CD4_TCELL_UP	GSE43863_TFH_VS_LY6C_LOW_CXCR5NEG_EFFECTOR_CD4_TCELL_UP	GSE43863_TFH_VS_LY6C_LOW_CXCR5NEG_EFFECTOR_CD4_TCELL_UP	176	-0.513403	-1.81741	0.00130719	0.0364198	0.0320206	3516	tags=47%, list=25%, signal=36%	ZDHHC13/RICTOR/DDX11/GPSM2/DENND3/PIAS1/RNF114/FSCN1/CCRL2/TRAFD1/CBLB/FUT8/TMCC3/RTP4/PPFIBP2/KDR/AKT3/PSMB9/BEND5/PCGF3/UGCG/DHX58/USP15/ANXA1/VARS2/HIVEP1/SOCS3/ZC3H12A/HECA/IFI27/TMED8/EIF4E/RRAS2/PXN/IRF7/PIM2/IL18R1/IFI35/ZNFX1/PARP12/IRF9/IZUMO4/ID1/ZNF281/SLFN12/BST2/NFKB1/TP53/SWAP70/SLFN13/IL6/PPM1K/PML/CA13/PARP14/DTX3L/CD47/PARP9/BCL2/GBP6/BEND3/CTSC/XAF1/ATP10D/KCTD14/TAP1/IFIT2/STAT…
GSE45365_NK_CELL_VS_CD11B_DC_DN	GSE45365_NK_CELL_VS_CD11B_DC_DN	GSE45365_NK_CELL_VS_CD11B_DC_DN	186	-0.471982	-1.67926	0.00130719	0.0364198	0.0320206	1495	tags=27%, list=11%, signal=24%	JUNB/PDE4B/ITGB2/BCL10/POLR1B/ETS2/IL1RN/BCL2L11/IER3/PTPN12/SEMA4D/RNF19B/PLSCR1/RND1/IL6/SYK/LTB4R2/DUSP1/CLEC7A/PTX3/CORO1A/GCH1/MMP9/FAM26F/BTG2/IGF2BP2/EGR1/FOS/TNFAIP3/CYTIP/HBEGF/CSF3R/CLEC4E/MYO1G/STX11/CXCL1/OLR1/S100A9/FST/IL1B/CCL4/CSF3/SAA1/BIRC3/CXCL2/SH2D5/EPGN/S100A8/SLC6A14
GSE8515_IL1_VS_IL6_4H_STIM_MAC_UP	GSE8515_IL1_VS_IL6_4H_STIM_MAC_UP	GSE8515_IL1_VS_IL6_4H_STIM_MAC_UP	176	-0.466639	-1.65187	0.00130719	0.0364198	0.0320206	2481	tags=33%, list=18%, signal=27%	SNN/CFP/MED7/CCT2/MAP3K10/SLC16A6/TCF7L2/SEC61G/ALAS1/BTG1/TMC7/SEPT6/TRAF3/PIM2/AMPD3/MAP3K4/G0S2/SERPINB9/WTAP/STAT4/JUNB/CD83/PDE4B/RASGRP1/BCL10/FAM60A/IER3/SCAF8/TNF/NFKB1/CHST2/IL6/TRAF1/PPAT/RFTN1/PTX3/CDH13/TNFAIP6/PTGER4/ACE2/EGR3/BTG2/TNFAIP3/SLAMF7/GPR171/PLEK/STX11/BCL11A/CXCL1/WNT5A/P2RY10/IL1B/CCL4/CXCL2/CXCL3/CXCL6/CCL20
GSE9601_NFKB_INHIBITOR_VS_PI3K_INHIBITOR_TREATED_HCMV_INF_MONOCYTE_DN	GSE9601_NFKB_INHIBITOR_VS_PI3K_INHIBITOR_TREATED_HCMV_INF_MONOCYTE_DN	GSE9601_NFKB_INHIBITOR_VS_PI3K_INHIBITOR_TREATED_HCMV_INF_MONOCYTE_DN	176	-0.479757	-1.6983	0.00130719	0.0364198	0.0320206	1817	tags=36%, list=13%, signal=32%	INHBB/B3GALNT1/LITAF/GK/IL2RA/GBP2/VDR/IRF7/DDX21/ADM/TNFSF10/SLC15A3/PRMT6/IFI35/ZNFX1/FGL2/ALPL/FGD6/IL1RN/BCL2L11/SLC25A22/MX2/CPEB2/PTPN12/ZBTB32/PLSCR1/MT1E/HIF1A/HIVEP3/PML/SOCS1/IL15/MMP3/ALDH1A2/SOD2/SIX3/CILP2/CCL7/EPPK1/IFIT2/RUNX3/EREG/CCL5/TFPI2/HBEGF/TNFRSF9/NTS/BATF2/OAS2/USP18/IFIH1/IFIT3/GZMB/IL1A/MMP13/ZBP1/CCL4/CSF3/SAA1/IL33/CXCL9/CXCL11/IFNG
GSE9650_EFFECTOR_VS_MEMORY_CD8_TCELL_DN	GSE9650_EFFECTOR_VS_MEMORY_CD8_TCELL_DN	GSE9650_EFFECTOR_VS_MEMORY_CD8_TCELL_DN	186	-0.468183	-1.66575	0.00130719	0.0364198	0.0320206	2724	tags=33%, list=20%, signal=27%	TSR1/NOTCH1/ZFP36/DDX5/NNT/RHOB/FAM46C/NPM1/PNRC1/DPH5/SOCS3/PARP8/GAR1/CDK4/RPL5/NFKBIZ/SRSF7/BTG1/MYCBP2/RPL6/SESN1/PIM2/SMAD1/KCTD12/GATA3/FBL/HNRNPA1/PDK1/VRK1/ETS2/IL6R/DUSP6/ODC1/RNF141/TP53/NEDD4L/TRAF1/CD72/TCF7/MBP/CAPRIN2/HSD17B11/TNFSF8/CTSS/DUSP1/BCL2/MCOLN2/KLF4/ENTPD5/FOS/CXCR3/MYC/FOSB/AQP9/CD7/ADRB2/PRSS12/CCND2/SELL/BNC1/IFNG
HALLMARK_INFLAMMATORY_RESPONSE	HALLMARK_INFLAMMATORY_RESPONSE	HALLMARK_INFLAMMATORY_RESPONSE	176	-0.609563	-2.15781	0.00130719	0.0364198	0.0320206	1421	tags=37%, list=10%, signal=34%	MXD1/RASGRP1/IL10RA/LPAR1/SEMA4D/BST2/NFKB1/LY6E/NLRP3/CHST2/IL6/HIF1A/GPR183/CCL24/CX3CL1/LCP2/CD40/CCL22/LAMP3/F3/IRF1/IL15/TNFAIP6/PCDH7/GCH1/PTGER4/PDPN/CD69/BTG2/FZD5/IFITM1/CCL7/HAS2/PTAFR/EREG/CCL5/HBEGF/RNF144B/CSF3R/TNFRSF9/TLR3/MYC/OLR1/LTA/LCK/SLAMF1/IL18RAP/FFAR2/CXCR6/AQP9/IL1A/IL2RB/CD48/IL1B/CSF3/SLC4A4/SELL/CXCL9/CXCL6/GPC3/CXCL10/CXCL11/CCL20/NPFFR2
HALLMARK_TNFA_SIGNALING_VIA_NFKB	HALLMARK_TNFA_SIGNALING_VIA_NFKB	HALLMARK_TNFA_SIGNALING_VIA_NFKB	195	-0.559925	-1.99984	0.00130719	0.0364198	0.0320206	1818	tags=35%, list=13%, signal=31%	TANK/TSC22D1/FJX1/TLR2/G0S2/TNC/JUNB/CD83/DUSP4/PDE4B/MXD1/SERPINB8/ETS2/IER3/TNFAIP8/TNF/RNF19B/NFKB1/F2RL1/IL6/GPR183/TRAF1/SIK1/IRS2/NR4A2/DUSP1/F3/PTX3/KLF4/IRF1/TNFAIP6/GCH1/PTGER4/SOD2/CD69/EGR3/BTG2/AREG/EGR1/FOS/TNFAIP3/NR4A1/TAP1/IFIT2/CCL5/HBEGF/TNFRSF9/PLEK/MYC/DDX58/CXCL1/OLR1/IFIH1/FOSB/IL1A/NR4A3/DUSP2/IL1B/CCL4/BIRC3/CXCL2/CXCL3/BCL2A1/CXCL6/CXCL10/CXCL11/CCL20
ISRE_01	ISRE_01	ISRE_01	186	-0.48257	-1.71693	0.00130719	0.0364198	0.0320206	1518	tags=29%, list=11%, signal=26%	PTCH1/JARID2/IRF2/EGR2/BLNK/RAD51AP1/ZNF385A/PIK3R3/DAPP1/HLA-C/GNB4/IRF9/OVOL1/RAD54B/BST2/CXCR4/PML/ISG15/DTX3L/B2M/HOMER1/DUSP10/TNFSF13B/IFI44/TRIM21/PCDH7/XAF1/EPSTI1/CDK6/CDH3/E2F3/IFIT2/EREG/MMP25/IKZF3/CXXC4/TLR7/BATF2/BCL11A/USP18/DDX58/IFIH1/FIGN/IFIT3/ZBP1/DDX60/NPNT/TNFRSF17/TBX21/MS4A1/CXCL10/PIGR/CXCL11
LTE2_UP.V1_DN	LTE2_UP.V1_DN	LTE2_UP.V1_DN	175	-0.489018	-1.72892	0.00130719	0.0364198	0.0320206	1547	tags=31%, list=11%, signal=28%	IL24/MOCOS/SP100/IFIT5/WIPF1/CASP8/IRF9/GRB10/BCL2L11/ID1/PRKAR2B/CSTF2T/STC2/BST2/CRABP1/PLSCR1/RHOBTB3/LGR4/ISG15/ANXA3/LAMP3/BCL2/IFI44/IFI6/KLF4/UBE2L6/SP110/EGR3/OAS1/HERC5/IFITM1/TAP1/CALB2/HERC6/TFPI2/OASL/IFIT1/IFI44L/CSTA/OAS2/USP18/DDX58/OAS3/PMAIP1/IFIH1/IFIT3/CA12/SLC16A1/DDX60/SAMD9/DUSP2/PEG10/SLC6A14
GO_CYTOKINE_RECEPTOR_BINDING	GO_CYTOKINE_RECEPTOR_BINDING	GO_CYTOKINE_RECEPTOR_BINDING	190	-0.51496	-1.83522	0.0013089	0.0364198	0.0320206	1030	tags=26%, list=7%, signal=24%	CCL24/TRAF1/CX3CL1/XCL2/TNFSF8/CCL22/TNFSF13B/KITLG/IL15/CCR2/CCL28/IL1RAP/LTB/IL7/IL12RB1/CXCL13/BMP3/NGFR/CCL7/SMAD6/CCL23/STAT1/CCL5/CCL8/CCL3L3/CXCL1/LTA/IL1A/STAP1/CCL4L2/IL36RN/IL1B/CCL4/IFNE/CSF3/CCL3/CXCL2/CXCL3/FASLG/CCL18/CXCL9/CXCL5/CXCL6/CXCL10/CXCL11/CCL20/IFNG/IL36G
GO_REGULATION_OF_LEUKOCYTE_DIFFERENTIATION	GO_REGULATION_OF_LEUKOCYTE_DIFFERENTIATION	GO_REGULATION_OF_LEUKOCYTE_DIFFERENTIATION	190	-0.458674	-1.63463	0.0013089	0.0364198	0.0320206	2148	tags=35%, list=16%, signal=30%	SLC9B2/ZC3H8/PRDM1/AGER/SPINK5/IRF7/PNP/INPP5D/TRAF6/MAFB/PRKCA/CD74/CYP26B1/GATA3/CREB1/PTPN6/FOXP3/PPARGC1B/IHH/TMEM64/CD83/ADA/CASP8/RASGRP1/RUNX1/TNF/TLR4/HLA-G/DTX1/JAK3/NCKAP1L/NLRP3/CD101/IL6/SYK/SIGLEC15/HLA-B/KITLG/IRF1/LILRB4/IL15/BTK/CTLA4/EGR3/IL7/ZAP70/IL12RB1/FOS/CCL5/IKZF3/CD2/CD27/SASH3/TLR3/MYC/FOXN1/IRF4/PGLYRP3/HLA-DOA/IL1B/CCL3/VNN1/LTF/SHH/TESC/IFNG
GSE7548_NAIVE_VS_DAY7_PCC_IMMUNIZATION_CD4_TCELL_DN	GSE7548_NAIVE_VS_DAY7_PCC_IMMUNIZATION_CD4_TCELL_DN	GSE7548_NAIVE_VS_DAY7_PCC_IMMUNIZATION_CD4_TCELL_DN	190	-0.581457	-2.0722	0.0013089	0.0364198	0.0320206	2224	tags=41%, list=16%, signal=35%	BRCA2/NMI/ARID5A/IFI27/TDRD7/CASP7/DNAJA1/ZC3HAV1/GCA/BAZ1A/CSRNP2/MICB/HIRA/TOP1/DHX15/IRF7/TSC22D1/ADM/ABTB2/IFI35/NBN/PTK2B/SP100/IFIT5/BAK1/ETS2/IL10RA/MX2/RNF19B/BST2/PLSCR1/NUP153/TFEC/CASP10/ARNT2/PML/ISG15/SOCS1/IFI16/CD47/LAMP3/IFI44/TRIM21/GCH1/KIAA0040/CD1D/XAF1/SP110/CD69/OAS1/IFITM1/MNDA/TAP1/SERPINB1/MX1/IFIT2/APOL1/MT2A/CCL8/OASL/IFIT1/IFI44L/TRIM22/ISG20/OAS2/GCNT1/ST3GAL5/IFIT3/L…
HALLMARK_INTERFERON_GAMMA_RESPONSE	HALLMARK_INTERFERON_GAMMA_RESPONSE	HALLMARK_INTERFERON_GAMMA_RESPONSE	196	-0.660298	-2.36156	0.0013089	0.0364198	0.0320206	2066	tags=55%, list=15%, signal=48%	BTG1/JAK2/STAT2/IRF7/PNP/IRF2/MARCH1/EIF2AK2/BANK1/TNFSF10/CD74/PSMB8/PSME2/RNF31/IFI35/PTPN6/ZNFX1/FGL2/PARP12/PNPT1/TRIM25/STAT4/CASP1/PDE4B/PSMB10/CASP8/IRF9/ARID5B/IL10RA/MX2/IFI30/ISOC1/CFB/BST2/NFKB1/HLA-G/APOL6/PLSCR1/LY6E/HLA-A/IL6/HIF1A/NLRC5/ITGB7/HLA-B/PML/ISG15/SECTM1/PARP14/LCP2/B2M/SOCS1/CD40/GBP6/IFI44/IRF1/TRIM21/IL15/TNFAIP6/GCH1/UBE2L6/CD274/SAMD9L/XAF1/SOD2/SP110/CD69/IL7/EPSTI…
GO_ADAPTIVE_IMMUNE_RESPONSE	GO_ADAPTIVE_IMMUNE_RESPONSE	GO_ADAPTIVE_IMMUNE_RESPONSE	187	-0.554333	-1.97343	0.00131062	0.0364198	0.0320206	2417	tags=42%, list=17%, signal=35%	IL18BP/MSH6/TFEB/CD1C/HSPD1/SERPING1/LILRB1/MICB/LAT2/JAK2/IRF7/EXO1/IL18R1/ERAP1/INPP5D/TRAF6/CD74/GATA3/NBN/CD209/FOXP3/PTK2B/TAP2/CD84/BCL10/RNF125/KLHL6/PAG1/RNF19B/TLR4/JAK3/SWAP70/IL6/SYK/GPR183/HLA-DRB5/SKAP1/C3/RFTN1/CTSS/LAMP3/ERAP2/LILRB4/PIK3CD/CRTAM/BTK/CTLA4/CTSC/LAX1/TLR8/POU2F2/ZAP70/CXCL13/SLAMF7/TAP1/CD6/ITK/CD8B/CD27/MYO1G/IL13RA2/VTCN1/SLAMF6/PRKCB/CD79B/SLAMF1/SH2D1A/SLA2/CD7/…
GSE13484_UNSTIM_VS_3H_YF17D_VACCINE_STIM_PBMC_DN	GSE13484_UNSTIM_VS_3H_YF17D_VACCINE_STIM_PBMC_DN	GSE13484_UNSTIM_VS_3H_YF17D_VACCINE_STIM_PBMC_DN	174	-0.462841	-1.63484	0.00131062	0.0364198	0.0320206	2796	tags=38%, list=20%, signal=31%	VPS37B/TRIM5/CRADD/KYNU/LMNB1/VCPIP1/CYLD/ZC3H12A/MAGOH/CASP3/ST8SIA4/CASP7/SGMS1/PSMA6/HMGCS2/MN1/EIF4E/BZW1/LAMB3/HMGCS1/ZNF350/DOCK4/JARID2/PIM2/ADM/EIF2AK2/HAUS3/ABTB2/AMPD3/NBN/GGA2/PITPNB/MXD1/IRF9/DSE/MT1G/SIM2/SERPINB8/ZNF165/VRK2/PTPN12/BST2/SIDT1/SLC26A2/DUOX1/HIVEP3/RFTN1/FPR3/MMP9/UBE2L6/PDPN/OAS1/PROCR/CYTIP/SH2D2A/APOL1/MT2A/CXCR3/STAP1/IRF4/IL12RB2/FASLG/ADAMDEC1/MMP1/IDO1
GSE1432_1H_VS_6H_IFNG_MICROGLIA_DN	GSE1432_1H_VS_6H_IFNG_MICROGLIA_DN	GSE1432_1H_VS_6H_IFNG_MICROGLIA_DN	187	-0.549023	-1.95453	0.00131062	0.0364198	0.0320206	2478	tags=37%, list=18%, signal=31%	TDRD7/CASP7/CDKN2AIP/LIMK2/PRPF40A/DNAJA1/PRPS2/SERPING1/WWC2/CAPRIN1/GK/BAZ1A/GBP2/LRIF1/ALAS1/UTP6/JAK2/TOP1/IRF7/AMD1/APOL2/TNFSF10/PSMB8/PSME2/NBN/CERS6/PARP12/PDE6B/SLAMF8/BCL10/SCO2/ARAP2/ISOC1/CFB/APOL6/PLSCR1/RHOBTB3/RRS1/SECTM1/CD40/IL32/CD47/ERAP2/IFI44/IL15/SP110/LAP3/TYMP/CD53/SLAMF7/ETV7/TAP1/MX1/APOL1/STAT1/HERC6/IFI44L/CIITA/DSC2/IFIH1/WNT5A/DDX60/RSAD2/BIRC3/WARS/CXCL9/GBP1/CXCL11…
GSE22886_NAIVE_TCELL_VS_MONOCYTE_UP	GSE22886_NAIVE_TCELL_VS_MONOCYTE_UP	GSE22886_NAIVE_TCELL_VS_MONOCYTE_UP	174	-0.459006	-1.62129	0.00131062	0.0364198	0.0320206	1932	tags=27%, list=14%, signal=24%	RAB33A/SESN1/LTBP4/PRKCA/DENND2D/UNG/TRAF5/PJA1/TBC1D4/MDN1/CLEC2D/CD247/FAM162A/ENO2/SIDT1/ITPR3/CDC25B/KIF21B/CD96/SKAP1/FAM169A/BCL11B/CD5/IL32/BCL2/ATP2A3/BNIP3/ITGA6/LTB/NELL2/CD69/ZAP70/CD6/ITK/CD2/CD27/SIRPG/CD3D/CD3E/LCK/SH2D1A/CD7/GZMM/IL21R/CD3G/CCND2
GSE2770_IL12_AND_TGFB_ACT_VS_ACT_CD4_TCELL_6H_DN	GSE2770_IL12_AND_TGFB_ACT_VS_ACT_CD4_TCELL_6H_DN	GSE2770_IL12_AND_TGFB_ACT_VS_ACT_CD4_TCELL_6H_DN	187	-0.4598	-1.63689	0.00131062	0.0364198	0.0320206	3384	tags=37%, list=24%, signal=28%	PNO1/PCSK5/MAT2A/PSMD5/KDSR/TRAFD1/FOSL1/LIF/ZNF207/PTPN1/PKNOX1/MYD88/AK4/VPS37B/SFPQ/EED/POLE3/HSPA8/FUBP1/CFLAR/GRPEL1/GAR1/NUDT15/CSRNP2/ARL15/HUNK/IL2RA/RRAS2/IRF8/UBE2N/NETO2/WDR77/IL18R1/RNF34/PSME2/IFI35/TMEM30B/DNAJC12/BAK1/NOP14/TNF/ZBTB32/APOL6/STEAP1/TNFSF8/SOCS1/ANXA3/GCH1/KIAA0040/PTGER4/CD53/CYTIP/P2RX5/ICOS/LTA/IL18RAP/LAG3/PRF1/GZMB/SNCA/IL12RB2/FASLG/TBX21/CCND2/WARS/CXCL9/CXCL1…
GSE29949_MICROGLIA_BRAIN_VS_MONOCYTE_BONE_MARROW_DN	GSE29949_MICROGLIA_BRAIN_VS_MONOCYTE_BONE_MARROW_DN	GSE29949_MICROGLIA_BRAIN_VS_MONOCYTE_BONE_MARROW_DN	174	-0.454047	-1.60377	0.00131062	0.0364198	0.0320206	3038	tags=33%, list=22%, signal=26%	MAP2K4/GCSH/MBD1/RPS27A/PLAG1/ITM2A/RASA1/PRIM1/NPM1/PGGT1B/RB1/RPL37A/BRD8/GPR65/IL23A/SF3A1/PRPS2/RCHY1/GK/GBP2/RPS16/JAK2/BAZ2B/RBBP8/PIM2/TRAF6/ZNF195/PSME2/CLEC2B/SP100/PIK3R3/SERPINB8/IFNGR1/FUT2/PLSCR1/IL6/TRAF1/ISG15/IFI16/NR4A2/IFI44/IRF1/IGF2BP3/GPM6B/UBE2L6/POU2AF1/LPIN2/CD6/CD27/SYNGR3/SLAMF1/CD48/CXCL2/RHOH/FABP5/UGT8/CCL20
GSE34205_HEALTHY_VS_FLU_INF_INFANT_PBMC_DN	GSE34205_HEALTHY_VS_FLU_INF_INFANT_PBMC_DN	GSE34205_HEALTHY_VS_FLU_INF_INFANT_PBMC_DN	174	-0.455045	-1.6073	0.00131062	0.0364198	0.0320206	2795	tags=38%, list=20%, signal=31%	SPATS2L/GMPR/MTHFD1L/STARD4/LMNB1/BRCA2/TUBA1C/IFI27/ZNF326/SLBP/SERPING1/NUDT15/MN1/MICB/MOV10/ALAS1/IRF7/ADM/EIF2AK2/TLR2/IFI35/HMGB2/PARP12/PRMT3/DOK3/SCO2/OLFM4/MX2/TRMT5/HPSE/PLSCR1/LY6E/MT1E/HIST1H2AI/ISG15/B2M/LDHA/LAMP3/IFI44/IFI6/NCOA7/XAF1/FERMT3/EPSTI1/KCTD14/HERC5/IFITM1/MX1/MT2A/HERC6/OASL/IFI44L/TRIM22/OAS2/USP18/OAS3/CMPK2/S100A9/PLAC8/ZBP1/DDX60/RSAD2/KLHDC7B/LTF/S100A8
GSE37534_UNTREATED_VS_PIOGLITAZONE_TREATED_CD4_TCELL_PPARG1_AND_FOXP3_TRASDUCED_DN	GSE37534_UNTREATED_VS_PIOGLITAZONE_TREATED_CD4_TCELL_PPARG1_AND_FOXP3_TRASDUCED_DN	GSE37534_UNTREATED_VS_PIOGLITAZONE_TREATED_CD4_TCELL_PPARG1_AND_FOXP3_TRASDUCED_DN	187	-0.568635	-2.02435	0.00131062	0.0364198	0.0320206	1992	tags=38%, list=14%, signal=33%	STAT2/PTPRS/IRF7/EIF2AK2/ERAP1/APOL2/SLC15A3/PSMB8/PSME2/IFI35/NBN/PARP12/TRIM25/TAP2/CASP1/HLA-C/PSMB10/IRF9/SCO2/MX2/IFI30/RNF19B/BST2/APOL6/FANCF/GNAZ/PLSCR1/LY6E/IL6/PML/ISG15/STARD5/SECTM1/SOCS1/IFI44/MT1M/IFI6/IRF1/TRIM21/GCH1/UBE2L6/XAF1/SP110/OAS1/HERC5/IFITM1/CCL7/TAP1/MX1/IFIT2/STAT1/HERC6/OASL/IFIT1/NDRG1/IFI44L/TLR3/ISG20/OAS2/USP18/DDX58/OAS3/GCNT1/IFIT3/FST/KIF5C/RSAD2/WARS/GBP1/CXC…
GSE40685_TREG_VS_FOXP3_KO_TREG_PRECURSOR_DN	GSE40685_TREG_VS_FOXP3_KO_TREG_PRECURSOR_DN	GSE40685_TREG_VS_FOXP3_KO_TREG_PRECURSOR_DN	174	-0.536329	-1.89441	0.00131062	0.0364198	0.0320206	2497	tags=43%, list=18%, signal=35%	IFT57/APOL3/ST8SIA4/CASP7/SERPINA1/SERPING1/PSME1/DBF4/CSRNP2/IL2RA/ANKRD44/FBXO6/JAK2/ZNF79/STAT2/GEMIN5/TNFSF10/CD74/CRLF3/IFI35/ZNFX1/CD209/PDE6B/CASP1/DAPP1/ANKRD29/KCNJ15/HAPLN3/APOL4/PARP11/TNF/APOL6/HLA-DRA/HLA-DMB/JAK3/TRANK1/TRIM69/NLRC5/HLA-DQB2/CD72/SECTM1/PARP14/CD40/CD47/PDE7A/MB21D1/IL15/DPYD/GCH1/PSTPIP2/SP110/IL7/EPSTI1/LAP3/IL12RB1/IFIT2/STAT1/IFIT1/IFI44L/MYO1G/FRMD3/OAS2/IFIH1/…
GSE42021_TCONV_PLN_VS_CD24HI_TCONV_THYMUS_UP	GSE42021_TCONV_PLN_VS_CD24HI_TCONV_THYMUS_UP	GSE42021_TCONV_PLN_VS_CD24HI_TCONV_THYMUS_UP	187	-0.562193	-2.00141	0.00131062	0.0364198	0.0320206	2607	tags=42%, list=19%, signal=35%	NMI/MLF1/TNFRSF1B/KIAA0586/APOL3/DRAM1/ST8SIA4/CASP7/PSMA6/LILRB1/PSME1/SMC6/PPWD1/HLA-F/IRF8/GBP2/JAK2/TOP1/DOCK4/KIF2A/ASPM/ERAP1/APOL2/BACH1/SLC15A3/CD74/PSMB8/PSME2/IFI35/NBN/PLEKHF2/CLEC2B/TAP2/CASP1/PSMB10/CASP8/ARID5B/SLC25A22/IFI30/ID1/ARNTL2/TAPBPL/RNF19B/HLA-G/APOL6/RFX5/SECTM1/C3/SOCS1/CD40/DUSP10/CTSS/CD47/KLF4/IRF1/DPYD/UBE2L6/CTSC/SOD2/LAP3/TRIM31/ATP10D/TAP1/APOL1/ITGAL/TRIM22/TLR3…
GSE45739_UNSTIM_VS_ACD3_ACD28_STIM_WT_CD4_TCELL_DN	GSE45739_UNSTIM_VS_ACD3_ACD28_STIM_WT_CD4_TCELL_DN	GSE45739_UNSTIM_VS_ACD3_ACD28_STIM_WT_CD4_TCELL_DN	174	-0.561078	-1.98183	0.00131062	0.0364198	0.0320206	1113	tags=25%, list=8%, signal=23%	MT1F/MT1E/ARHGAP26/RFTN1/HOMER1/IPPK/CRTAM/ATP8A1/NT5E/RHOF/PROCR/CTSW/SH2D2A/E2F3/SLAMF7/RUNX3/MYBL1/MT2A/CCL5/ITGAL/CD8B/PLEK/CHI3L2/LAG3/SH2D1A/PRF1/GZMB/GZMK/IL2RB/DUSP2/CCL4/CD8A/MATK/FASLG/TBX21/ADRB2/KLRF1/NKG7/GZMH/GZMA/FABP5/IFNG
GSE7460_TCONV_VS_TREG_THYMUS_DN	GSE7460_TCONV_VS_TREG_THYMUS_DN	GSE7460_TCONV_VS_TREG_THYMUS_DN	174	-0.456166	-1.61126	0.00131062	0.0364198	0.0320206	2156	tags=33%, list=16%, signal=28%	IL2RA/HSP90AA1/PRDM1/CYP4V2/PTPRS/PHLPP1/ZNF229/PTER/PNP/ITGB8/SOCS2/LIMA1/IL18R1/CNDP2/FOXP3/SLC14A1/FGL2/ITGAE/MAF/CD83/DUSP4/MXD1/FAM162A/NFXL1/FAM46A/IFNGR1/ODC1/VAV2/PDZK1IP1/PLSCR1/MTMR3/HLA-B/NTN1/TNFSF8/CD40/CTLA4/GCH1/PTGER4/OAS1/CSRP2/CCL5/IKZF3/CXCR3/MYO3B/TNFRSF9/STX11/ICOS/CXCR6/GZMB/IL2RB/GBP4/KIF5C/CD38/BCL2A1/NKG7/IL1R2
GSE10325_BCELL_VS_LUPUS_BCELL_DN	GSE10325_BCELL_VS_LUPUS_BCELL_DN	GSE10325_BCELL_VS_LUPUS_BCELL_DN	184	-0.53194	-1.89031	0.00131234	0.0364198	0.0320206	2838	tags=37%, list=21%, signal=30%	DUSP5/SPATS2L/RHOB/ATP5I/PIGK/NMI/RGS1/IFI27/APOL3/CFLAR/PRPF40A/MRPL42/PSMA6/PSME1/MICB/SUZ12/ELL2/TOP1/IRF7/EIF2AK2/PSME2/TMPO/BLMH/IFI35/CLEC2B/DLGAP5/GGH/SCO2/BCL2L11/VRK2/SLFN12/PLSCR1/HLA-A/ISG15/IFI44/IFI6/INPP1/CCR2/UBE2L6/CTSC/XAF1/EAF2/LAP3/HERC5/IFITM1/TAP1/MX1/APOL1/STAT1/HERC6/OASL/IFIT1/IFI44L/ISG20/OAS2/USP18/OAS3/IFIT3/SLAMF1/DDX60/RSAD2/TBX21/CD38/NKG7/WARS/GBP1/APOBEC3A
GSE10325_MYELOID_VS_LUPUS_MYELOID_DN	GSE10325_MYELOID_VS_LUPUS_MYELOID_DN	GSE10325_MYELOID_VS_LUPUS_MYELOID_DN	185	-0.536604	-1.90695	0.00131234	0.0364198	0.0320206	3018	tags=44%, list=22%, signal=35%	ADO/PDSS1/TMSB10/GM2A/DHX58/SPATS2L/GMPR/KYNU/LMNB1/FMNL1/NMI/IFI27/CASP7/QKI/LIMK2/LGALS9/SLC16A6/SERPING1/PSMA6/GK/MAPK1IP1L/MICB/NRAS/TOP1/IRF7/PTP4A1/ADM/EIF2AK2/PSME2/IFI35/PARP12/SP100/IFIT5/SCO2/IL1RN/MX2/VRK2/ZCCHC2/SEMA4D/APOL6/PLSCR1/TRANK1/LY6E/HLA-A/MT1F/TFEC/ISG15/IFI16/IFI44/IFI6/F5/TNFAIP6/UBE2L6/PDPN/XAF1/LAP3/HERC5/IFITM1/MT1X/TAP1/MX1/IFIT2/APOL1/STAT1/MT2A/HERC6/CCL8/OASL/IFIT1…
GSE1432_CTRL_VS_IFNG_6H_MICROGLIA_DN	GSE1432_CTRL_VS_IFNG_6H_MICROGLIA_DN	GSE1432_CTRL_VS_IFNG_6H_MICROGLIA_DN	185	-0.581353	-2.06597	0.00131234	0.0364198	0.0320206	2478	tags=45%, list=18%, signal=37%	TDRD7/CASP7/LIMK2/DNAJA1/LITAF/SERPING1/GK/BAZ1A/HLA-F/GBP2/JAK2/TOP1/IRF7/KIF2A/DDX21/APOL2/CNDP2/TNFSF10/PSMB8/PSME2/NBN/CERS6/FUT1/PARP12/SLAMF8/IFIT5/JUNB/SCO2/ARAP2/ISOC1/ARNTL2/VRK2/CFB/RNF19B/APOL6/HLA-DRA/PLSCR1/RHOBTB3/ISG15/SECTM1/LCP2/SOCS1/RFTN1/IL32/CD47/IFI44/IRF1/IL15/GCH1/KIAA0040/SP110/LAP3/TYMP/CD53/IFITM1/SLAMF7/ETV7/TAP1/MX1/APOL1/STAT1/HERC6/CCL8/IFI44L/PLEK/SP140/STX11/ISG20…
GSE18281_CORTICAL_VS_MEDULLARY_THYMOCYTE_UP	GSE18281_CORTICAL_VS_MEDULLARY_THYMOCYTE_UP	GSE18281_CORTICAL_VS_MEDULLARY_THYMOCYTE_UP	184	-0.501763	-1.78307	0.00131234	0.0364198	0.0320206	2222	tags=40%, list=16%, signal=34%	GK/PSME1/SLPI/ST3GAL1/GBP2/LAMB3/JAK2/IRF7/PARM1/EIF2AK2/TNFSF10/CD74/PSMB8/IFI35/ZNFX1/TAP2/HLA-C/PSMB10/IRF9/IL1RN/MX2/DUSP6/SLFN12/TNF/RNF19B/HLA-G/LCN2/LCAT/LY6E/HLA-B/ISG15/C3/B2M/CTSS/CD47/IRF1/TRIM21/BTK/GCH1/KLF7/CTSC/AREG/EGR1/FOS/FGFBP1/TAP1/MX1/IFIT2/STAT1/MT2A/CCL5/HBEGF/ISG20/USP18/IL4I1/CMPK2/IFIH1/IFIT3/CRCT1/PTPN22/GBP4/RSAD2/SAA1/CXCL2/CXCL3/CCND2/VNN1/WARS/CXCL6/TFF2/CXCL10/VNN2
GSE22196_HEALTHY_VS_OBESE_MOUSE_SKIN_GAMMADELTA_TCELL_UP	GSE22196_HEALTHY_VS_OBESE_MOUSE_SKIN_GAMMADELTA_TCELL_UP	GSE22196_HEALTHY_VS_OBESE_MOUSE_SKIN_GAMMADELTA_TCELL_UP	182	-0.529046	-1.87828	0.00131234	0.0364198	0.0320206	1771	tags=28%, list=13%, signal=25%	TNFSF10/UNG/IFI35/FGL2/CERS6/PTK2B/TAP2/PSTPIP1/GGH/ATP1B1/PSMB10/CHEK2/SCO2/DECR1/IL10RA/CFB/LRMP/RFX5/HLA-DMB/TRANK1/PML/SECTM1/SOCS1/ST6GAL1/IFI44/IRF1/GCH1/CD1D/UBE2L6/CTSC/PLCG2/XAF1/SP110/TAP1/MX1/APOL1/IFI44L/POMC/SASH3/OAS2/ST3GAL5/SLAMF1/CD38/CCL18/WARS/CXCL9/GBP1/CXCL10/CXCL11/IDO1
GSE22601_IMMATURE_CD4_SINGLE_POSITIVE_VS_CD8_SINGLE_POSITIVE_THYMOCYTE_UP	GSE22601_IMMATURE_CD4_SINGLE_POSITIVE_VS_CD8_SINGLE_POSITIVE_THYMOCYTE_UP	GSE22601_IMMATURE_CD4_SINGLE_POSITIVE_VS_CD8_SINGLE_POSITIVE_THYMOCYTE_UP	185	-0.474611	-1.68664	0.00131234	0.0364198	0.0320206	1957	tags=32%, list=14%, signal=28%	PIK3IP1/IRF2/RBM38/SESN1/FAAH/HAUS3/GATA3/CREB1/CRLF3/WDR12/TRAF5/EVI2A/LPAR6/HVCN1/HS3ST3B1/RPS6KA1/PDE4B/RAB19/ANKRD50/TRAF3IP3/FAM46A/TMEM154/RNF125/FAM53B/PARP11/TRAF3IP2/FAM78A/KIF21B/RFX5/SNX20/ZADH2/CXCR4/EHD3/SLC5A3/MBP/CARD6/STARD5/CD5/DUSP10/FAM105A/PSD4/FAM117B/LTB/EVI2B/BTG2/RHOF/IL12RB1/TNFAIP3/SH2D2A/TBC1D10C/CXCR3/GFI1/CD27/SASH3/PTPN22/SLA2/DUSP2/SIT1/RHOH
GSE22886_CD8_TCELL_VS_BCELL_NAIVE_UP	GSE22886_CD8_TCELL_VS_BCELL_NAIVE_UP	GSE22886_CD8_TCELL_VS_BCELL_NAIVE_UP	182	-0.446431	-1.58497	0.00131234	0.0364198	0.0320206	1473	tags=19%, list=11%, signal=17%	CCDC88C/KLRB1/ENO2/RUNX1/CST7/RRS1/BCL11B/IL32/DUSP7/CRTAM/NELL2/S1PR4/ZAP70/SAMSN1/MT1X/MYBL1/MT2A/CCL5/GPR171/ITGAL/CD2/CD27/PRF1/IL2RB/CD7/GZMM/DDX60/CD3G/MATK/NKG7/GZMA/GNLY/GBP1/APBB1IP
GSE22886_NAIVE_BCELL_VS_BM_PLASMA_CELL_UP	GSE22886_NAIVE_BCELL_VS_BM_PLASMA_CELL_UP	GSE22886_NAIVE_BCELL_VS_BM_PLASMA_CELL_UP	182	-0.483979	-1.71828	0.00131234	0.0364198	0.0320206	3033	tags=36%, list=22%, signal=29%	STRN3/ZNF532/MCM2/SART3/UNC119B/BBS10/LAPTM5/PRIM1/TXNDC9/RPS29/RPS23/KYNU/HLA-DRB1/LMNB1/DCAF17/STK4/RPL37A/CLEC4A/GIN1/SGPP1/ZNF682/GCA/MINK1/HLA-DMA/FGFR1OP/NUP37/IRF8/GSPT2/BTG1/SFN/RPL41/FASTKD2/TIMELESS/INPP5D/CRLF3/FRYL/GABBR1/TGFBR1/MDN1/COMMD8/CD83/BCL10/ARAP2/ZCCHC2/FAM53B/HHEX/HLA-DRA/KIF21B/HLA-DMB/CXCR4/CD22/CHL1/CD72/PIK3CD/SLC6A16/CORO1A/DPYD/LTB/CD52/PRKCB/PEG10/SELL/MS4A1/CR2/TCL…
GSE23568_ID3_KO_VS_WT_CD8_TCELL_DN	GSE23568_ID3_KO_VS_WT_CD8_TCELL_DN	GSE23568_ID3_KO_VS_WT_CD8_TCELL_DN	182	-0.499647	-1.77391	0.00131234	0.0364198	0.0320206	2131	tags=30%, list=15%, signal=25%	IRF8/TPD52/RALGPS2/ELL2/BCKDHA/JARID2/TTC4/HIP1R/BLNK/KCTD12/PTPN6/GGA2/ZNRD1/CD83/CHEK2/IL10RA/IFI30/FCRLA/HHEX/LRMP/HLA-DMB/CD37/CXCR4/SYK/CD22/CD72/GAD1/PML/BMP2K/CD40/ZC3H12C/MCOLN2/BTK/CTSC/PLCG2/POU2AF1/HLA-DOB/SERPINB1/MX1/CD19/CIITA/IL4I1/CD79B/PLAC8/HS3ST1/IRF4/NR4A3/HLA-DOA/ADRB2/MS4A1/LY6D/SPIB/CR2
GSE24634_TEFF_VS_TCONV_DAY7_IN_CULTURE_UP	GSE24634_TEFF_VS_TCONV_DAY7_IN_CULTURE_UP	GSE24634_TEFF_VS_TCONV_DAY7_IN_CULTURE_UP	185	-0.490051	-1.74151	0.00131234	0.0364198	0.0320206	3631	tags=48%, list=26%, signal=36%	SNAPC3/TPX2/TRIP13/STMN1/RAB27A/CCNB2/PTTG1/DEF6/CCNB1/CBLB/DCLRE1A/FUT8/MPHOSPH9/NDC80/STIL/BBS7/MCM2/AURKA/CCNA2/RFC4/PRIM1/TRIB1/HELLS/OLA1/BLM/PLK4/SRPK1/CCNE1/FASTKD3/MCM6/UBE2C/CENPE/TDP1/CDC20/NCAPG/SNRPD1/SMC6/ZWINT/FGFR1OP/MANEA/GMNN/RFC3/MAD2L1/VDR/ZBTB24/CDC25C/POLQ/SEPT6/RBBP8/ASPM/OIP5/GINS3/TIMELESS/RAD51AP1/ABTB2/GATA3/HMGB2/DLGAP5/CLEC2D/GGH/DUSP4/ZCCHC4/NEIL3/PWP2/CD96/ITGA4/IL32…
GSE25085_FETAL_BM_VS_ADULT_BM_SP4_THYMIC_IMPLANT_UP	GSE25085_FETAL_BM_VS_ADULT_BM_SP4_THYMIC_IMPLANT_UP	GSE25085_FETAL_BM_VS_ADULT_BM_SP4_THYMIC_IMPLANT_UP	184	-0.525786	-1.86844	0.00131234	0.0364198	0.0320206	2066	tags=32%, list=15%, signal=27%	JAK2/ELL2/IRF7/CDKN1C/TRAF3/PSMB8/IFI35/SERPINB9/CERS6/PARP12/PNPT1/PDE4B/MX2/TAPBPL/HPSE/ZCCHC2/SEMA4D/RNF19B/LY6E/SLFN13/TRAF1/HLA-B/ISG15/NAB1/PARP14/LCP2/CD40/ZC3H12C/LRP12/TRIM21/MB21D1/MMP9/DFNA5/SAMD9L/SP110/FAM26F/IGF2BP2/EGR1/PDE7B/IFIT2/HERC6/OASL/BATF2/ISG20/OAS2/CMPK2/IFIH1/IFIT3/STAP1/MMP13/ZBP1/GBP4/DDX60/RSAD2/CCL4/FABP5/CXCL11
GSE2770_TGFB_AND_IL4_VS_IL12_TREATED_ACT_CD4_TCELL_6H_UP	GSE2770_TGFB_AND_IL4_VS_IL12_TREATED_ACT_CD4_TCELL_6H_UP	GSE2770_TGFB_AND_IL4_VS_IL12_TREATED_ACT_CD4_TCELL_6H_UP	184	-0.47536	-1.68925	0.00131234	0.0364198	0.0320206	2114	tags=28%, list=15%, signal=24%	LAMB3/ACTG1/BAZ2B/PLEKHG2/MYCBP2/EGR2/IFI35/LPAR6/PJA1/GPSM3/TRIM25/LARP7/GPR162/WIPF1/PDE4B/RASGRP1/CNTRL/PAG1/PTPN12/XKRX/GPR183/ARHGAP15/TTPAL/PARP14/LCP2/SOCS1/CTSS/NR4A2/PARP9/INPP1/TRIM21/KIAA0040/KLF7/STAMBPL1/PTGER4/SAMD9L/EGR3/EPSTI1/BTG2/CTSW/ACAP1/GPR171/GFI1/IKZF1/TUBB2B/USP18/STAP1/ZBP1/MATK/BIRC3/LGALS7
GSE28726_NAIVE_VS_ACTIVATED_NKTCELL_DN	GSE28726_NAIVE_VS_ACTIVATED_NKTCELL_DN	GSE28726_NAIVE_VS_ACTIVATED_NKTCELL_DN	184	-0.471472	-1.67543	0.00131234	0.0364198	0.0320206	3179	tags=36%, list=23%, signal=28%	PGAM1/SP3/POGZ/EIF2S1/ADO/WNK1/DIMT1/TXNDC9/DUSP5/TUBB4B/CA2/RBM14/EIF4G2/PGGT1B/STK4/GNAI1/TNFRSF1B/CSTB/ATP2B1/GTF2H1/IPO7/CFLAR/NFYA/EIF4E/HPS5/RRAS2/ACTG1/BAZ2B/HNRNPA0/KLHL9/DAAM1/PNP/TFAM/URB2/WDR47/EGR2/IL18R1/ZNF195/UTP3/PLAGL2/PAICS/BCL2L11/IER3/ZNF165/NFKB1/IMPA1/RRS1/SLC5A3/CASP10/TRAF1/NAB1/LCP2/CD47/PAQR3/IL1RAP/EGR3/CYTIP/SH2D2A/HBEGF/GFI1/ICOS/IL18RAP/PTPN22/CCL4/BCL2A1
GSE32986_CURDLAN_HIGHDOSE_VS_GMCSF_AND_CURDLAN_HIGHDOSE_STIM_DC_DN	GSE32986_CURDLAN_HIGHDOSE_VS_GMCSF_AND_CURDLAN_HIGHDOSE_STIM_DC_DN	GSE32986_CURDLAN_HIGHDOSE_VS_GMCSF_AND_CURDLAN_HIGHDOSE_STIM_DC_DN	182	-0.459957	-1.63299	0.00131234	0.0364198	0.0320206	2699	tags=44%, list=20%, signal=36%	HLA-DRB1/CSRNP1/RCAN1/SOCS3/IKBKE/GPR132/ZC3H12A/TNFRSF1B/IFT57/CFLAR/SNN/FAM206A/CHDH/MIER3/RUNDC3A/NFKBIZ/ARHGEF37/PRDM1/JAK2/RPS18/JARID2/BRI3BP/TRAF3/TLR2/PTPN6/SERPINB9/JUNB/CD83/PDE4B/SPATA13/ETS2/IL10RA/TNF/RNF19B/NFKB1/RFX5/RASGEF1B/SWAP70/TRIM69/NLRP3/TRAF1/HIVEP3/HLA-B/ISG15/LCP2/CD40/CCL22/DUSP1/ZC3H12C/LIMD2/IRF1/PTGER4/PSTPIP2/SOD2/CD69/EGR3/FAM26F/EGR1/TNFAIP3/NR4A1/SAMSN1/CNFN/RRAD…
GSE35825_UNTREATED_VS_IFNG_STIM_MACROPHAGE_UP	GSE35825_UNTREATED_VS_IFNG_STIM_MACROPHAGE_UP	GSE35825_UNTREATED_VS_IFNG_STIM_MACROPHAGE_UP	184	-0.463462	-1.64696	0.00131234	0.0364198	0.0320206	1927	tags=32%, list=14%, signal=27%	JARID2/CCDC88A/ADM/PSME2/AMPD3/TRAF5/ZNFX1/STAT4/CD83/IRF9/IL1RN/COL27A1/ZNF131/ZCCHC2/CCNG2/PTPN12/RNF19B/SLFN5/RASGEF1B/EHD3/SYK/NLRC5/GPR183/CCL24/HLA-B/PML/C3/CD47/PARP9/MCOLN2/GBP6/TRIM21/GCH1/KIAA0040/PDPN/RHOF/PROCR/LPIN2/SLAMF7/SAMSN1/STAT1/HBEGF/HSH2D/PLEK/BATF2/STX11/IFIT3/IL1A/BCL2L14/STAP1/NR4A3/GBP4/CSF3/SAA1/BIRC3/BCL2A1/IFNG
GSE360_LOW_DOSE_B_MALAYI_VS_M_TUBERCULOSIS_DC_DN	GSE360_LOW_DOSE_B_MALAYI_VS_M_TUBERCULOSIS_DC_DN	GSE360_LOW_DOSE_B_MALAYI_VS_M_TUBERCULOSIS_DC_DN	184	-0.496832	-1.76555	0.00131234	0.0364198	0.0320206	2832	tags=41%, list=20%, signal=33%	SSB/AK4/NCBP1/GMPR/KYNU/TNIP1/RBM14/RCAN1/HSPA8/GPD2/RND3/CFLAR/SERPINA1/DNAJA1/CCT2/LHFPL2/LITAF/BAZ1A/IL2RA/GBP2/ALAS1/ELL2/STAT2/PNP/PDE4D/NBN/G0S2/WTAP/CD83/MT1G/IL10RA/MX2/IER3/RNF19B/BST2/PLSCR1/LY6E/MT1E/LCP2/RFTN1/LDHA/CD47/DUSP1/IFI44/TRIM21/MMP9/UBE2L6/ALDH1A2/PDPN/TYMP/CCL7/MT1X/IFIT2/MT2A/LCP1/OASL/HBEGF/NDRG1/SPINK4/CD27/IL2RG/OAS2/S100A9/CA12/SLAMF1/CD48/CCL3/BIRC3/BCL2A1/PAX8/WARS/…
GSE37533_PPARG1_FOXP3_VS_FOXP3_TRANSDUCED_CD4_TCELL_PIOGLITAZONE_TREATED_UP	GSE37533_PPARG1_FOXP3_VS_FOXP3_TRANSDUCED_CD4_TCELL_PIOGLITAZONE_TREATED_UP	GSE37533_PPARG1_FOXP3_VS_FOXP3_TRANSDUCED_CD4_TCELL_PIOGLITAZONE_TREATED_UP	185	-0.547709	-1.94641	0.00131234	0.0364198	0.0320206	2122	tags=38%, list=15%, signal=32%	ELOVL6/TRIM14/SMARCA5/MYCBP2/IRF7/SOCS2/RASGRP3/EIF2AK2/TNFSF10/SLC15A3/PSMB8/NR3C1/IFI35/NBN/PARP12/TRIM25/IFIT5/CASP1/COMMD8/HLA-C/FAM46A/MX2/ZCCHC2/CFB/BST2/SEMA6A/PLSCR1/TRANK1/LY6E/P2RX1/TNS4/HLA-B/PML/ISG15/PDZD2/B2M/LTB4R2/IFI16/CD47/IFI44/IFI6/GCH1/UBE2L6/XAF1/SP110/NT5E/OAS1/KCTD14/HERC5/NGFR/IFITM1/MX1/IFIT2/HERC6/OASL/IFIT1/DKK1/IFI44L/ISG20/OAS2/USP18/DDX58/OAS3/GCNT1/IFIH1/IFIT3/DDX6…
GSE37533_PPARG1_FOXP3_VS_PPARG2_FOXP3_TRANSDUCED_CD4_TCELL_PIOGLITAZONE_TREATED_DN	GSE37533_PPARG1_FOXP3_VS_PPARG2_FOXP3_TRANSDUCED_CD4_TCELL_PIOGLITAZONE_TREATED_DN	GSE37533_PPARG1_FOXP3_VS_PPARG2_FOXP3_TRANSDUCED_CD4_TCELL_PIOGLITAZONE_TREATED_DN	185	-0.613826	-2.18138	0.00131234	0.0364198	0.0320206	2620	tags=51%, list=19%, signal=42%	SOCS3/CYLD/NMI/ARID5A/APOL3/DRAM1/TDRD7/CASP7/LGALS9/DNAJA1/ZC3HAV1/PSME1/BAZ1A/HLA-F/IRF8/GBP2/TRIM14/JAK2/STAT2/IRF2/CYTH1/TANK/EIF2AK2/APOL2/BACH1/SLC15A3/PSMB8/PSME2/SDAD1/IFI35/PARP12/SP100/IFIT5/TAP2/CASP1/PKP4/PSMB10/IRF9/BAK1/IFI30/VRK2/SLFN12/RNF19B/APOL6/PLSCR1/TRANK1/HLA-A/CASP10/HLA-B/PML/ISG15/SECTM1/SOCS1/CD47/IFI44/IRF1/TRIM21/IL15/PCDH7/GCH1/UBE2L6/XAF1/SP110/LAP3/OAS1/ATP10D/FZD5…
GSE37533_PPARG2_FOXP3_VS_FOXP3_TRANSDUCED_CD4_TCELL_DN	GSE37533_PPARG2_FOXP3_VS_FOXP3_TRANSDUCED_CD4_TCELL_DN	GSE37533_PPARG2_FOXP3_VS_FOXP3_TRANSDUCED_CD4_TCELL_DN	182	-0.630669	-2.23908	0.00131234	0.0364198	0.0320206	2620	tags=53%, list=19%, signal=44%	CYLD/NMI/ARID5A/APOL3/TDRD7/CASP7/LGALS9/DNAJA1/ZFYVE26/PSMA6/PSME1/HLA-F/TRIM14/JAK2/STAT2/RPS18/IRF7/IRF2/EIF2AK2/APOL2/SLC15A3/PSMB8/PSME2/IFI35/PARP12/SP100/IFIT5/TAP2/CASP1/HLA-C/PSMB10/IRF9/BAK1/FAM46A/MX2/IFI30/ZCCHC2/SLFN12/RNF19B/APOL6/PLSCR1/TRANK1/LY6E/HLA-A/CASP10/HLA-B/CX3CL1/PML/ISG15/STARD5/SECTM1/PDZD2/CD47/IFI44/IFI6/IRF1/TRIM21/GCH1/UBE2L6/XAF1/SP110/IL7/LAP3/OAS1/TYMP/KCTD14/HE…
GSE41978_ID2_KO_VS_BIM_KO_KLRG1_LOW_EFFECTOR_CD8_TCELL_UP	GSE41978_ID2_KO_VS_BIM_KO_KLRG1_LOW_EFFECTOR_CD8_TCELL_UP	GSE41978_ID2_KO_VS_BIM_KO_KLRG1_LOW_EFFECTOR_CD8_TCELL_UP	182	-0.602109	-2.13768	0.00131234	0.0364198	0.0320206	1763	tags=42%, list=13%, signal=37%	BACH1/SNRPF/PSMB8/PSME2/IFI35/NBN/CLEC2B/PARP12/SP100/LSM6/IFIT5/TAP2/DNAJC12/HLA-C/PSMB10/CASP8/IRF9/SCO2/ARID5B/IFI30/LIPT1/RNF19B/BST2/HLA-G/APOL6/KIF18A/PLSCR1/HLA-A/HLA-B/PML/ISG15/SECTM1/C3/B2M/SOCS1/IFI16/CTSS/IL32/NR4A2/CD47/IFI6/KLF4/IRF1/TRIM21/IL15/UBE2L6/SOD2/SP110/LAP3/ATP10D/TAP1/MX1/APOL1/STAT1/OASL/IFIT1/ITK/TRIM22/TLR3/ISG20/DDX58/OAS3/PMAIP1/IFIH1/PTPRC/IFIT3/CCDC68/DDX60/SAMD9/…
GSE42021_CD24HI_VS_CD24LOW_TCONV_THYMUS_DN	GSE42021_CD24HI_VS_CD24LOW_TCONV_THYMUS_DN	GSE42021_CD24HI_VS_CD24LOW_TCONV_THYMUS_DN	184	-0.631376	-2.24366	0.00131234	0.0364198	0.0320206	3077	tags=57%, list=22%, signal=45%	CDK18/PLSCR4/PARP3/ZFP36/BTN3A1/PSMB9/DUSP5/AK4/USP15/SPATS2L/MREG/LARS2/CYLD/NMI/TNFRSF1B/APOL3/DRAM1/ST8SIA4/CASP7/SERPING1/PSMA6/PSME1/HLA-F/IRF8/GBP2/JAK2/TOP1/STAT2/DOCK4/KIF2A/ASPM/RASGRP3/APOL2/BACH1/TNFSF10/SLC15A3/CD74/PSMB8/IFI35/NBN/PLEKHF2/CLEC2B/TAP2/CASP1/HLA-C/PSMB10/NUP107/SLC25A22/MX2/IFI30/ARNTL2/TAPBPL/IFNGR1/E2F5/CFB/RNF19B/BST2/HLA-G/APOL6/HLA-A/HIF1A/SECTM1/C3/SOCS1/CD40/CTS…
GSE9650_NAIVE_VS_MEMORY_CD8_TCELL_DN	GSE9650_NAIVE_VS_MEMORY_CD8_TCELL_DN	GSE9650_NAIVE_VS_MEMORY_CD8_TCELL_DN	182	-0.451037	-1.60133	0.00131234	0.0364198	0.0320206	1322	tags=24%, list=10%, signal=22%	MX2/PTPN13/ODC1/RNF19B/CST7/PLSCR1/HLA-A/LRRC8C/WEE1/RNF138/ITGB7/ITGA4/XDH/BCL2/KITLG/KLF4/CRTAM/CTLA4/CCR2/FOS/CTSW/TNFAIP3/SH2D2A/CYFIP2/CCL5/SEPT1/CXCR3/CCR5/FOSB/IL18RAP/SH2D1A/AQP9/PRF1/GZMB/GZMK/CD7/GZMM/GBP4/CCL4/FASLG/PRSS12/BCL2A1/IFNG
KAECH_DAY8_EFF_VS_MEMORY_CD8_TCELL_DN	KAECH_DAY8_EFF_VS_MEMORY_CD8_TCELL_DN	KAECH_DAY8_EFF_VS_MEMORY_CD8_TCELL_DN	184	-0.481005	-1.7093	0.00131234	0.0364198	0.0320206	1885	tags=25%, list=14%, signal=22%	SESN1/FAAH/SMAD1/KCTD12/NCOA5/GATA3/FBL/HNRNPA1/PRMT3/PDK1/IL6R/DUSP6/HOXA9/SLC26A2/TP53/LY6E/NEDD4L/TRAF1/CD72/TCF7/HSD17B11/TNFSF8/CTSS/DUSP1/BCL2/MCOLN2/KLF4/TNFAIP6/HLA-DOB/ENTPD5/EGR1/FOS/TNFAIP3/CYFIP2/MYC/FOSB/AQP9/CD7/GZMM/SIT1/ADRB2/PRSS12/CCND2/SELL/IFNG
KRAS.600.LUNG.BREAST_UP.V1_UP	KRAS.600.LUNG.BREAST_UP.V1_UP	KRAS.600.LUNG.BREAST_UP.V1_UP	182	-0.460043	-1.6333	0.00131234	0.0364198	0.0320206	1129	tags=27%, list=8%, signal=25%	MAGEA11/CD37/CHST2/MKRN3/SIGLEC15/TRAF1/HOXD1/CCL22/PLXNB3/TSPAN1/FBP1/MMP9/NELL2/ALPP/TMEM156/TNFAIP3/SH2D2A/NR1H4/TERT/HAS2/HSD17B2/HBEGF/GFI1/IL13RA2/SCG5/ISG20/TOX3/CXCL1/CRCT1/LAG3/KIF5C/MIA/IL1B/CSF3/BIRC3/CXCL2/CXCL3/KIF5A/OGDHL/IL1R2/CXCL5/SPIB/CCL20/MMP10/CALB1/MMP1/MSMB/PRSS2
GRAESSMANN_RESPONSE_TO_MC_AND_SERUM_DEPRIVATION_UP	GRAESSMANN_RESPONSE_TO_MC_AND_SERUM_DEPRIVATION_UP	GRAESSMANN_RESPONSE_TO_MC_AND_SERUM_DEPRIVATION_UP	173	-0.48907	-1.72691	0.00131406	0.0364198	0.0320206	2063	tags=37%, list=15%, signal=32%	PES1/CAPN6/BCR/IRF7/IRF2/SEPT6/OSR1/EIF2AK2/HOXB8/FJX1/KCTD12/TMPO/ELOVL4/TLR2/IFI35/ZNF503/IHH/PARP12/TRIM25/SP100/TAP2/PSMB10/IRF9/MX2/LY75/FCGR3A/SLFN12/CFB/ANGPT1/BST2/ISG15/PATZ1/C3/PARP14/SOCS1/PHLDB2/PARP9/IFI44/IRF1/TRIM21/PDE7A/SOD2/SP110/CCL7/CDK5R1/MX1/IFIT2/STAT1/IFIT1/RNF144B/PTHLH/CD2/TLR3/OAS2/USP18/CMPK2/IFIH1/IFIT3/PRF1/ZBP1/DDX60/RSAD2/CXCL10
GSE19888_CTRL_VS_TCELL_MEMBRANES_ACT_MAST_CELL_PRETREAT_A3R_INH_DN	GSE19888_CTRL_VS_TCELL_MEMBRANES_ACT_MAST_CELL_PRETREAT_A3R_INH_DN	GSE19888_CTRL_VS_TCELL_MEMBRANES_ACT_MAST_CELL_PRETREAT_A3R_INH_DN	173	-0.621883	-2.19587	0.00131406	0.0364198	0.0320206	1973	tags=46%, list=14%, signal=40%	MRPL30/STAT2/IRF7/TIMELESS/EIF2AK2/APOL2/TLR2/PTPN6/SERPINB9/PTK2B/MOCOS/TRIM25/SLAMF8/ADA/MXD1/GNB4/IRF9/TNNI3/PARP11/SLFN12/SEMA4D/BST2/FBXO17/NFKB1/HLA-G/SLFN5/SLFN13/IL6/NLRC5/ITGB7/CD72/PARP14/DTX3L/CD40/PARP9/PTX3/INPP1/IRF1/TRIM21/IL15/GCH1/EVI2B/CD274/SAMD9L/SP110/FAM26F/BTG2/OAS1/IL12RB1/SLAMF7/IFIT2/IFIT1/ITGAL/ITK/IFI44L/HSH2D/IKZF1/IL2RG/BATF2/TLR3/PIK3AP1/OAS2/USP18/IL4I1/CMPK2/IFIH1…
GSE32164_RESTING_DIFFERENTIATED_VS_CMYC_INHIBITED_MACROPHAGE_UP	GSE32164_RESTING_DIFFERENTIATED_VS_CMYC_INHIBITED_MACROPHAGE_UP	GSE32164_RESTING_DIFFERENTIATED_VS_CMYC_INHIBITED_MACROPHAGE_UP	173	-0.448024	-1.58197	0.00131406	0.0364198	0.0320206	2131	tags=27%, list=15%, signal=23%	IRF8/LAMB3/TPD52/RALGPS2/MYO7A/CAPN6/JARID2/TFAM/HIP1R/PTPN6/GGA2/TRIM59/TMEM56/DDHD1/GNB4/HLA-DMB/CD37/WEE1/SYK/CD22/GAD1/PML/ITGA4/CD40/CTSS/ZC3H12C/MCOLN2/ATP7B/BTK/KLF7/CTSC/POU2AF1/HLA-DOB/GPR143/CD19/CIITA/IL4I1/HS3ST1/IRF4/NR4A3/BIRC3/ADRB2/CD38/SELL/SPIB
GSE34156_NOD2_LIGAND_VS_TLR1_TLR2_LIGAND_6H_TREATED_MONOCYTE_UP	GSE34156_NOD2_LIGAND_VS_TLR1_TLR2_LIGAND_6H_TREATED_MONOCYTE_UP	GSE34156_NOD2_LIGAND_VS_TLR1_TLR2_LIGAND_6H_TREATED_MONOCYTE_UP	173	-0.491376	-1.73505	0.00131406	0.0364198	0.0320206	2395	tags=38%, list=17%, signal=32%	ETNK1/IL18BP/HMGCS2/PSME1/MOV10/GBP2/JAK2/IRF7/PNP/SOCS2/KCND3/EIF2AK2/TNFSF10/PSMB8/PSME2/IFI35/TRAF5/ZNFX1/SERPINB9/PNPT1/TRIM25/TAP2/SFMBT2/HLA-C/PSMB10/GNB4/IRF9/TSPYL1/HSDL2/MX2/ISOC1/PTPN13/IFNGR1/TNFAIP8/TRAF3IP2/ANGPT1/RNF19B/LY6E/IL6/HLA-B/PML/ISG15/SOCS1/CD47/DUSP1/XDH/KLF4/IRF1/TRIM21/IL15/UBE2L6/TAP1/MX1/IFIT2/STAT1/ISG20/USP18/IFIH1/DLL1/IFIT3/GBP4/RSAD2/IL9R/LY6D/CXCL10
GSE37534_UNTREATED_VS_ROSIGLITAZONE_TREATED_CD4_TCELL_PPARG1_AND_FOXP3_TRASDUCED_DN	GSE37534_UNTREATED_VS_ROSIGLITAZONE_TREATED_CD4_TCELL_PPARG1_AND_FOXP3_TRASDUCED_DN	GSE37534_UNTREATED_VS_ROSIGLITAZONE_TREATED_CD4_TCELL_PPARG1_AND_FOXP3_TRASDUCED_DN	173	-0.542126	-1.91425	0.00131406	0.0364198	0.0320206	1846	tags=34%, list=13%, signal=30%	TANK/EIF2AK2/SLC15A3/PSMB8/IFI35/PTGS1/LRFN4/PARP12/MOCOS/TRIM25/SP100/TAP2/PSMB10/BAK1/MX2/CSTF2T/PTPN12/RNF19B/BST2/APOL6/FANCF/PLSCR1/SWAP70/IL6/DOCK10/DYRK3/SECTM1/SOCS1/ERAP2/MT1M/IFI6/IRF1/HOXA1/PCDH7/ITGA6/UBE2L6/XAF1/SP110/IFITM1/CCL7/P2RX5/TAP1/MX1/IFIT2/HERC6/IFIT1/ITK/IFI44L/USP18/DDX58/PMAIP1/IFIT3/S100A2/WARS/GBP1/CXCL10/CCL20/IDO1
GSE39110_DAY3_VS_DAY6_POST_IMMUNIZATION_CD8_TCELL_WITH_IL2_TREATMENT_UP	GSE39110_DAY3_VS_DAY6_POST_IMMUNIZATION_CD8_TCELL_WITH_IL2_TREATMENT_UP	GSE39110_DAY3_VS_DAY6_POST_IMMUNIZATION_CD8_TCELL_WITH_IL2_TREATMENT_UP	173	-0.44562	-1.57349	0.00131406	0.0364198	0.0320206	3369	tags=41%, list=24%, signal=31%	PSMG1/PFKM/ADAR/NF2/TRAFD1/NDC80/STIL/DERA/MRPL18/SH3BP2/AURKA/CCNA2/SMCHD1/DDX28/PGGT1B/BUB1B/CASP3/MND1/MED7/ARHGAP11A/DNA2/STON2/FGFR1OP/SLC9B2/MAD2L1/FBXO5/DEPDC1B/SKA1/RRM1/BRI3BP/RBBP8/EXO1/RAD51AP1/RNASET2/BLMH/PIF1/TRIM59/ANKRD13B/NCAPD2/MAF/TNC/CD83/BRIP1/NTF4/RAB19/PAICS/RAD54B/LRMP/CCDC18/HIF3A/PML/ISG15/DSP/LDHA/NR4A2/CTLA4/OAS1/NFE2/TAP1/IKZF3/NDRG1/PIK3AP1/CCR5/PDCD1/SH2D1A/GZMK/NPN…
GSE46606_UNSTIM_VS_CD40L_IL2_IL5_1DAY_STIMULATED_IRF4HIGH_SORTED_BCELL_DN	GSE46606_UNSTIM_VS_CD40L_IL2_IL5_1DAY_STIMULATED_IRF4HIGH_SORTED_BCELL_DN	GSE46606_UNSTIM_VS_CD40L_IL2_IL5_1DAY_STIMULATED_IRF4HIGH_SORTED_BCELL_DN	173	-0.470669	-1.66193	0.00131406	0.0364198	0.0320206	3564	tags=45%, list=26%, signal=34%	MCL1/SLC35D1/JUN/MARCKSL1/HADHB/ETV3/PCDH17/FANCL/MPP6/CCRL2/FOSL1/LIF/MPHOSPH9/ZFP36/NFKBID/KDM6B/LCORL/LAPTM5/DDX5/DUSP5/TRIB1/ADORA2B/YTHDC1/RSBN1/CSRNP1/SOCS3/RGS1/ZC3H12A/TNFRSF1B/SERTAD1/NFKBIZ/ISG20L2/RPS16/PRDM1/DHX15/HNRNPD/ADM/FOXN2/BACH1/SLC15A3/AMPD3/PDE4B/BCL10/ETS2/IL10RA/ZNF131/IER3/ODC1/TNF/RASGEF1B/CXCR4/WEE1/LRP4/IL6/TRAF1/IRS2/DUSP1/LTB/PTGER4/AREG/EGR1/TNFAIP3/IGFBP2/CDK5R1/CC…
GSE5679_CTRL_VS_PPARG_LIGAND_ROSIGLITAZONE_AND_RARA_AGONIST_AM580_TREATED_DC_UP	GSE5679_CTRL_VS_PPARG_LIGAND_ROSIGLITAZONE_AND_RARA_AGONIST_AM580_TREATED_DC_UP	GSE5679_CTRL_VS_PPARG_LIGAND_ROSIGLITAZONE_AND_RARA_AGONIST_AM580_TREATED_DC_UP	173	-0.471121	-1.66353	0.00131406	0.0364198	0.0320206	2028	tags=32%, list=15%, signal=27%	DCK/IRF7/UTP20/HNRNPD/AOAH/CD74/PSMB8/ZNFX1/SERPINB9/PKP4/GNPTAB/HSDL2/POLR1B/IL10RA/MX2/LY75/ZNF281/RNF19B/HLA-DRA/HLA-DMB/LY6E/CLDN11/HIF1A/ISG15/C3/LCP2/KLF13/FAM83F/HOMER1/LDHA/ZC3H12C/F3/TRIM21/CD1D/SOD2/HLA-DOB/IL7/TAP1/MT2A/CLEC4E/IKZF1/USP18/IFIH1/IFIT3/DLX6/AQP9/GBP4/RSAD2/CXCL3/CD38/S100A8/CXCL10/VNN2/UBD
GSE9960_HEALTHY_VS_GRAM_NEG_SEPSIS_PBMC_DN	GSE9960_HEALTHY_VS_GRAM_NEG_SEPSIS_PBMC_DN	GSE9960_HEALTHY_VS_GRAM_NEG_SEPSIS_PBMC_DN	173	-0.455659	-1.60893	0.00131406	0.0364198	0.0320206	3030	tags=39%, list=22%, signal=31%	LYRM4/JAG1/RAP1B/DUSP5/AK4/PNRC1/LMNB1/CSRNP1/RGS1/IKBKE/CLEC4A/DRAM1/CFLAR/TARS/SERPINA1/TGFA/WWC2/PSME1/TPD52/BTG1/ELL2/IRF7/IRF2/SOCS2/TANK/ADM/INO80C/PSME2/AMPD3/G0S2/MTFP1/WTAP/CASP1/DUSP4/ADA/ARNTL2/VRK2/TNFAIP8/CFB/PTPN12/SEMA4D/RNF19B/SP4/NFKB1/CHST2/TRAF1/C3/F3/MB21D1/GCH1/PSTPIP2/ALOX15B/IL7/LAP3/CYTIP/ZIC2/SLAMF7/MMP7/CYP27B1/CLEC4E/MYO1G/TNFRSF9/PPP1R16B/ISG20/PIK3AP1/IFIH1/SLAMF1
GO_NEGATIVE_REGULATION_OF_CYTOKINE_PRODUCTION	GO_NEGATIVE_REGULATION_OF_CYTOKINE_PRODUCTION	GO_NEGATIVE_REGULATION_OF_CYTOKINE_PRODUCTION	172	-0.481628	-1.69833	0.00131752	0.0364198	0.0320206	1823	tags=32%, list=13%, signal=28%	INPP5D/BANK1/GATA3/TGFB2/FOXP3/TRIM25/CD84/CD83/IL6R/SFTPD/TNF/ANGPT1/BST2/TLR4/NFKB1/F2RL1/JAK3/NCKAP1L/NLRP3/IL6/NLRC5/LGR4/HLA-DRB5/GPNMB/CX3CL1/PML/ISG15/KLF4/BTK/UBE2L6/PTGER4/CD274/TNFAIP3/HERC5/NR1H4/CDH3/APOA2/NLRC3/TIGIT/POMC/TNFRSF9/DDX58/IFIH1/DLL1/SLAMF1/LAG3/PTPN22/IL36RN/PGLYRP3/IL33/LTF/GBP1/IFNG/IDO1
GSE12392_WT_VS_IFNB_KO_CD8A_NEG_SPLEEN_DC_DN	GSE12392_WT_VS_IFNB_KO_CD8A_NEG_SPLEEN_DC_DN	GSE12392_WT_VS_IFNB_KO_CD8A_NEG_SPLEEN_DC_DN	172	-0.462537	-1.63101	0.00131752	0.0364198	0.0320206	2032	tags=26%, list=15%, signal=23%	ESCO1/MBIP/MYCBP2/RBM38/SESN1/BACH1/RGS12/CRLF3/SPIRE1/TBC1D4/CASP1/GGH/DAPP1/CNTRL/ANKRD50/ARAP2/IFI30/PAG1/PTPN12/CNOT6L/JAK3/RAB37/GPR183/RNF43/LCP2/CD47/GPM6B/RAC2/MMP9/CD53/IFIT1/HSH2D/OAS2/USP18/PRKCB/STAP1/SIGLEC10/IL21R/NR4A3/HLA-DOA/RSAD2/L1CAM/APBB1IP/CR2
GSE13485_DAY7_VS_DAY21_YF17D_VACCINE_PBMC_UP	GSE13485_DAY7_VS_DAY21_YF17D_VACCINE_PBMC_UP	GSE13485_DAY7_VS_DAY21_YF17D_VACCINE_PBMC_UP	183	-0.507194	-1.80119	0.00131752	0.0364198	0.0320206	1966	tags=32%, list=14%, signal=28%	STAT2/VDR/IRF7/RBBP8/RHOBTB1/EIF2AK2/MAFB/ZNFX1/GALNT6/PARP12/PNPT1/TRIM25/SP100/IFIT5/SCO2/FAM46A/MX2/HPSE/ZCCHC2/PARP11/APOL6/PLSCR1/LY6E/TRIM69/DDX60L/PML/ISG15/PARP14/DTX3L/LAMP3/PARP9/IFI6/NCOA7/IGF2BP3/SAMD9L/XAF1/EPSTI1/LAP3/OAS1/HERC5/MX1/STAT1/HERC6/OASL/IFIT1/IFI44L/TRIM22/PIK3AP1/OAS2/USP18/OAS3/FMNL2/ST3GAL5/IFIT3/ZBP1/DDX60/RSAD2/APOBEC3A
GSE14000_UNSTIM_VS_4H_LPS_DC_DN	GSE14000_UNSTIM_VS_4H_LPS_DC_DN	GSE14000_UNSTIM_VS_4H_LPS_DC_DN	172	-0.687196	-2.42321	0.00131752	0.0364198	0.0320206	1927	tags=55%, list=14%, signal=48%	UBE2N/AMD1/IRF2/INO80D/EIF2AK2/TNFSF10/IFI35/NBN/ZNFX1/WTAP/TNC/PNPT1/PI4K2B/IFIT5/NEURL3/BRIP1/IRF9/GRB10/MX2/TTC39B/BST2/APOL6/DDX60L/NLRC5/TFEC/TRAF1/PPM1K/PML/ISG15/STARD5/PARP14/DTX3L/PARP9/ZC3H12C/MCOLN2/IFI44/IFI6/IRF1/TRIM21/NCOA7/IL15/TNFAIP6/GCH1/KIAA0040/UBE2L6/PTGER4/CD274/XAF1/SOD2/SP110/IL7/EPSTI1/BTG2/OAS1/HERC5/IFITM1/SLAMF7/MT1X/ETV7/CSRP2/IFIT2/RUNX3/MT2A/CCL5/OASL/IFIT1/SGPP2/I…
GSE1460_DP_VS_CD4_THYMOCYTE_DN	GSE1460_DP_VS_CD4_THYMOCYTE_DN	GSE1460_DP_VS_CD4_THYMOCYTE_DN	172	-0.473458	-1.66952	0.00131752	0.0364198	0.0320206	2093	tags=30%, list=15%, signal=25%	RPL12/STC1/PIK3IP1/TTC4/NLRP1/TRAF3/TUBA4A/PDE4D/TNFSF10/PRKCA/DENND2D/FCGBP/TBC1D4/SP100/CASP1/PDE4B/HLA-C/GRB10/SLFN12/SIK1/HLA-B/BMP2K/HOXD1/ST6GAL1/IFI44/INPP1/PIK3CD/SP110/LAP3/LPIN2/CD53/CYTIP/STAT1/GPR171/IFI44L/ROBO1/SP140/VTCN1/ICOS/OAS2/IL2RB/PLAC8/NR4A3/DDX60/RSAD2/KIF5A/CCND2/BCL2A1/SELL/CLCA4
GSE1460_INTRATHYMIC_T_PROGENITOR_VS_CD4_THYMOCYTE_DN	GSE1460_INTRATHYMIC_T_PROGENITOR_VS_CD4_THYMOCYTE_DN	GSE1460_INTRATHYMIC_T_PROGENITOR_VS_CD4_THYMOCYTE_DN	172	-0.498821	-1.75896	0.00131752	0.0364198	0.0320206	1986	tags=34%, list=14%, signal=29%	PIK3IP1/PTCH1/RBM38/NLRP1/PIM2/TNFSF10/RGS12/DENND2D/TRAF5/EVI2A/SERPINB9/FCGBP/CLEC2D/PDE4B/HLA-C/ITGB2/GRB10/TRAF3IP3/IL6R/TNF/ATF7IP2/PTPN12/HLA-G/ABAT/GPR183/QPCT/HLA-B/SKAP1/LCP2/ST6GAL1/IFI44/BNIP3/CRTAM/RAC2/GCH1/LTB/ADAM23/NELL2/SP110/LPIN2/EGR1/CD53/TNFAIP3/IFITM1/STAT1/CD6/IFI44L/CD27/SIRPG/ICOS/OAS2/ST3GAL5/PTPRC/SLAMF1/IL2RB/NR4A3/BIRC3
GSE16755_CTRL_VS_IFNA_TREATED_MAC_DN	GSE16755_CTRL_VS_IFNA_TREATED_MAC_DN	GSE16755_CTRL_VS_IFNA_TREATED_MAC_DN	172	-0.602588	-2.12487	0.00131752	0.0364198	0.0320206	2977	tags=53%, list=22%, signal=43%	JAG1/PSMB9/MYD88/DUSP5/SSB/AKIRIN2/DHX58/USP15/GMPR/ACVR1B/SOCS3/CYLD/NMI/ZC3H12A/ATP2B1/STK17A/APOL3/TDRD7/ZC3HAV1/PSMA6/GK/IL2RA/GBP2/JAK2/ELL2/STAT2/KIF12/EIF2AK2/TNFSF10/ABTB2/PSMB8/IFI35/NBN/SERPINB9/UBE2D3/PARP12/HS3ST3B1/STAT4/NEURL3/PLAGL2/ADA/HAPLN3/FAM46A/IL10RA/FAM60A/ARNTL2/TNFAIP8/CFB/RNF19B/RNF138/IL6/NLRC5/TRAF1/PPM1K/DYRK3/PML/ISG15/DTX3L/IQSEC3/CD40/LAMP3/BCL2/SYT12/MCOLN2/LRP12/…
GSE21927_SPLEEN_C57BL6_VS_4T1_TUMOR_BALBC_MONOCYTES_DN	GSE21927_SPLEEN_C57BL6_VS_4T1_TUMOR_BALBC_MONOCYTES_DN	GSE21927_SPLEEN_C57BL6_VS_4T1_TUMOR_BALBC_MONOCYTES_DN	183	-0.603704	-2.14392	0.00131752	0.0364198	0.0320206	2795	tags=47%, list=20%, signal=38%	USP15/SPATS2L/MTHFD2L/TRIM5/SMCHD1/SNX6/NMI/GTPBP1/TDRD7/LGALS9/DNAJA1/MRPL42/PSME1/NFYA/MICB/TRIM14/SRBD1/STAT2/IRF7/EIF2AK2/CNDP2/RNF34/PSMB8/PSME2/RNF31/IFI35/UBE2D3/PARP12/CLEC2D/SP100/IFIT5/IRF9/MT1G/FAM46A/MX2/TRMT5/ZCCHC2/PARP11/BST2/HLA-G/APOL6/PLSCR1/TRANK1/LY6E/MT1F/LRP4/CASP10/PML/ISG15/IFI16/LAMP3/IFI44/IFI6/TRIM21/UBE2L6/XAF1/SP110/LAP3/OAS1/LPIN2/HERC5/IFITM1/MT1X/MX1/IFIT2/APOL1/MT…
GSE22886_NAIVE_CD4_TCELL_VS_MONOCYTE_UP	GSE22886_NAIVE_CD4_TCELL_VS_MONOCYTE_UP	GSE22886_NAIVE_CD4_TCELL_VS_MONOCYTE_UP	172	-0.498288	-1.75708	0.00131752	0.0364198	0.0320206	1838	tags=31%, list=13%, signal=27%	LTBP4/HAUS3/PDE4D/PRKCA/DENND2D/UNG/KLHL3/TRAF5/TMEM30B/PJA1/CHD7/TBC1D4/CLEC2D/CD247/ENO2/SEL1L3/SIDT1/ITPR3/CDC25B/KIF21B/CD96/AQP3/SKAP1/FAM169A/BCL11B/CD5/IL32/BCL2/BNIP3/ITGA6/NAP1L3/NELL2/CD69/ZAP70/CD6/GPR171/ITK/CD27/SIRPG/CD3D/ICOS/CD3E/LCK/SH2D1A/CD7/GZMM/KIF5C/P2RY10/CD3G/TOX/CCND2/GZMA
GSE22886_NAIVE_CD8_TCELL_VS_MONOCYTE_UP	GSE22886_NAIVE_CD8_TCELL_VS_MONOCYTE_UP	GSE22886_NAIVE_CD8_TCELL_VS_MONOCYTE_UP	172	-0.520287	-1.83465	0.00131752	0.0364198	0.0320206	1794	tags=34%, list=13%, signal=30%	HAUS3/PRKCA/DENND2D/UNG/GATA3/TRAF5/PJA1/TBC1D4/CLEC2D/CD247/USP9Y/KLRB1/ENO2/SIDT1/ITPR3/CDC25B/KIF21B/CD96/SKAP1/BCL11B/CD5/IL32/BNIP3/ITGA6/NAP1L3/LTB/NELL2/CD69/ZAP70/RUNX3/MYBL1/CD6/GPR171/ITK/CD2/CXCR3/CD8B/CD27/SIRPG/CD3D/SP140/CD3E/LCK/IL18RAP/SH2D1A/PRF1/GZMB/GZMK/IL2RB/CD7/IL21R/P2RY10/CD3G/CD8A/NKG7/GZMH/GZMA/GNLY
GSE23502_WT_VS_HDC_KO_MYELOID_DERIVED_SUPPRESSOR_CELL_BM_UP	GSE23502_WT_VS_HDC_KO_MYELOID_DERIVED_SUPPRESSOR_CELL_BM_UP	GSE23502_WT_VS_HDC_KO_MYELOID_DERIVED_SUPPRESSOR_CELL_BM_UP	172	-0.478083	-1.68583	0.00131752	0.0364198	0.0320206	2382	tags=33%, list=17%, signal=27%	ETS1/TMED8/KIAA1468/COBLL1/IL16/SMC6/FGFR1OP/RRAS2/GIMAP6/RALGPS2/UBLCP1/ZNF229/RFC1/SEPT6/RASGRP3/MAP7/BACH1/DENND2D/TRAF5/SLC14A1/LDLRAD3/PI4K2B/ARID1B/ANAPC4/CD84/PKP4/BCL10/ACSS1/DUSP6/TBC1D14/PAG1/RFX5/HLA-B/CARD6/BMP2K/SLAIN1/CD40/LIMD2/PDE7A/ATP8A1/LTB/HLA-DOB/FAM26F/LPIN2/ACAP1/NLRC3/CD52/GCNT1/LYNX1/FFAR2/STAP1/HLA-DOA/VPREB3/DSC3/CR2
GSE26343_UNSTIM_VS_LPS_STIM_NFAT5_KO_MACROPHAGE_DN	GSE26343_UNSTIM_VS_LPS_STIM_NFAT5_KO_MACROPHAGE_DN	GSE26343_UNSTIM_VS_LPS_STIM_NFAT5_KO_MACROPHAGE_DN	183	-0.519498	-1.84488	0.00131752	0.0364198	0.0320206	1510	tags=30%, list=11%, signal=27%	DDHD1/JUNB/CD83/DAPP1/SPATA13/ETS2/IL1RN/IER3/PTPN12/RFX5/NLRP3/SLC5A3/IL6/TRAF1/HIVEP3/HLA-B/CX3CL1/NAB1/CD40/CCL22/NR4A2/DUSP1/ZC3H12C/MCOLN2/IRF1/GCH1/KIAA0040/PTGER4/PSTPIP2/SOD2/CD69/EGR3/BTG2/AREG/NR4A1/SLAMF7/SAMSN1/RRAD/IL2RG/TAGAP/CXCL1/IL4I1/LTA/IL1A/NR4A3/GBP4/DUSP2/SAA1/CXCL2/BCL2A1/CXCL9/SPIB/CXCL10
GSE26495_NAIVE_VS_PD1HIGH_CD8_TCELL_DN	GSE26495_NAIVE_VS_PD1HIGH_CD8_TCELL_DN	GSE26495_NAIVE_VS_PD1HIGH_CD8_TCELL_DN	172	-0.492469	-1.73656	0.00131752	0.0364198	0.0320206	1638	tags=24%, list=12%, signal=22%	CLEC2B/PIF1/MAF/PIK3R3/CASP1/GALNT3/IL10RA/SYTL3/CPEB2/CST7/PHLDB2/MCOLN2/IL15/PPP2R2B/CTSC/PLCG2/SLAMF7/RUNX3/MYBL1/ARHGAP25/CCL5/ITGAL/NDRG1/GFI1/TIGIT/SP140/TLR3/SLAMF6/CCR5/LAG3/PTPN22/PRF1/GZMK/PYHIN1/TOX/TBX21/ADRB2/NKG7/GZMH/GZMA/GBP5
GSE2770_TGFB_AND_IL4_ACT_VS_ACT_CD4_TCELL_2H_DN	GSE2770_TGFB_AND_IL4_ACT_VS_ACT_CD4_TCELL_2H_DN	GSE2770_TGFB_AND_IL4_ACT_VS_ACT_CD4_TCELL_2H_DN	172	-0.59973	-2.11479	0.00131752	0.0364198	0.0320206	2139	tags=39%, list=15%, signal=33%	MOV10/IRF8/GIMAP6/FBXO6/STAT2/IRF7/IRF2/CDKN1C/EIF2AK2/CNDP2/TNFSF10/WDFY1/IFI35/ZNFX1/PARP12/TRIM25/SP100/IFIT5/IRF9/FAM46A/MX2/VRK2/ZCCHC2/SLFN12/CFB/BST2/PLSCR1/LY6E/PPM1K/ISG15/DTX3L/IFI16/LAMP3/PARP9/IFI44/TRIM21/NCOA7/GCH1/KIAA0040/UBE2L6/PTGER4/SAMD9L/XAF1/SP110/EPSTI1/LAP3/OAS1/IFITM1/MNDA/ETV7/IFIT2/OASL/IFI44L/ISG20/OAS2/DDX58/OAS3/IFIH1/STAP1/ZBP1/DDX60/SAMD9/CD38/CXCL10/CXCL11/CCNA1
GSE36527_CD69_NEG_VS_POS_TREG_CD62L_LOS_KLRG1_NEG_UP	GSE36527_CD69_NEG_VS_POS_TREG_CD62L_LOS_KLRG1_NEG_UP	GSE36527_CD69_NEG_VS_POS_TREG_CD62L_LOS_KLRG1_NEG_UP	172	-0.536957	-1.89343	0.00131752	0.0364198	0.0320206	3395	tags=56%, list=25%, signal=43%	LYSMD2/RNF114/ADAR/N4BP1/SAMHD1/B3GNT5/CCRL2/TRAFD1/RBL1/RTP4/FAM208B/AIDA/NOTCH1/PSMB9/RPS10/SH3BP2/MYD88/CDC42SE2/DHX58/CWC22/RAPGEF6/DDX24/SOCS3/ZUFSP/TDRD7/ETNK1/SYNE2/MOV10/ELOVL6/GBP2/STAT2/IRF7/EXO1/PIM2/EIF2AK2/RAD51AP1/TNFSF10/PSMB8/IFI35/PLEKHF2/ZNFX1/FGL2/PARP12/PNPT1/TRIM25/DAPP1/PSMB10/IRF9/ETS2/MX2/PARD6G/ISOC1/TTC39B/ZNF281/OGFRL1/RNF19B/ASB13/NUP153/SLFN13/ARNT2/PML/ISG15/PARP14/S…
GSE39382_IL3_VS_IL3_IL33_TREATED_MAST_CELL_DN	GSE39382_IL3_VS_IL3_IL33_TREATED_MAST_CELL_DN	GSE39382_IL3_VS_IL3_IL33_TREATED_MAST_CELL_DN	172	-0.520474	-1.83531	0.00131752	0.0364198	0.0320206	2796	tags=43%, list=20%, signal=35%	SPATS2L/HSPA4/TNIP1/DIAPH1/LMNB1/CYLD/GTPBP1/CTC1/APOL3/FUBP1/DRAM1/TDRD7/CFLAR/TARS/LIMK2/MN1/CSRNP2/IRF8/LAMB3/JAK2/IRF7/NETO2/MAP3K9/ABTB2/GRSF1/G0S2/WTAP/CLEC2D/CASP1/PSMB10/BAK1/SCO2/IL1RN/MX2/NFKB1/LY6E/AQP3/GAD1/PML/ISG15/RFTN1/CD47/GPR153/IRF1/TRIM21/TNFAIP6/GCH1/SP110/OAS1/IGF2BP2/TYMP/TNFAIP3/HERC5/ETV7/MX1/IFIT2/APOL1/HERC6/TRIM22/PPP1R16B/ACHE/STX11/ICOS/USP18/OAS3/AQP9/BCL2L14/PLAC8/…
GSE39556_UNTREATED_VS_3H_POLYIC_INJ_MOUSE_CD8A_DC_UP	GSE39556_UNTREATED_VS_3H_POLYIC_INJ_MOUSE_CD8A_DC_UP	GSE39556_UNTREATED_VS_3H_POLYIC_INJ_MOUSE_CD8A_DC_UP	172	-0.568802	-2.00573	0.00131752	0.0364198	0.0320206	1699	tags=33%, list=12%, signal=29%	PTPN6/GGA2/MICAL3/FER/CD83/ITGB2/RASGRP1/PWP2/AGL/IZUMO4/IFI30/PLCH2/GPT/TNFAIP8/LRMP/CDC25B/KIF21B/GNAZ/SWAP70/CD72/SIK1/CMA1/ST6GAL1/CD1D/ICAM3/HLA-DOB/NT5E/CD19/CD52/PPP1R16B/SP140/CXCL1/GCNT1/ADAM28/GLDC/LCK/PTPN22/AQP7/CD48/IRF4/FST/SIT1/TNFRSF17/BIRC3/RHOH/PEG10/MS4A1/UGT8/SPIB/AZGP1/CXCL11/CR2/TCL1A/VNN2/UGT2B15
GSE3982_MEMORY_CD4_TCELL_VS_BCELL_DN	GSE3982_MEMORY_CD4_TCELL_VS_BCELL_DN	GSE3982_MEMORY_CD4_TCELL_VS_BCELL_DN	172	-0.538593	-1.8992	0.00131752	0.0364198	0.0320206	2395	tags=34%, list=17%, signal=29%	COL9A3/CCT2/TFEB/BHLHE41/ALOX5/COBLL1/HLA-DMA/HPS5/LAT2/IRF8/PARM1/RASGRP3/BLNK/BANK1/SLC15A3/CD74/PTPN6/MICAL3/OPN3/PTK2B/MZB1/SCO2/ZNF165/E2F5/SLC15A2/SEL1L3/HHEX/SIDT1/HLA-DMB/SWAP70/P2RX1/SYK/CD72/BMP2K/KIAA0040/CD1D/PLCG2/POU2AF1/SP110/EAF2/HLA-DOB/NT5E/OAS1/TMEM156/P2RX5/TLR7/BCL11A/ISG20/CD79B/STAP1/HS3ST1/IRF4/TNFRSF17/CD38/WARS/S100A8/MS4A1/SPIB
GSE39820_CTRL_VS_TGFBETA1_IL6_CD4_TCELL_UP	GSE39820_CTRL_VS_TGFBETA1_IL6_CD4_TCELL_UP	GSE39820_CTRL_VS_TGFBETA1_IL6_CD4_TCELL_UP	172	-0.456699	-1.61043	0.00131752	0.0364198	0.0320206	2860	tags=34%, list=21%, signal=28%	DUSP5/CWC22/SEC11C/MRPS31/SKP2/TIPIN/DHX33/CASP3/ST8SIA4/SLBP/HSPD1/DFFB/HMGCS1/ANKRD44/TWISTNB/WDR75/SMARCA5/TOP1/DTWD1/PTER/PSMB8/DENND2D/UNG/CREB1/TMPO/GAS2/FAM98B/CTH/PARP12/RCSD1/PKP4/RAB19/ARAP2/FAM46A/VRK2/ZNF281/ZCCHC2/WDHD1/PAG1/CNOT6L/CD96/IL6/SPIN4/GPR183/CTSS/INPP1/CD1D/PTGER4/SAMD9L/EGR3/NRN1/SAMSN1/IFIT2/ITK/CA12/TOX/SELL/LGALS7
GSE41087_WT_VS_FOXP3_MUT_ANTI_CD3_CD28_STIM_CD4_TCELL_UP	GSE41087_WT_VS_FOXP3_MUT_ANTI_CD3_CD28_STIM_CD4_TCELL_UP	GSE41087_WT_VS_FOXP3_MUT_ANTI_CD3_CD28_STIM_CD4_TCELL_UP	172	-0.46129	-1.62661	0.00131752	0.0364198	0.0320206	1817	tags=31%, list=13%, signal=27%	TANK/BACH1/LGALSL/PITPNB/KCTD15/ITGAE/JUNB/CD83/PDE4B/PRR16/KCNJ15/IL10RA/S100P/NFKB1/HLA-DRA/CST7/CXCR4/CHST2/GPR183/TRAF1/NAB1/STARD5/RFTN1/CCL22/CD5/LAMP3/DUSP1/IRF1/CCR2/SOD2/TLR8/BTG2/CXCL13/TNFAIP3/CYTIP/SLAMF7/EREG/LCP1/CLEC4E/IL2RG/ISG20/OLR1/CCR5/SYNGR3/AQP9/IRF4/DUSP2/BIRC3/LYZ/WARS/S100A12/IDO1
GSE42021_TREG_PLN_VS_TREG_PRECURSORS_THYMUS_DN	GSE42021_TREG_PLN_VS_TREG_PRECURSORS_THYMUS_DN	GSE42021_TREG_PLN_VS_TREG_PRECURSORS_THYMUS_DN	183	-0.635049	-2.25524	0.00131752	0.0364198	0.0320206	1987	tags=50%, list=14%, signal=43%	STAT2/IRF7/CYTH1/RASGRP3/EIF2AK2/APOL2/TNFSF10/SLC15A3/SNRPF/PSMB8/PSME2/GATA3/RNF31/IFI35/SERPINB9/PARP12/TRIM25/SP100/IFIT5/TAP2/HLA-C/PSMB10/CASP8/IRF9/ETS2/FAM46A/MX2/IFI30/ZCCHC2/CFB/RNF19B/BST2/HLA-G/APOL6/CD96/PLSCR1/TRANK1/LY6E/HLA-A/HLA-B/PML/ISG15/DSP/B2M/KLHL11/SOCS1/IFI16/CD47/LAMP3/PLXNB3/IFI44/IFI6/IRF1/TRIM21/IL15/UBE2L6/XAF1/SP110/LAP3/OAS1/TYMP/HERC5/IFITM1/SHOX2/EPPK1/TAP1/MX1/I…
GSE5679_RARA_AGONIST_AM580_VS_AM580_AND_ROSIGLITAZONE_TREATED_DC_DN	GSE5679_RARA_AGONIST_AM580_VS_AM580_AND_ROSIGLITAZONE_TREATED_DC_DN	GSE5679_RARA_AGONIST_AM580_VS_AM580_AND_ROSIGLITAZONE_TREATED_DC_DN	172	-0.456727	-1.61053	0.00131752	0.0364198	0.0320206	2529	tags=34%, list=18%, signal=28%	SH3BP1/CFLAR/IL18/ACP5/MED7/SGMS1/IL2RA/RRAS2/ASS1/RAP1GAP2/CPM/RBM38/SFN/SOCS2/LFNG/HVCN1/TMEM64/TRAF3IP3/IZUMO4/FAM46A/MX2/UST/FAM53B/FAM78A/BST2/SIDT1/SLFN5/CD96/TMEM71/LRP4/DOCK10/ITGB7/QPCT/ITGA4/CD5/SBK1/PLA2G10/ARHGAP9/CCR2/ITGA6/GGT1/SLC17A9/S1PR4/IFIT1/HBEGF/NDRG1/RRAD/MYO1G/NCF1/GZMB/PLAC8/IRF4/SIT1/TBX21/NKG7/L1CAM/APBB1IP
KEGG_CYTOKINE_CYTOKINE_RECEPTOR_INTERACTION	KEGG_CYTOKINE_CYTOKINE_RECEPTOR_INTERACTION	KEGG_CYTOKINE_CYTOKINE_RECEPTOR_INTERACTION	183	-0.573389	-2.03626	0.00131752	0.0364198	0.0320206	1059	tags=34%, list=8%, signal=32%	IL6/CCL24/CX3CL1/XCL2/TNFSF8/CD40/CCL22/TNFSF13B/KITLG/CCR4/IL15/CCR2/CCL28/IL1RAP/LTB/BMPR1B/IL7/IL12RB1/CXCL13/TSLP/NGFR/CCL7/CCL23/CCL5/CCL8/CCL3L3/CSF3R/CXCR3/CD27/TNFRSF9/IL2RG/CXCL1/CCR5/KIT/LTA/IL18RAP/CXCR6/IL1A/IL2RB/IL21R/CCL4L2/IL1B/CCL4/IFNE/IL12RB2/CSF3/CCL3/TNFRSF17/CXCL2/CXCL3/FASLG/IL9R/CCL18/IL1R2/CXCL9/CXCL5/CXCL6/CXCL10/CXCL11/CCL20/IFNG
SABATES_COLORECTAL_ADENOMA_DN	SABATES_COLORECTAL_ADENOMA_DN	SABATES_COLORECTAL_ADENOMA_DN	172	-0.486236	-1.71458	0.00131752	0.0364198	0.0320206	1346	tags=36%, list=10%, signal=33%	IL6R/BCHE/LPAR1/CDA/FCRLA/PAG1/PI15/SLC26A2/CD37/XPNPEP2/DOCK10/ARHGAP15/GPNMB/CTSG/SECTM1/MFAP5/SLC15A1/DUSP1/MCOLN2/CLDN8/MT1M/GPM6B/PRIMA1/PCDH7/TTR/NAP1L3/GFRA3/RTN1/CXCL13/HOXD10/BMP3/RSPO3/CCL23/CCL5/HSD17B2/CCL8/TLR7/SCNN1G/RAB3B/GDPD2/PRKCB/TMEM171/STAP1/CD48/KIF5C/SIT1/SLC4A4/TNFRSF17/SCARA5/VPREB3/RHOH/CHP2/ADAMDEC1/MS4A1/SPIB/L1CAM/FABP4/CD177/CR2/CLCA4/UGT2B15
GO_LYMPHOCYTE_DIFFERENTIATION	GO_LYMPHOCYTE_DIFFERENTIATION	GO_LYMPHOCYTE_DIFFERENTIATION	166	-0.648925	-2.28356	0.00131926	0.0364198	0.0320206	1794	tags=40%, list=13%, signal=35%	BLNK/MAFB/CD74/GATA3/FOXP3/LFNG/PTK2B/CHD7/ADA/BAK1/MFNG/HHEX/JAK3/IL6/SYK/GPR183/TCF7/PATZ1/TNFSF8/BCL11B/B2M/ITGA4/JAG2/BCL2/IRF1/DOCK2/PIK3CD/IL15/CD1D/PTGER4/PLCG2/IL7/POU2F2/ZAP70/EGR1/FZD5/CDK6/ITK/CLEC4E/SPN/IKZF1/CD3D/SLAMF6/PLA2G2D/KIT/CD3E/DLL1/CD79B/PTPRC/LCK/SLAMF1/FOXN1/PTPN22/IRF4/RSAD2/IFNE/CD8A/TBX21/RHOH/CD79A/LY6D/SHH/ZNF683/CR2/IFNG
GO_POSITIVE_REGULATION_OF_PROTEIN_SECRETION	GO_POSITIVE_REGULATION_OF_PROTEIN_SECRETION	GO_POSITIVE_REGULATION_OF_PROTEIN_SECRETION	162	-0.491215	-1.72299	0.00131926	0.0364198	0.0320206	1197	tags=21%, list=9%, signal=19%	F2RL1/NLRP3/ABAT/IL6/HIF1A/SYK/HLA-DRB5/IRS2/TMEM27/CRTAM/CCR2/PTGER4/CD274/ALOX15B/CD2/CLEC4E/GIPR/ACHE/VTCN1/SLAMF1/FFAR2/PTPN22/IL1A/WNT5A/MMP13/IL1B/CCL3/SAA1/VSNL1/CD38/IL33/IFNG/CRH
GO_SKIN_DEVELOPMENT	GO_SKIN_DEVELOPMENT	GO_SKIN_DEVELOPMENT	162	-0.574924	-2.01662	0.00131926	0.0364198	0.0320206	1041	tags=22%, list=8%, signal=20%	LGR4/BCL11B/DSP/BCL2/ITGB4/ITGA6/LTB/CDH3/ALOXE3/EREG/FOXQ1/CNFN/FRAS1/DKK1/CSTA/SPRR1B/DLL1/CRCT1/FOXN1/APCDD1/WNT5A/S100A7/KRT17/SPRR1A/SHH/SPRR2A/SPRR2D/KRT1/LGR5/LCE3D/TGM1/SPRR2E/SPRR2F/SPRR2G
GSE10325_BCELL_VS_MYELOID_UP	GSE10325_BCELL_VS_MYELOID_UP	GSE10325_BCELL_VS_MYELOID_UP	162	-0.583678	-2.04732	0.00131926	0.0364198	0.0320206	1885	tags=36%, list=14%, signal=31%	SEPT6/CBX5/RASGRP3/PIM2/BLNK/BANK1/TRAF5/GGA2/MICAL3/FBL/PJA1/WASF1/MZB1/PDE4B/RASGRP1/ARID5B/SEL1L3/ODC1/SIDT1/ITPR3/EHD3/CD22/ITGB7/CD72/SKAP1/DSP/ST6GAL1/BCL2/ATP2A3/KIAA0040/LTB/POU2AF1/EAF2/HLA-DOB/SYBU/TMEM156/P2RX5/ACAP1/MAP4K1/CD19/CD27/PPP1R16B/SP140/BCL11A/ISG20/PNOC/CD79B/SLAMF1/STAP1/BIRC3/VPREB3/RHOH/CD79A/MS4A1/SPIB/CR2/TCL1A
GSE10325_LUPUS_CD4_TCELL_VS_LUPUS_BCELL_DN	GSE10325_LUPUS_CD4_TCELL_VS_LUPUS_BCELL_DN	GSE10325_LUPUS_CD4_TCELL_VS_LUPUS_BCELL_DN	162	-0.536321	-1.88121	0.00131926	0.0364198	0.0320206	2372	tags=36%, list=17%, signal=31%	TFEB/CD1C/BHLHE41/ALOX5/COBLL1/LILRB1/SMC6/HLA-DMA/LAT2/FGR/IRF8/TPD52/MARCH1/RASGRP3/BLNK/BANK1/CD74/GGA2/OPN3/ITGAE/MZB1/IFI30/E2F5/SEL1L3/HHEX/LRMP/ZBTB32/HLA-DRA/HLA-DMB/SWAP70/CD37/EHD3/SYK/CD22/CD72/SIK1/CD40/BTK/CD1D/PLCG2/POU2AF1/SLC17A9/EAF2/HLA-DOB/ATP10D/P2RX5/CD19/BCL11A/PNOC/ADAM28/CD79B/STAP1/TNFRSF17/VPREB3/CD79A/MS4A1/SPIB/TCL1A
GSE12366_GC_VS_NAIVE_BCELL_DN	GSE12366_GC_VS_NAIVE_BCELL_DN	GSE12366_GC_VS_NAIVE_BCELL_DN	166	-0.458576	-1.61372	0.00131926	0.0364198	0.0320206	1632	tags=23%, list=12%, signal=21%	CLEC2B/OPN3/CHD7/CASP1/PSTPIP1/CD83/PDE4B/IRF9/TSPYL1/ARAP2/IFNGR1/UST/HHEX/LY6E/HLA-A/RAB37/DOCK10/GPR183/ARHGAP15/CD72/DTX3L/IFI16/NR4A2/CD47/PARP9/DUSP1/CD69/NT5E/RHOF/CHML/IFIT2/STAT1/HERC6/ADAM28/ZBP1/DDX60/MOB3B/SELL
GSE13411_NAIVE_BCELL_VS_PLASMA_CELL_UP	GSE13411_NAIVE_BCELL_VS_PLASMA_CELL_UP	GSE13411_NAIVE_BCELL_VS_PLASMA_CELL_UP	166	-0.455263	-1.60207	0.00131926	0.0364198	0.0320206	2308	tags=31%, list=17%, signal=26%	PTBP2/PLAG1/ALDOC/FBXL14/ZNF672/STK17A/SNN/CD1C/ALOX5/USP24/LAT2/SSH1/IMPACT/DCK/DAAM1/RBM38/SLC15A3/CD74/DENND2D/RNASET2/PLEKHF2/IL24/SP100/CD83/CNTRL/MX2/ZCCHC2/TRAF3IP2/HHEX/SIDT1/NFKB1/KIF21B/RNF141/DEK/SOCS1/KLF4/PIK3CD/CORO1A/NT5E/P2RX5/SERPINB1/RUNX3/ARHGAP25/CD19/PPP1R16B/BCL11A/ADAM28/LCK/WNT6/BCL2A1
GSE13547_CTRL_VS_ANTI_IGM_STIM_BCELL_2H_UP	GSE13547_CTRL_VS_ANTI_IGM_STIM_BCELL_2H_UP	GSE13547_CTRL_VS_ANTI_IGM_STIM_BCELL_2H_UP	166	-0.553253	-1.94689	0.00131926	0.0364198	0.0320206	2884	tags=42%, list=21%, signal=33%	CCNA2/HOOK1/PRIM1/DHX58/HELLS/BRCA2/CCNE1/TIPIN/MCM6/RIPK3/CENPE/SF3A1/NCAPG/GCA/YEATS4/SRGAP3/MAD2L1/FBXO5/CDC25C/RRM1/RBBP8/ASPM/CBX5/EGR2/EIF2AK2/RAD51AP1/CCDC34/ATAD5/FGL2/NCAPD2/PLOD2/TRIM25/KIF14/BRIP1/NEIL3/LY75/GEN1/PTPN13/WDHD1/SEMA4D/CLSPN/XDH/CTLA4/HERC5/CDK6/MX1/STAT1/IFIT1/TIGIT/MYO1G/ISG20/USP18/IFIH1/IFIT3/NCF1/PDCD1/LAG3/GZMK/CD7/NR4A3/ZBP1/DDX60/RSAD2/CCL3/TNFRSF17/TOX/CD38/CXCL10
GSE15735_CTRL_VS_HDAC_INHIBITOR_TREATED_CD4_TCELL_2H_DN	GSE15735_CTRL_VS_HDAC_INHIBITOR_TREATED_CD4_TCELL_2H_DN	GSE15735_CTRL_VS_HDAC_INHIBITOR_TREATED_CD4_TCELL_2H_DN	166	-0.451925	-1.59032	0.00131926	0.0364198	0.0320206	2323	tags=33%, list=17%, signal=28%	GLIPR2/SLC16A6/NLN/IVD/PSME1/SLC35G1/HLA-DMA/GAB3/RRAS2/CDC14B/MYO7A/DEPDC1B/SLC35E3/PIM2/GGA2/MCTP2/G0S2/ITGAE/STAT4/KIF14/SMAP2/RAB19/POLR1B/FAM46A/SYTL3/IER3/SIDT1/CENPV/CST7/DOCK10/CD72/CAPRIN2/MCOLN2/CRTAM/CTSC/GGT1/EPSTI1/IGF2BP2/CTSW/CD8B/PLEK/SNAI3/CD79B/NCF1/PTPN22/SLA2/PRF1/SLC16A1/PLAC8/GZMM/HLA-DOA/CD8A/NKG7/KLK8
GSE17721_CTRL_VS_GARDIQUIMOD_1H_BMDC_DN	GSE17721_CTRL_VS_GARDIQUIMOD_1H_BMDC_DN	GSE17721_CTRL_VS_GARDIQUIMOD_1H_BMDC_DN	166	-0.455552	-1.60308	0.00131926	0.0364198	0.0320206	2555	tags=33%, list=18%, signal=27%	TNFRSF1B/COL22A1/RND3/ARHGEF3/SPCS3/NOP58/SLC16A6/NUP188/CTR9/PRPSAP2/PRDM1/TOP1/PNP/RFC1/NBN/HMGB2/KLHL2/DDHD1/JUNB/RCSD1/PDE4B/RASGRP1/EFNB3/POLR1B/FAM162A/AGL/ETS2/ARID5B/IL1RN/TNNI3/DUSP6/COL17A1/ODC1/ATF7IP2/CCNG2/RNF141/RAB37/SECTM1/DSP/KLF13/IRS2/ZC3H12C/CARD10/PON3/CLEC4E/CD8B/OLR1/FST/GBP4/PRSS12/CD38/KRT17/CXCL10/CYP1A2
GSE18791_CTRL_VS_NEWCASTLE_VIRUS_DC_10H_DN	GSE18791_CTRL_VS_NEWCASTLE_VIRUS_DC_10H_DN	GSE18791_CTRL_VS_NEWCASTLE_VIRUS_DC_10H_DN	166	-0.651187	-2.29152	0.00131926	0.0364198	0.0320206	1734	tags=45%, list=13%, signal=39%	ABTB2/TLR2/ZNFX1/PNPT1/PI4K2B/IFIT5/BRIP1/PDE4B/MXD1/ARAP2/FAM46A/MX2/AGAP2/TNF/PAG1/APOL6/PLSCR1/RNF138/SLFN13/IL6/NLRC5/TRAF1/PML/ISG15/STARD5/SECTM1/PARP14/DTX3L/SBK1/BCL2/ZC3H12C/IFI44/IRF1/NCOA7/GCH1/CD274/SAMD9L/XAF1/EPSTI1/TNFAIP3/HERC5/ETV7/TAP1/CSRP2/IFIT2/APOL1/HERC6/OASL/IFIT1/RNF144B/TRIM22/SCNN1G/SP140/BATF2/STX11/OAS2/USP18/DDX58/OAS3/CMPK2/PMAIP1/IFIH1/IFIT3/BCL2L14/ZBP1/GBP4/DDX60…
GSE24142_EARLY_THYMIC_PROGENITOR_VS_DN3_THYMOCYTE_ADULT_DN	GSE24142_EARLY_THYMIC_PROGENITOR_VS_DN3_THYMOCYTE_ADULT_DN	GSE24142_EARLY_THYMIC_PROGENITOR_VS_DN3_THYMOCYTE_ADULT_DN	162	-0.448679	-1.5738	0.00131926	0.0364198	0.0320206	2225	tags=23%, list=16%, signal=20%	NAF1/IL2RA/RRAS2/TCOF1/AP3S1/SEPT6/INO80C/PRKCA/NR3C1/UBE2D3/CD247/ATP1B1/ADA/PSMB10/HSDL2/SYTL3/BCL11B/SLAIN1/SOCS1/GBP6/ITGA6/ATP8A1/ENTPD5/CDK6/ITK/MST1R/CD3D/TUBB2B/SLAMF6/PRKCB/LCK/SLAMF1/SH2D1A/SIT1/CD3G/RHOH/GZMA
GSE24634_IL4_VS_CTRL_TREATED_NAIVE_CD4_TCELL_DAY10_UP	GSE24634_IL4_VS_CTRL_TREATED_NAIVE_CD4_TCELL_DAY10_UP	GSE24634_IL4_VS_CTRL_TREATED_NAIVE_CD4_TCELL_DAY10_UP	162	-0.443592	-1.55595	0.00131926	0.0364198	0.0320206	2077	tags=30%, list=15%, signal=26%	IL17RB/SMC4/FBXO41/MBIP/CBX5/OIP5/GATA3/BLMH/DNAAF2/IL24/GPSM3/STAT4/KCNK7/RASGRP1/CNTRL/TRAF3IP3/BCHE/KLHL23/SEMA4D/KCNMB4/NFKB1/LCN2/CD96/METTL8/GPR183/LGR4/CCL24/SKAP1/LCP2/ITGA4/BCL2/SFI1/PTGER4/ALOX15B/DNASE1L3/P2RX5/CD2/GFI1/CD27/SIRPG/CD3D/ISG20/SH2D1A/STAP1/CCL18/IL1R2/KRT17/FABP4
GSE2770_TGFB_AND_IL4_VS_IL12_TREATED_ACT_CD4_TCELL_2H_DN	GSE2770_TGFB_AND_IL4_VS_IL12_TREATED_ACT_CD4_TCELL_2H_DN	GSE2770_TGFB_AND_IL4_VS_IL12_TREATED_ACT_CD4_TCELL_2H_DN	162	-0.445026	-1.56098	0.00131926	0.0364198	0.0320206	2149	tags=24%, list=16%, signal=21%	NFKBIZ/LRIF1/ZNF549/TANK/ZNF222/PDE4D/MOCOS/MFHAS1/DUSP4/GRB10/RASAL3/TMIGD2/SOCS1/HOMER1/NR4A2/CYSLTR1/PTGER4/BTG2/NRN1/AREG/EGR1/CYTIP/SH2D2A/SMAD6/SAMSN1/IFIT2/CD6/OASL/HBEGF/TNFRSF9/PPP1R16B/CD3D/CMPK2/LAG3/IL2RB/RSAD2/CD38/BCL2A1
GSE30971_WBP7_HET_VS_KO_MACROPHAGE_DN	GSE30971_WBP7_HET_VS_KO_MACROPHAGE_DN	GSE30971_WBP7_HET_VS_KO_MACROPHAGE_DN	166	-0.471675	-1.65982	0.00131926	0.0364198	0.0320206	2615	tags=35%, list=19%, signal=29%	ZC3H12A/TNFRSF1B/GTDC1/IL23A/LIMK2/PANK3/TGFA/STON2/IL2RA/HDAC9/CPM/RAB33A/ITGB8/PIM2/FJX1/BACH1/LDLRAD3/IL24/WTAP/CAB39/STAT4/ADA/GJB2/IER3/TNFAIP8/KIAA1211/TRAF3IP2/RND1/CLGN/STEAP1/IL6/SIGLEC15/CYP3A5/SOCS1/CD47/PTX3/TNFAIP6/CD274/IL7/TLR8/POU2F2/SAMSN1/SERPINB1/PIK3AP1/CXCL1/DSC2/DLL1/CA12/SLAMF1/AQP9/PLAC8/SERPINB7/CD48/CSF3/CXCL2/VNN2/IL36G
GSE3565_DUSP1_VS_WT_SPLENOCYTES_DN	GSE3565_DUSP1_VS_WT_SPLENOCYTES_DN	GSE3565_DUSP1_VS_WT_SPLENOCYTES_DN	162	-0.457428	-1.60448	0.00131926	0.0364198	0.0320206	3077	tags=37%, list=22%, signal=29%	EEF2/LRRC42/RPS10/PCBP1/HOOK1/GPATCH4/RAPGEF6/MTHFD1L/TCF20/DPH5/ACVR1B/EIF4B/CCNE1/IKBKE/ARHGEF1/USP28/NOP58/SIPA1L1/RRAS2/SMC4/RALGPS2/PITPNM2/RBM38/RPL8/DDX21/N4BP2/WDR12/SLC14A1/FBL/ITGAE/PDK1/MDN1/TRIM25/RPS6KA1/DUSP6/FAM78A/SIDT1/F2RL1/RAPGEF4/DZIP1/TCF7/PPAT/TNFSF8/DUSP10/ST6GAL1/ARHGAP9/LTB/SESN3/CD69/CD27/IKZF1/CD3D/MYC/SLAMF6/CD7/PLAC8/TOX/RHOH/SELL
GSE360_DC_VS_MAC_M_TUBERCULOSIS_UP	GSE360_DC_VS_MAC_M_TUBERCULOSIS_UP	GSE360_DC_VS_MAC_M_TUBERCULOSIS_UP	162	-0.449346	-1.57614	0.00131926	0.0364198	0.0320206	1871	tags=31%, list=14%, signal=27%	SLC7A8/PIM2/PSME2/IFI35/TRAF5/MAP3K4/CERS6/CD84/CD83/IRF9/IL1RN/ARAP2/NFKB1/HLA-DRA/CST7/IL6/CYP3A5/TRAF1/CCL22/CD47/IRF1/TNFAIP6/ALDH1A2/PTGER4/CTSC/SP110/DNASE1L3/NGFR/IFITM1/MX1/ARHGAP25/CCL5/CCL8/OASL/IFIT1/PLIN1/SASH3/CD3D/ISG20/OAS2/IFIT3/PTPN7/CCL4/CCL18/FABP5/GBP1/FABP4/CXCL10/CXCL11
GSE39864_WT_VS_GATA3_KO_TREG_UP	GSE39864_WT_VS_GATA3_KO_TREG_UP	GSE39864_WT_VS_GATA3_KO_TREG_UP	162	-0.452789	-1.58821	0.00131926	0.0364198	0.0320206	1520	tags=24%, list=11%, signal=22%	AATK/ADA/MXD1/GAS1/MX2/ZNF281/CFB/TRAF3IP2/FUT2/JAK3/NCKAP1L/PLSCR1/PML/SOCS1/CCL22/ANXA3/MCOLN2/INPP1/IRF1/TRIM21/ALDH1A2/PROCR/CCL7/TAP1/IFIT2/STAT1/MT2A/NDRG1/USP18/ALDH1A1/CD7/GBP4/RSAD2/WARS/FABP5/KRT17/CXCL10/TFF1
GSE40666_UNTREATED_VS_IFNA_STIM_STAT1_KO_CD8_TCELL_90MIN_DN	GSE40666_UNTREATED_VS_IFNA_STIM_STAT1_KO_CD8_TCELL_90MIN_DN	GSE40666_UNTREATED_VS_IFNA_STIM_STAT1_KO_CD8_TCELL_90MIN_DN	162	-0.469872	-1.64813	0.00131926	0.0364198	0.0320206	2113	tags=30%, list=15%, signal=25%	BTG1/FAM111B/PIK3IP1/ZNF229/JARID2/IRF2/FANCB/SESN1/BTBD3/MAML3/PLEKHF2/SERPINB9/HVCN1/HS3ST3B1/ANKRD50/FAM46A/HPSE/OGFRL1/FAM53B/CCNG2/ICAM2/NAT10/NFKB1/TMEM71/P2RX1/XKRX/CD22/CD72/SKAP1/BMP2K/CD40/PHLDB2/MYO1B/DPYD/ATP10D/CHML/BCL11A/GCNT1/SLAMF1/CD207/STAP1/IRF4/IL21R/GBP4/CD38/CR2/TCL1A
GSE42021_CD24HI_VS_CD24LOW_TREG_THYMUS_DN	GSE42021_CD24HI_VS_CD24LOW_TREG_THYMUS_DN	GSE42021_CD24HI_VS_CD24LOW_TREG_THYMUS_DN	162	-0.600885	-2.10768	0.00131926	0.0364198	0.0320206	1995	tags=46%, list=14%, signal=40%	TOP1/IRF7/RASGRP3/EIF2AK2/TNFSF10/GATA3/IFI35/ZNF93/PARP12/SP100/IFIT5/DAPP1/HLA-C/IRF9/ETS2/FAM46A/MX2/CFB/RNF19B/BST2/PLSCR1/TRANK1/HLA-A/PPAT/HLA-B/TGS1/PML/ISG15/CKB/DSP/SOCS1/HES2/CCL22/IFI16/LAMP3/ERAP2/IFI44/IFI6/FPR3/DPYD/GCH1/XAF1/SP110/LAP3/OAS1/KCTD14/TNFAIP3/HERC5/IFITM1/MX1/IFIT2/APOL1/HERC6/OASL/IFIT1/IFI44L/TRIM22/TLR3/ISG20/OAS2/USP18/DDX58/OAS3/IFIH1/IFIT3/FST/DDX60/SAMD9/RSAD2/S…
GSE46606_DAY1_VS_DAY3_CD40L_IL2_IL5_STIMULATED_IRF4HIGH_BCELL_DN	GSE46606_DAY1_VS_DAY3_CD40L_IL2_IL5_STIMULATED_IRF4HIGH_BCELL_DN	GSE46606_DAY1_VS_DAY3_CD40L_IL2_IL5_STIMULATED_IRF4HIGH_BCELL_DN	162	-0.467033	-1.63817	0.00131926	0.0364198	0.0320206	2187	tags=30%, list=16%, signal=25%	NFKBIZ/GBP2/TRIM14/JAK2/RFC3/SIRT1/STAT2/MYCBP2/TTC4/TIMELESS/TNFSF10/ZNFX1/MITD1/HSDL2/SLC25A22/ISOC1/PARP11/TNF/ANGPT1/ASB13/RASGEF1B/CCNYL1/IL6/TRAF1/PPM1K/PML/DTX3L/ITGA4/CD40/DUSP10/INPP1/MB21D1/GCH1/IL1RAP/CD274/FZD5/CCL5/OASL/HSH2D/TAGAP/DDX58/LTA/PDCD1/ARL14/CCND2/CXCL11/IFNG
GSE6092_IFNG_VS_IFNG_AND_B_BURGDORFERI_INF_ENDOTHELIAL_CELL_DN	GSE6092_IFNG_VS_IFNG_AND_B_BURGDORFERI_INF_ENDOTHELIAL_CELL_DN	GSE6092_IFNG_VS_IFNG_AND_B_BURGDORFERI_INF_ENDOTHELIAL_CELL_DN	166	-0.452589	-1.59266	0.00131926	0.0364198	0.0320206	2652	tags=31%, list=19%, signal=26%	SOCS3/ZUFSP/ZC3H12A/IFT57/CFLAR/DENR/PSMA6/PSME1/ST3GAL1/TCOF1/AMD1/DDX21/TANK/TSC22D1/ADM/TNFSF10/PSME2/RNF31/ZNFX1/FGL2/MOB1B/PARP12/WTAP/PLAGL2/MX2/SNX20/LRRC8C/LCP2/ZC3H12C/IL15/NOX1/CD274/FAM26F/EPSTI1/PROCR/CXCL13/HERC5/MX1/IFIT2/RRAD/IKZF1/STX11/TAGAP/ISG20/USP18/CMPK2/NCF1/SLAMF1/STAP1/ZBP1/RSAD2
GSE9988_ANTI_TREM1_VS_LOW_LPS_MONOCYTE_DN	GSE9988_ANTI_TREM1_VS_LOW_LPS_MONOCYTE_DN	GSE9988_ANTI_TREM1_VS_LOW_LPS_MONOCYTE_DN	166	-0.616043	-2.16785	0.00131926	0.0364198	0.0320206	2699	tags=47%, list=20%, signal=38%	PNRC1/HIVEP1/SOCS3/GPR132/ZC3H12A/DRAM1/QKI/IL23A/CFLAR/IL18/LIMK2/DNAJA1/MSH6/ZC3HAV1/PSMA6/NFKBIZ/SNX18/ITGB8/TANK/PIM2/NBN/PLEKHF2/G0S2/RCSD1/CD83/ADA/PDE4B/SERPINB8/IER3/TNFAIP8/TNF/RNF19B/NFKB1/RND1/NLRP3/IL6/ANKRD33B/TRAF1/NAB1/MCOLN2/PTX3/TNFAIP6/GCH1/CD274/SOD2/RHOF/TNFAIP3/SAMSN1/CCL23/OASL/MMP7/RNF144B/SGPP2/CLEC4E/TLR7/TNFRSF9/STX11/TAGAP/PIK3AP1/CXCL1/PMAIP1/FFAR2/AQP9/IL1A/PLAC8/DUSP…
GSE9988_LOW_LPS_VS_CTRL_TREATED_MONOCYTE_UP	GSE9988_LOW_LPS_VS_CTRL_TREATED_MONOCYTE_UP	GSE9988_LOW_LPS_VS_CTRL_TREATED_MONOCYTE_UP	162	-0.617923	-2.16744	0.00131926	0.0364198	0.0320206	2207	tags=42%, list=16%, signal=36%	NAF1/IL2RA/NFKBIZ/GBP2/TPD52/TWISTNB/ELL2/RBBP8/PTP4A1/ADM/NBN/PLEKHF2/MAP3K4/G0S2/WTAP/SFMBT2/CD83/PDE4B/SERPINB8/ETS2/IER3/TNF/NFKB1/RND1/NEDD4L/NLRP3/IL6/DYRK3/NR4A2/DUSP1/F3/PTX3/TNFAIP6/GCH1/PTGER4/CD274/SOD2/EGR3/BTG2/AREG/EGR1/TNFAIP3/NR4A1/EREG/MMP7/SGPP2/PLEK/CXCL1/AQP9/IL1A/NR4A3/DUSP2/IL1B/CCL4/CSF3/BIRC3/CXCL2/CXCL3/CCL18/RHOH/BCL2A1/ADAMDEC1/CXCL5/GBP1/CCL20/RHCG/IL36G
GSE1112_HY_CD8AB_VS_HY_CD8AA_THYMOCYTE_RTOC_CULTURE_UP	GSE1112_HY_CD8AB_VS_HY_CD8AA_THYMOCYTE_RTOC_CULTURE_UP	GSE1112_HY_CD8AB_VS_HY_CD8AA_THYMOCYTE_RTOC_CULTURE_UP	148	-0.495545	-1.72444	0.0013245	0.0364198	0.0320206	2166	tags=34%, list=16%, signal=29%	LAT2/SLPI/GBP2/FBXO6/STAT2/PNP/FANCB/CD74/PSMB8/PSME2/ARTN/SLAMF8/TAP2/CASP1/BAK1/SERPINB8/TNF/PDP1/APOL6/SMC1B/HLA-DRA/NLRC5/HIVEP3/CARD6/SECTM1/PARP14/B2M/ERAP2/FAM161A/IRF1/UBE2L6/SAMD9L/FAM26F/IL12RB1/NR1H4/RUNX3/APOL1/STAT1/EREG/MMP25/S100A2/LYNX1/IL36RN/GBP4/RSAD2/CCND2/BCL2A1/WARS/GBP1/GBP5
GSE14699_NAIVE_VS_DELETIONAL_TOLERANCE_CD8_TCELL_DN	GSE14699_NAIVE_VS_DELETIONAL_TOLERANCE_CD8_TCELL_DN	GSE14699_NAIVE_VS_DELETIONAL_TOLERANCE_CD8_TCELL_DN	167	-0.462062	-1.62438	0.0013245	0.0364198	0.0320206	1704	tags=26%, list=12%, signal=23%	MCTP2/FOXP3/TRIM25/PDE4B/PPP1R14C/ETS2/MBOAT1/BCL2L11/MX2/DUSP6/FAM78A/SLFN5/EHD3/SLFN13/GPR183/AQP3/TCF7/DSP/KLF13/DUSP10/PARP9/KIAA0040/POU2AF1/GGT1/ACOXL/IFIT2/GPR171/LPAR3/ITK/MYO3B/IKZF1/DDX58/SLAMF6/CMPK2/IFIH1/IFIT3/LAG3/PLAC8/NR4A3/RSAD2/APBB1IP/CCL20/CTSE
GSE16450_IMMATURE_VS_MATURE_NEURON_CELL_LINE_12H_IFNA_STIM_UP	GSE16450_IMMATURE_VS_MATURE_NEURON_CELL_LINE_12H_IFNA_STIM_UP	GSE16450_IMMATURE_VS_MATURE_NEURON_CELL_LINE_12H_IFNA_STIM_UP	167	-0.449482	-1.58015	0.0013245	0.0364198	0.0320206	1989	tags=29%, list=14%, signal=25%	SYNE1/BAZ2B/PLEKHG2/PHLPP1/IRF7/CYTH1/ITGB8/HIP1R/CREB1/AMPD3/SLC14A1/HVCN1/CD84/CHST10/TMEM154/PTPN13/CCNG2/DTX1/CD96/SWAP70/DZIP1/RAB37/GPR183/PLCB4/AKNA/ARHGAP9/KIAA0040/CD1D/IL1RAP/EVI2B/XAF1/EPSTI1/ATP10D/EPHB6/ACAP1/CCL5/IFIT1/CD8B/SCG5/DDX58/SLAMF6/CD7/DDX60/MATK/IL1R2/L1CAM/CTSE
GSE20366_EX_VIVO_VS_DEC205_CONVERSION_NAIVE_CD4_TCELL_UP	GSE20366_EX_VIVO_VS_DEC205_CONVERSION_NAIVE_CD4_TCELL_UP	GSE20366_EX_VIVO_VS_DEC205_CONVERSION_NAIVE_CD4_TCELL_UP	167	-0.462741	-1.62677	0.0013245	0.0364198	0.0320206	2401	tags=34%, list=17%, signal=29%	APPL2/SLC16A6/LITAF/IVD/DNA2/NUP37/GBP2/IL17RB/PRDM1/SRGAP3/SRBD1/ZBTB24/RAD51AP1/RNF34/WDR12/FRYL/MITD1/FGL2/GNGT2/TTC21B/RASGRP1/FAM46A/TMEM154/SYTL3/B4GALNT4/SLC15A2/TTC39C/LY6E/XKRX/PPM1K/SIK1/TTPAL/CLSPN/CARD10/INPP1/NCOA7/CCR2/IL12RB1/CDK6/SLAMF7/SERPINB1/STAT1/CCL5/IFIT1/UNC5CL/CCR5/IL18RAP/FFAR2/GZMB/GZMK/PLAC8/STAP1/NR4A3/IL12RB2/CCND2/GZMA
GSE21360_SECONDARY_VS_QUATERNARY_MEMORY_CD8_TCELL_UP	GSE21360_SECONDARY_VS_QUATERNARY_MEMORY_CD8_TCELL_UP	GSE21360_SECONDARY_VS_QUATERNARY_MEMORY_CD8_TCELL_UP	167	-0.608864	-2.14046	0.0013245	0.0364198	0.0320206	1491	tags=35%, list=11%, signal=31%	CXCR2/PDE4B/MXD1/IL1RN/SLC13A3/MX2/TTC39C/CPEB2/TNF/NFKB1/LCN2/RND1/IL6/HIF1A/DSP/CD40/DUSP1/SMPDL3B/MCOLN2/SERPINB5/CD274/PDPN/SOD2/CD69/PROCR/TNFAIP3/CCL7/SLAMF7/SAMSN1/MX1/CCL5/NDRG1/CSF3R/CLEC4E/TNFRSF9/PLEK/STX11/FMNL2/S100A9/IL1A/MMP13/KRT5/DUSP2/IL1B/RSAD2/CCL4/CCL3/CXCL2/CXCL3/NRG1/DSC3/KRTDAP/DSG3/KRT14/KRT1/NOS2/IL36G
GSE21546_ELK1_KO_VS_SAP1A_KO_AND_ELK1_KO_DP_THYMOCYTES_UP	GSE21546_ELK1_KO_VS_SAP1A_KO_AND_ELK1_KO_DP_THYMOCYTES_UP	GSE21546_ELK1_KO_VS_SAP1A_KO_AND_ELK1_KO_DP_THYMOCYTES_UP	148	-0.59563	-2.07272	0.0013245	0.0364198	0.0320206	2204	tags=45%, list=16%, signal=38%	MOV10/HLA-F/TRIM14/RPRD1A/STAT2/IRF7/LRCH2/ZNF24/EIF2AK2/ERAP1/APOL2/CSNK1A1/PSME2/IFI35/PIK3C3/PARP12/PNPT1/TRIM25/IFIT5/TAP2/HLA-C/IRF9/MX2/HDHD2/IFI30/BST2/FUT2/PLSCR1/LY6E/HLA-A/MT1F/TRIM69/DDX60L/NLRC5/PPM1K/HLA-B/ISG15/PARP14/DTX3L/B2M/IFI16/PARP9/MT1M/IFI6/TRIM21/SAMD9L/SP110/LAP3/OAS1/IFITM1/MX1/IFIT2/STAT1/MT2A/HERC6/OASL/IFIT1/TLR3/USP18/DDX58/OAS3/CMPK2/IFIT3/DDX60/SAMD9/RSAD2
GSE23925_LIGHT_ZONE_VS_NAIVE_BCELL_UP	GSE23925_LIGHT_ZONE_VS_NAIVE_BCELL_UP	GSE23925_LIGHT_ZONE_VS_NAIVE_BCELL_UP	167	-0.457476	-1.60826	0.0013245	0.0364198	0.0320206	1479	tags=23%, list=11%, signal=21%	JUNB/BCL2L11/RINL/RNF125/DUSP6/SRFBP1/DOK7/TRAF1/SIK1/CPNE5/CD5/NR4A2/DUSP1/BCL2/LRP12/TSPAN10/CCR4/EVI2B/CD69/EGR3/EGR1/FOS/TNFAIP3/NR4A1/CYTIP/SH2D2A/SAMSN1/CDK5R1/CD6/GPR171/FOSB/FST/NR4A3/DUSP2/CCL4/BCL2A1/NUDT11/IFNG
GSE2585_THYMIC_MACROPHAGE_VS_MTEC_DN	GSE2585_THYMIC_MACROPHAGE_VS_MTEC_DN	GSE2585_THYMIC_MACROPHAGE_VS_MTEC_DN	148	-0.489995	-1.70513	0.0013245	0.0364198	0.0320206	1509	tags=25%, list=11%, signal=23%	CLEC2D/PSTPIP1/PLAGL2/GALNT3/PDE4B/OSGEPL1/ARID5B/KCNJ15/PPFIA4/SLFN12/SEMA4D/AURKC/SIGLEC15/NAB1/BNIP3/FAM105A/PLCG2/CXCL13/CYTIP/SERPINB1/MST1R/FRAS1/PTH2R/ISG20/PRKCB/SLAMF1/IL18RAP/ZBED2/PGLYRP4/NR4A3/GSTA1/CCL4/IL12RB2/TBX21/GZMH/IFNG
GSE30083_SP1_VS_SP4_THYMOCYTE_DN	GSE30083_SP1_VS_SP4_THYMOCYTE_DN	GSE30083_SP1_VS_SP4_THYMOCYTE_DN	167	-0.462306	-1.62523	0.0013245	0.0364198	0.0320206	1983	tags=32%, list=14%, signal=28%	IRF7/SESN1/IL18R1/FAAH/CRLF3/AMPD3/TRAF5/MCTP2/MAF/PRMT3/HVCN1/HS3ST3B1/CCDC88C/DSE/CRMP1/IL6R/LY75/TTC39B/TRAF3IP2/FAM78A/SIDT1/F2RL1/DTX1/TMEM71/NLRC5/ITGB7/TNFSF8/DTX3L/DHDH/CTSS/XDH/IFI44/CRTAM/ITGA6/SAMD9L/GGT1/S1PR4/NT5E/OAS1/ATP10D/CTSW/TAP1/HERC6/IKZF3/OASL/SPN/OAS2/IFIH1/IL2RB/IL21R/TBX21/CTSE
GSE33162_HDAC3_KO_VS_HDAC3_KO_MACROPHAGE_UP	GSE33162_HDAC3_KO_VS_HDAC3_KO_MACROPHAGE_UP	GSE33162_HDAC3_KO_VS_HDAC3_KO_MACROPHAGE_UP	167	-0.486243	-1.70939	0.0013245	0.0364198	0.0320206	1769	tags=24%, list=13%, signal=21%	TRAF6/RNASET2/IFI35/PARP12/CD247/ADA/HLA-C/IRF9/PWP2/TAPBPL/BST2/SIDT1/HLA-G/RNF141/TRAF1/HLA-B/PARP14/B2M/PARP9/BCL2/GBP6/INPP1/OAS1/TAP1/CALB2/STAT1/IL13RA2/SCNN1G/ACHE/USP18/OAS3/IFIT3/CRCT1/IL21R/DDX60/UGT8/CXCL10/SPOCK3/IL36G
GSE360_L_DONOVANI_VS_B_MALAYI_HIGH_DOSE_DC_UP	GSE360_L_DONOVANI_VS_B_MALAYI_HIGH_DOSE_DC_UP	GSE360_L_DONOVANI_VS_B_MALAYI_HIGH_DOSE_DC_UP	167	-0.458081	-1.61038	0.0013245	0.0364198	0.0320206	1927	tags=31%, list=14%, signal=27%	KIF2A/MAOA/KRT16/ADM/SYN1/TRAF5/NBN/G0S2/MT1G/ETS2/IL1RN/LY75/PRKAR2B/IER3/VRK2/ENO2/RNF19B/NFKB1/CST7/MT1F/GPR39/NLRP3/CHST2/GPR183/TRAF1/ISG15/PHACTR1/LDHA/LAMP3/IFI6/LILRB4/MMP9/DFNA5/ALDH1A2/TYMP/SYT1/TNFAIP3/MX1/MT2A/HBEGF/STX11/OLR1/S100A2/AQP9/IRF4/CCL4/CCL3/BCL2A1/SELL/MMP1/MSMB
GSE3982_BCELL_VS_NKCELL_UP	GSE3982_BCELL_VS_NKCELL_UP	GSE3982_BCELL_VS_NKCELL_UP	167	-0.49986	-1.75726	0.0013245	0.0364198	0.0320206	2372	tags=31%, list=17%, signal=26%	CCT2/ALOX5/HLA-DMA/HPS5/IRF8/ISG20L2/HDAC9/FBXO41/UBE2N/WDR77/ATP5A1/RASGRP3/TRAF3/BANK1/ZCWPW1/AMPD3/OPN3/UTP3/NFATC1/PDE6B/MZB1/TRIM25/PDE4B/DSE/SEL1L3/LDHB/HLA-DMB/SWAP70/EHD3/AQP3/CD72/LTB/HLA-DOB/NT5E/TMEM156/P2RX5/MX1/CD19/PPP1R16B/BCL11A/ISG20/PNOC/CIITA/GLDC/SLAMF1/PRODH/HS3ST1/IRF4/P2RY10/RHOH/TCL1A
GSE45365_WT_VS_IFNAR_KO_CD8A_DC_DN	GSE45365_WT_VS_IFNAR_KO_CD8A_DC_DN	GSE45365_WT_VS_IFNAR_KO_CD8A_DC_DN	167	-0.443742	-1.55997	0.0013245	0.0364198	0.0320206	2604	tags=31%, list=19%, signal=26%	NMI/ARID5A/TNFRSF1B/CASP3/ST8SIA4/GRPEL1/ZC3HAV1/LITAF/LILRB1/BZW1/GBP2/ELL2/IRF7/SOCS2/APOL2/OTUD4/DENND2D/PSME2/TLR2/NBN/PARP12/MFHAS1/PLAGL2/ADA/PDE4B/MXD1/ARAP2/PLCH2/KLHL23/PARP11/BST2/APOL6/TP53AIP1/LRP12/IFI44/F3/TRIM21/UBE2L6/PTGER4/TNFAIP3/IFITM1/TAP1/APOL1/EREG/HERC6/IFIH1/CSF3/CXCL2/CXCL3/WARS/CCNA1
GSE6269_HEALTHY_VS_STAPH_AUREUS_INF_PBMC_UP	GSE6269_HEALTHY_VS_STAPH_AUREUS_INF_PBMC_UP	GSE6269_HEALTHY_VS_STAPH_AUREUS_INF_PBMC_UP	148	-0.552794	-1.92366	0.0013245	0.0364198	0.0320206	2874	tags=41%, list=21%, signal=32%	PRIM1/TBCCD1/SPATS2L/TRIM5/RHOB/SMG1/DCAF17/PUS7/ETS1/MRPL42/SMC6/TRIM14/RFC3/IRF7/LIMA1/EIF2AK2/IFI35/PPID/PARP12/CXXC1/MX2/DBT/TRANK1/CDC7/LY6E/CD37/PPAT/HLA-B/PML/ISG15/IFI16/CD47/LAMP3/IFI44/IFI6/XAF1/SP110/LAX1/OAS1/LPIN2/HERC5/IFITM1/MX1/STAT1/HERC6/GPR171/OASL/IFI44L/TRIM22/IL2RG/BCL11A/ISG20/OAS2/OAS3/PTPRC/ZBP1/DDX60/RSAD2/VPREB3
GSE7348_UNSTIM_VS_LPS_STIM_MACROPHAGE_DN	GSE7348_UNSTIM_VS_LPS_STIM_MACROPHAGE_DN	GSE7348_UNSTIM_VS_LPS_STIM_MACROPHAGE_DN	148	-0.52611	-1.8308	0.0013245	0.0364198	0.0320206	1853	tags=33%, list=13%, signal=29%	TANK/GBP3/ABTB2/AMPD3/DDHD1/PLAGL2/CD83/PSMB10/RASGRP1/ARID5B/MX2/TTC39C/NFKB1/RASGEF1B/PLSCR1/TRAF1/HIVEP3/ISG15/NAB1/LCP2/SOCS1/CD40/ZC3H12C/IRF1/TRIM21/IL15/PCDH7/UBE2L6/SOD2/SP110/CD69/BTG2/TNFAIP3/PLIN1/PLEK/STX11/TAGAP/CXCL1/IFIH1/IL1A/STAP1/MMP13/CCL4/BIRC3/CXCL11/GBP5/MMP10/NOS2
chr1q21	chr1q21	chr1q21	163	-0.481864	-1.69026	0.00132626	0.0364198	0.0320206	590	tags=13%, list=4%, signal=12%	APOA2/CADM3/HORMAD1/SPRR1B/S100A9/CRCT1/S100A2/SLAMF1/PGLYRP4/CD48/PGLYRP3/S100A7/S100A12/SPRR1A/SPRR2A/SPRR2D/LCE3D/SPRR2E/SPRR2F/SPRR2G
GO_ANTIGEN_PROCESSING_AND_PRESENTATION_OF_PEPTIDE_ANTIGEN	GO_ANTIGEN_PROCESSING_AND_PRESENTATION_OF_PEPTIDE_ANTIGEN	GO_ANTIGEN_PROCESSING_AND_PRESENTATION_OF_PEPTIDE_ANTIGEN	164	-0.445609	-1.56407	0.00132626	0.0364198	0.0320206	2241	tags=23%, list=16%, signal=20%	PSME1/HLA-DMA/HLA-F/KIF2A/MARCH1/ERAP1/TRAF6/CD74/PSMB8/PSME2/CD209/TAP2/HLA-C/PSMB10/IFI30/HLA-G/HLA-DRA/KIF18A/HLA-DMB/HLA-A/HLA-DQB2/HLA-DRB5/HLA-B/B2M/CTSS/ERAP2/HLA-DOB/AP1S3/HLA-DQA2/TAP1/NCF1/CD207/HLA-DOA/SH3GL2/KIF5A/AZGP1/CTSE
GSE10325_CD4_TCELL_VS_BCELL_DN	GSE10325_CD4_TCELL_VS_BCELL_DN	GSE10325_CD4_TCELL_VS_BCELL_DN	161	-0.590335	-2.06645	0.00132626	0.0364198	0.0320206	2336	tags=42%, list=17%, signal=36%	CD1C/LHFPL2/ALOX5/SIPA1L1/HLA-DMA/LAT2/RRAS2/IRF8/TPD52/HDAC9/MARCH1/RASGRP3/TIMELESS/BLNK/BANK1/SLC15A3/PTPN6/GGA2/PLEKHF2/MICAL3/OPN3/WASF1/MZB1/CD83/SEL1L3/HHEX/LRMP/HLA-DRA/RFX5/RNF141/HLA-DMB/SWAP70/EHD3/SYK/CD22/CD72/STAG3/CD40/BTK/KIAA0040/CD1D/PLCG2/POU2AF1/SLC17A9/EAF2/HLA-DOB/ATP10D/SYBU/P2RX5/TLR7/CD19/SP140/BCL11A/PNOC/CIITA/PRKCB/ADAM28/CD79B/PLAC8/STAP1/IRF4/VPREB3/CD79A/MS4A1/SPIB/…
GSE12845_PRE_GC_VS_DARKZONE_GC_TONSIL_BCELL_UP	GSE12845_PRE_GC_VS_DARKZONE_GC_TONSIL_BCELL_UP	GSE12845_PRE_GC_VS_DARKZONE_GC_TONSIL_BCELL_UP	164	-0.448504	-1.57424	0.00132626	0.0364198	0.0320206	1756	tags=27%, list=13%, signal=24%	MAFB/RNASET2/CLEC2B/OPN3/PARP12/CASP1/HLA-C/FAM162A/IL6R/IER3/SIDT1/KIF21B/HLA-A/METTL8/IL6/GPR183/GPNMB/CD72/MBP/PHACTR1/IQSEC3/IFI44/IFI6/GPR153/UBE2L6/ICAM3/SP110/EPHB6/IGFBP2/TAP1/MT2A/TLR7/PPP1R16B/OAS2/CXCL1/PLA2G2D/CHI3L2/ST3GAL5/PLAC8/ZBP1/CXCL2/CCND2/LYZ/ADAMDEC1
GSE13484_3H_UNSTIM_VS_YF17D_VACCINE_STIM_PBMC_DN	GSE13484_3H_UNSTIM_VS_YF17D_VACCINE_STIM_PBMC_DN	GSE13484_3H_UNSTIM_VS_YF17D_VACCINE_STIM_PBMC_DN	171	-0.555271	-1.95465	0.00132626	0.0364198	0.0320206	2694	tags=46%, list=19%, signal=38%	TRIM5/FAM46C/LMNB1/CYLD/NMI/ARID5A/TIPIN/QKI/CFLAR/PARP8/LGALS9/S100A14/ZC3HAV1/FGD2/COBLL1/BAZ1A/IL2RA/HSP90AA1/GIMAP6/JAK2/DHX15/NSUN6/CNDP2/BACH1/ABTB2/PSMB8/IFI35/NBN/MAT2B/TRIM25/TAP2/PDE4B/IRF9/BAK1/SERPINB8/FAM46A/MX2/ERCC6L/STC2/ZCCHC2/TNFAIP8/RNF19B/TRANK1/LY6E/MT1E/NLRP3/TRAF1/C3/CD47/ARHGAP6/UBE2L6/XAF1/SOD2/HLA-DOB/OAS1/LPIN2/IFITM1/ETV7/APOL1/MT2A/GPR171/OASL/ITK/TRIM22/PPP1R16B/MYC/…
GSE13485_CTRL_VS_DAY3_YF17D_VACCINE_PBMC_DN	GSE13485_CTRL_VS_DAY3_YF17D_VACCINE_PBMC_DN	GSE13485_CTRL_VS_DAY3_YF17D_VACCINE_PBMC_DN	171	-0.636669	-2.24118	0.00132626	0.0364198	0.0320206	2261	tags=47%, list=16%, signal=40%	SERPING1/TCF7L2/LILRB1/MOV10/IRF8/TRIM14/FBXO6/SRBD1/STAT2/IRF7/MARCH1/CDKN1C/EIF2AK2/CNDP2/PSME2/PARP12/SCO2/DECR1/MX2/VRK2/BST2/VAV2/PLSCR1/LY6E/TRIM69/DDX60L/PML/ISG15/SECTM1/PARP14/DTX3L/LCP2/LAMP3/PARP9/TNFSF13B/IFI44/IFI6/IL15/CYSLTR1/BTK/GCH1/UBE2L6/SAMD9L/XAF1/EAF2/EPSTI1/LAP3/OAS1/ATP10D/HERC5/IFITM1/TAP1/MX1/IFIT2/STAT1/HERC6/OASL/IFIT1/IFI44L/TRIM22/BATF2/PIK3AP1/OAS2/USP18/DDX58/OAS3/…
GSE13485_DAY1_VS_DAY3_YF17D_VACCINE_PBMC_DN	GSE13485_DAY1_VS_DAY3_YF17D_VACCINE_PBMC_DN	GSE13485_DAY1_VS_DAY3_YF17D_VACCINE_PBMC_DN	171	-0.521413	-1.83546	0.00132626	0.0364198	0.0320206	3605	tags=52%, list=26%, signal=39%	FANCM/SAMD4A/TUBD1/FAM98A/GMEB1/LYSMD2/MTF1/PSMG1/RNF114/RBBP9/FANCL/ZNF641/SUCLA2/BPNT1/NAA30/ZNF684/KLHL12/KIN/TATDN3/SNW1/AURKA/SCLT1/SGK3/CCR1/TXNDC9/DHX58/NMI/CYP2U1/CASP7/ME2/FAM206A/ZCCHC10/METTL21A/PRPF4/ZCCHC9/FGD2/SERPING1/TCF7L2/FBXO6/SRBD1/THAP9/RBBP8/ZNF30/MRPL50/EIF2AK2/CNDP2/PSME2/GRSF1/PI4K2B/IFIT5/CASP1/BCL10/YARS2/MBOAT1/VRK2/DUSP6/SLFN12/TLR4/PLSCR1/CCNYL1/TRIM69/DDX60L/CARD6/I…
GSE13485_DAY3_VS_DAY7_YF17D_VACCINE_PBMC_DN	GSE13485_DAY3_VS_DAY7_YF17D_VACCINE_PBMC_DN	GSE13485_DAY3_VS_DAY7_YF17D_VACCINE_PBMC_DN	164	-0.674185	-2.36637	0.00132626	0.0364198	0.0320206	1776	tags=50%, list=13%, signal=44%	TNFSF10/ABTB2/ZNFX1/DLGAP5/PARP12/PNPT1/PI4K2B/TRIM25/IFIT5/IL1RN/MX2/CYP4Z1/ZCCHC2/TNF/APOL6/SLFN5/PLSCR1/LY6E/TRIM69/DDX60L/HIST1H2AI/ISG15/PARP14/DTX3L/IFI16/LAMP3/PARP9/KITLG/IFI44/IFI6/NCOA7/TNFAIP6/GCH1/UBE2L6/SAMD9L/XAF1/SP110/EPSTI1/LAP3/OAS1/KCTD14/HERC5/IFITM1/TAP1/MX1/IFIT2/STAT1/HERC6/CCL8/OASL/IFIT1/IFI44L/TRIM22/FRMD3/CLIC6/OAS2/USP18/DDX58/OLR1/CCR5/OAS3/IL4I1/CMPK2/IFIH1/IFIT3/FFA…
GSE14000_UNSTIM_VS_16H_LPS_DC_TRANSLATED_RNA_DN	GSE14000_UNSTIM_VS_16H_LPS_DC_TRANSLATED_RNA_DN	GSE14000_UNSTIM_VS_16H_LPS_DC_TRANSLATED_RNA_DN	161	-0.640358	-2.24155	0.00132626	0.0364198	0.0320206	2148	tags=48%, list=16%, signal=41%	MICB/SLC9B2/NFKBIZ/HMGCS1/STAT2/IRF7/KIF2A/ITGB8/EIF2AK2/TNFSF10/ABTB2/BRPF3/GRSF1/NBN/CERS6/PARP12/PI4K2B/CLEC2D/SP100/IFIT5/NEURL3/GGH/BRIP1/PDE4B/GRB10/ARAP2/MX2/CPEB2/VAV2/APOL6/TRANK1/TRIM69/NLRC5/IL15/TNFAIP6/GCH1/CD274/SAMD9L/SOD2/EAF2/HERC5/CYTIP/IFITM1/SLAMF7/MX1/IFIT2/RUNX3/CCL5/HERC6/CCL8/IFIT1/CYP27B1/SGPP2/IFI44L/TNFRSF9/OAS2/USP18/OAS3/CMPK2/PMAIP1/IFIH1/IFIT3/BCL2L14/NR4A3/MIA/RSAD…
GSE14000_UNSTIM_VS_4H_LPS_DC_TRANSLATED_RNA_DN	GSE14000_UNSTIM_VS_4H_LPS_DC_TRANSLATED_RNA_DN	GSE14000_UNSTIM_VS_4H_LPS_DC_TRANSLATED_RNA_DN	163	-0.702958	-2.46581	0.00132626	0.0364198	0.0320206	1520	tags=50%, list=11%, signal=45%	PI4K2B/HS3ST3B1/IFIT5/NEURL3/BRIP1/GRB10/MX2/LY6K/TTC39B/APOL6/SLFN5/TRIM69/DDX60L/NLRC5/TRAF1/PPM1K/ISG15/CA13/DTX3L/HOMER1/PARP9/ZC3H12C/MCOLN2/IFI44/F3/IRF1/NCOA7/MB21D1/IL15/TNFAIP6/GCH1/UBE2L6/PTGER4/CD274/XAF1/SOD2/SP110/EPSTI1/OAS1/HERC5/IFITM1/SLAMF7/ETV7/CSRP2/MX1/IFIT2/STAT1/CCL5/HERC6/CCL8/OASL/IFIT1/CYP27B1/SGPP2/IFI44L/BATF2/STX11/ISG20/OAS2/USP18/DDX58/CMPK2/PMAIP1/IFIH1/SDR9C7/IFIT…
GSE14415_INDUCED_TREG_VS_FAILED_INDUCED_TREG_DN	GSE14415_INDUCED_TREG_VS_FAILED_INDUCED_TREG_DN	GSE14415_INDUCED_TREG_VS_FAILED_INDUCED_TREG_DN	164	-0.494661	-1.73625	0.00132626	0.0364198	0.0320206	2040	tags=32%, list=15%, signal=27%	SRGAP3/ELL2/FAR1/PNP/RBBP8/GBP3/PSMB8/NCAPD2/KIF14/GALNT3/CRMP1/ARAP2/IL10RA/ERCC6L/RAD54B/SEMA4D/PTGR1/CST7/PLSCR1/SWAP70/ARHGAP26/NAB1/CLSPN/NR4A2/XDH/SMPDL3B/PTGER4/TMEM163/LAX1/LPIN2/SH2D2A/MX1/ITGAL/CHIT1/ICOS/USP18/PMAIP1/IFIH1/SLAMF1/LAG3/CXCR6/SH2D1A/PRF1/CD7/CD48/NR4A3/RSAD2/TOX/CD38/L1CAM/CXCL10
GSE16266_CTRL_VS_LPS_STIM_MEF_DN	GSE16266_CTRL_VS_LPS_STIM_MEF_DN	GSE16266_CTRL_VS_LPS_STIM_MEF_DN	147	-0.503718	-1.75124	0.00132626	0.0364198	0.0320206	1096	tags=22%, list=8%, signal=21%	DZIP1/CD72/KLHL11/CD40/PDE6G/SMAD9/BTK/PKP2/IGFBP2/P2RX5/TLX1/CD8B/CD19/BCL11A/OAS2/CIITA/IL4I1/CMPK2/SLAMF9/CD79B/AGR2/NR4A3/HLA-DOA/IL1B/SCARA5/SELL/CD79A/MS4A1/SPIB/CR2/MMP10/BPIFB1
GSE17721_CTRL_VS_LPS_2H_BMDC_DN	GSE17721_CTRL_VS_LPS_2H_BMDC_DN	GSE17721_CTRL_VS_LPS_2H_BMDC_DN	164	-0.488383	-1.71421	0.00132626	0.0364198	0.0320206	2125	tags=25%, list=15%, signal=21%	ST3GAL1/ELL2/BCR/DHX15/TSC22D1/SLC15A3/DENND2D/NR3C1/CRLF3/FER/ARTN/ARID5B/ZNF131/TTC39C/CCNG2/HLA-DRA/PLSCR1/CD40/INPP1/PON3/FZD5/SAMSN1/CADM3/MT2A/CLEC4E/RAB3B/OLR1/IFIH1/SLAMF1/GZMB/FOXF2/BIRC3/CD38/CXCL6/DSC3/UGT8/CALB1/KRT1/MMP1/PTPRZ1
GSE17721_LPS_VS_POLYIC_1H_BMDC_UP	GSE17721_LPS_VS_POLYIC_1H_BMDC_UP	GSE17721_LPS_VS_POLYIC_1H_BMDC_UP	163	-0.462873	-1.62365	0.00132626	0.0364198	0.0320206	1550	tags=23%, list=11%, signal=21%	TLR2/IHH/VRK1/JUNB/CD84/USP9Y/BCL10/SPATA13/ETS2/BCL2L11/HLA-G/PLSCR1/MT1E/NLRP3/TFEC/LCP2/ZC3H12C/CARD10/PTGER4/LAP3/AREG/PKP2/FOS/CCL7/CDK5R1/MT2A/EREG/MST1R/IL13RA2/IL1A/IL2RB/HNF4G/IRF4/MOGAT2/CXCL6/CYP1A1/IL36G
GSE17974_IL4_AND_ANTI_IL12_VS_UNTREATED_6H_ACT_CD4_TCELL_DN	GSE17974_IL4_AND_ANTI_IL12_VS_UNTREATED_6H_ACT_CD4_TCELL_DN	GSE17974_IL4_AND_ANTI_IL12_VS_UNTREATED_6H_ACT_CD4_TCELL_DN	160	-0.461574	-1.6137	0.00132626	0.0364198	0.0320206	2305	tags=31%, list=17%, signal=26%	SGMS1/GCA/GK/GALNT1/GIMAP6/BAZ2B/SOCS2/MTFR1/PDE4D/TNFSF10/CD3EAP/CREB1/FRK/CCDC24/HS3ST3B1/IFIT5/KCNK7/IL6R/F2RL1/CCDC18/CNOT6L/PLSCR1/PLS1/AASDH/PHOSPHO2/SPIN4/MBP/BMP2K/GPRIN3/TNFSF13B/MAP9/ABCC4/IFIT2/TLX1/SIRPG/STX11/CXCL1/POLR3G/IFIT3/LAG3/GZMB/IL1A/GBP4/IL1B/PYHIN1/FABP5/GBP1/RHCG/GBP5
GSE18791_CTRL_VS_NEWCASTLE_VIRUS_DC_8H_DN	GSE18791_CTRL_VS_NEWCASTLE_VIRUS_DC_8H_DN	GSE18791_CTRL_VS_NEWCASTLE_VIRUS_DC_8H_DN	160	-0.705105	-2.4651	0.00132626	0.0364198	0.0320206	1675	tags=53%, list=12%, signal=47%	ZNFX1/PTK2B/PARP12/PNPT1/PI4K2B/TRIM25/IFIT5/BRIP1/PSCA/FAM46A/MX2/AGAP2/CFB/TNF/SEMA4D/APOL6/SLFN5/PLSCR1/DDX60L/NLRC5/CASP10/PPM1K/GAD1/PML/ISG15/STARD5/SECTM1/PARP14/DTX3L/PARP9/SBK1/IFI44/IFI6/IRF1/TRIM21/NCOA7/IL15/GCH1/UBE2L6/CD274/SAMD9L/XAF1/SP110/EPSTI1/TRIM31/HERC5/ETV7/TAP1/MX1/IFIT2/MYBL1/APOL1/MT2A/HERC6/CCL8/OASL/IFIT1/RNF144B/IFI44L/TRIM22/SP140/BATF2/ISG20/OAS2/USP18/DDX58/OAS3/CM…
GSE18791_UNSTIM_VS_NEWCATSLE_VIRUS_DC_6H_DN	GSE18791_UNSTIM_VS_NEWCATSLE_VIRUS_DC_6H_DN	GSE18791_UNSTIM_VS_NEWCATSLE_VIRUS_DC_6H_DN	161	-0.695928	-2.43607	0.00132626	0.0364198	0.0320206	1520	tags=50%, list=11%, signal=45%	PI4K2B/TRIM25/SP100/PIK3R3/IFIT5/BRIP1/DAPP1/CASP8/IRF9/FAM46A/MX2/AGAP2/PARP11/SEMA4D/APOL6/SNX20/PLSCR1/TRANK1/TRIM69/DDX60L/NLRC5/RNF43/PML/ISG15/STARD5/SECTM1/PARP14/DTX3L/SOCS1/IFI16/PARP9/IFI44/IFI6/IRF1/TRIM21/GCH1/CD274/SAMD9L/XAF1/SP110/EPSTI1/LAP3/OAS1/IL12RB1/HERC5/ETV7/TAP1/MX1/IFIT2/APOL1/STAT1/HERC6/CCL8/OASL/IFIT1/IFI44L/TRIM22/BATF2/TAGAP/ISG20/OAS2/USP18/DDX58/OAS3/CMPK2/IFIH1/HS…
GSE19888_ADENOSINE_A3R_INH_VS_TCELL_MEMBRANES_ACT_MAST_CELL_UP	GSE19888_ADENOSINE_A3R_INH_VS_TCELL_MEMBRANES_ACT_MAST_CELL_UP	GSE19888_ADENOSINE_A3R_INH_VS_TCELL_MEMBRANES_ACT_MAST_CELL_UP	163	-0.692827	-2.43027	0.00132626	0.0364198	0.0320206	2278	tags=53%, list=16%, signal=45%	USP42/DZANK1/PSME1/GBP2/JAK2/DCK/THAP2/STAT2/CYTH1/TIMELESS/TNFSF10/PSMB8/PSME2/IFI35/MITD1/SERPINB9/PARP12/TRIM25/TTC21B/PSMB10/IRF9/MX2/SYTL3/FCGR3A/ZCCHC2/PARP11/ASB13/CCDC18/SLFN5/DUSP18/GPR19/STEAP1/SLFN13/NLRC5/TRAF1/PPM1K/CD72/PML/ISG15/PARP14/DTX3L/CD40/SLC15A1/PARP9/GBP6/IFI44/INPP1/IRF1/TRIM21/MB21D1/UBE2L6/CD274/SAMD9L/XAF1/SP110/OAS1/HMGA2/HOXD10/TAP1/MX1/IFIT2/STAT1/HERC6/IFIT1/BATF2…
GSE20715_0H_VS_6H_OZONE_TLR4_KO_LUNG_UP	GSE20715_0H_VS_6H_OZONE_TLR4_KO_LUNG_UP	GSE20715_0H_VS_6H_OZONE_TLR4_KO_LUNG_UP	147	-0.489991	-1.70352	0.00132626	0.0364198	0.0320206	1894	tags=25%, list=14%, signal=22%	RBM38/GJB5/PRKCA/GTF2H3/DLGAP5/CENPK/TGIF2/CHST10/STC2/RNF19B/HLA-G/CENPV/TMEM71/XPNPEP2/PARP9/RAC2/TTR/ACY3/HLA-DOB/HSD17B2/CD8B/CD19/CD3D/PIK3AP1/S100A9/LCK/FFAR2/FOXF2/CD3G/TOX/RHOH/CD79A/L1CAM/MMP10/KRT1/SPRR2F
GSE21063_WT_VS_NFATC1_KO_3H_ANTI_IGM_STIM_BCELL_DN	GSE21063_WT_VS_NFATC1_KO_3H_ANTI_IGM_STIM_BCELL_DN	GSE21063_WT_VS_NFATC1_KO_3H_ANTI_IGM_STIM_BCELL_DN	171	-0.5077	-1.78719	0.00132626	0.0364198	0.0320206	2490	tags=41%, list=18%, signal=34%	DRAM1/CASP3/IL18BP/PARP8/GCA/PSME1/MAB21L3/IRF8/ALAS1/ASS1/UBLCP1/VDR/PNP/TNFSF10/RGS12/CD74/PSMB8/PSME2/RNASET2/SERPINB9/FGL2/CERS6/PTK2B/PPARGC1B/PARP12/SLAMF8/TAP2/CASP1/PSMB10/GNB4/RASGRP1/HSDL2/TMEM154/IFI30/KLHL6/ASB13/HLA-DRA/RFX5/CST7/HK3/DOCK10/TFEC/ARHGAP15/SECTM1/C3/DUSP10/PARP9/SMPDL3B/GBP6/CLEC7A/IRF1/TRIM21/PLEKHG4/CD1D/SOD2/ABCC4/DNASE1L3/FAM26F/LAP3/TAP1/CCL5/CD52/IL2RG/BATF2/IL18…
GSE21670_TGFB_VS_IL6_TREATED_STAT3_KO_CD4_TCELL_DN	GSE21670_TGFB_VS_IL6_TREATED_STAT3_KO_CD4_TCELL_DN	GSE21670_TGFB_VS_IL6_TREATED_STAT3_KO_CD4_TCELL_DN	161	-0.501765	-1.75641	0.00132626	0.0364198	0.0320206	2735	tags=39%, list=20%, signal=31%	ANXA1/HLA-DRB1/TCF20/ACVR1B/STK4/APPL2/CHDH/SYNE2/AXIN2/DENND1C/SMC6/PRDM1/NT5DC1/RAP1GAP2/BAZ2B/PLEKHG2/MYCBP2/CYTH1/ZNF571/KCTD12/CREB1/AMPD3/EVI2A/SLC14A1/CERS6/PARP12/CD84/RASGRP1/DSE/CHST10/SP4/KIF21B/DTX1/CD96/RAPGEF4/DZIP1/XKRX/EHD3/SLFN13/PPM1K/ARHGAP26/DUSP7/AKNA/ARHGAP9/KIAA0040/CD1D/EVI2B/GGT1/EPSTI1/ATP10D/TMEM229B/ACAP1/CCL5/IFIT1/CD8B/SCG5/PRF1/CD7/MATK/L1CAM/CTSE
GSE22589_HEALTHY_VS_HIV_INFECTED_DC_DN	GSE22589_HEALTHY_VS_HIV_INFECTED_DC_DN	GSE22589_HEALTHY_VS_HIV_INFECTED_DC_DN	163	-0.472975	-1.65909	0.00132626	0.0364198	0.0320206	2493	tags=40%, list=18%, signal=34%	TDRD7/CASP7/CEP128/TMED8/CAMK2D/MOV10/DOC2B/GBP2/STAT2/IRF7/FAM53C/ALDH1L1/BLNK/WDFY1/PSME2/TGFB2/RNF31/PNPT1/PLOD2/FGD6/SLAMF8/DDHD1/JUNB/PSMB10/IRF9/RAB19/ACSS1/SLC25A22/FAM46A/MX2/TNF/ANGPT1/BST2/SLFN5/LY6E/PPM1K/CARD6/PML/SECTM1/PARP14/LCP2/SOCS1/DUSP10/GBP6/IRF1/MB21D1/EPSTI1/OAS1/SYT1/CTSW/TAP1/MX1/RUNX3/PTAFR/HERC6/CLEC4E/TLR7/TLR3/GJA3/GBP4/DDX60/IL12RB2/NPNT/NKG7/CXCL11
GSE22886_NAIVE_CD8_TCELL_VS_DC_UP	GSE22886_NAIVE_CD8_TCELL_VS_DC_UP	GSE22886_NAIVE_CD8_TCELL_VS_DC_UP	163	-0.517247	-1.81438	0.00132626	0.0364198	0.0320206	2435	tags=34%, list=18%, signal=28%	ETS1/RPF1/SYNE2/MEX3C/ZNF430/ZNF529/TSPYL4/RRAS2/HLA-F/EIF3H/RPL6/CYTH1/RAD51B/PIM2/HNRNPD/SERPINB9/HNRNPA1/TBC1D4/CLEC2D/TGIF2/PDE4B/CCDC88C/ICAM2/SIDT1/ITPR3/CDC25B/TRANK1/CDC7/TCF7/TTPAL/BCL11B/CD5/IL32/DUSP1/BCL2/ATP8A1/LTB/SP110/ZAP70/CYFIP2/CD6/GPR171/CD2/IKZF1/ICOS/CD3E/PRF1/IL2RB/CD7/DDX60/ADRB2/NKG7/GZMA/VNN2
GSE2405_0H_VS_12H_A_PHAGOCYTOPHILUM_STIM_NEUTROPHIL_UP	GSE2405_0H_VS_12H_A_PHAGOCYTOPHILUM_STIM_NEUTROPHIL_UP	GSE2405_0H_VS_12H_A_PHAGOCYTOPHILUM_STIM_NEUTROPHIL_UP	171	-0.508389	-1.78961	0.00132626	0.0364198	0.0320206	1818	tags=33%, list=13%, signal=29%	FAAH/DENND2D/PSME2/IFI35/FOXP3/GALNT6/ITGAE/CHD7/HVCN1/HS3ST3B1/TMEM64/ITGB2/CCDC88C/IRF9/POLR1B/IL6R/RASAL3/NFKB1/SLFN5/CST7/JAK3/EHD3/HLA-B/CARD6/PML/PARP14/RFTN1/GPRIN3/ST6GAL1/BCL2/INPP1/CRTAM/XAF1/S1PR4/CTSW/NR4A1/TAP1/RUNX3/STAT1/OASL/SPN/DDX58/CMPK2/IFIT3/PRF1/IL2RB/CD7/CD48/IRF4/DDX60/RSAD2/CCND2/NKG7/SELL/TESC
GSE25123_WT_VS_PPARG_KO_MACROPHAGE_UP	GSE25123_WT_VS_PPARG_KO_MACROPHAGE_UP	GSE25123_WT_VS_PPARG_KO_MACROPHAGE_UP	161	-0.546503	-1.91302	0.00132626	0.0364198	0.0320206	1798	tags=32%, list=13%, signal=28%	ADM/EIF2AK2/MAFB/AMPD3/PTK2B/HS3ST3B1/NEURL3/PLAGL2/MXD1/DSE/MT1G/GJB2/ZCCHC2/CFB/TRAF3IP2/LCN2/SLFN5/MT1F/IL6/ANKRD33B/CD22/QPCT/IRS2/IFI44/PTX3/IFI6/PTGER4/SOD2/TNFAIP3/HERC5/SLAMF7/SAMSN1/LCP1/OASL/RNF144B/SGPP2/SLAMF1/AQP9/CD48/IL1B/RSAD2/CXCL2/CXCL3/MT1H/VNN1/ADAMDEC1/S100A8/APOBEC3A/CCL20/VNN2/IL36G
GSE2585_THYMIC_DC_VS_MTEC_DN	GSE2585_THYMIC_DC_VS_MTEC_DN	GSE2585_THYMIC_DC_VS_MTEC_DN	160	-0.48751	-1.70437	0.00132626	0.0364198	0.0320206	2064	tags=28%, list=15%, signal=24%	UTP6/SMARCA5/POLR2A/BTF3/ZNF195/TNFSF10/MAFB/GTF2H3/MRPL44/AGTPBP1/HNRNPA1/FAM171A1/NBEA/CLEC2D/CD247/OSGEPL1/IFNGR1/RNF19B/PLSCR1/PRR14L/GPR183/ISG15/SFI1/IFI6/FAM105A/LAP3/CXCL13/IFITM1/MNDA/CLEC4E/IFI44L/SYCP2/ISG20/OAS2/CCR5/IFIT3/AQP9/PLAC8/CD48/IL36RN/RSAD2/RHOH/CXCL10/KRT14
GSE26030_TH1_VS_TH17_DAY5_POST_POLARIZATION_UP	GSE26030_TH1_VS_TH17_DAY5_POST_POLARIZATION_UP	GSE26030_TH1_VS_TH17_DAY5_POST_POLARIZATION_UP	171	-0.604465	-2.12782	0.00132626	0.0364198	0.0320206	2093	tags=42%, list=15%, signal=36%	UTP6/NSUN2/STAT2/IRF7/EIF5B/EIF2AK2/TNFSF10/SLC15A3/IFI35/EVI2A/MITD1/PARP12/HLA-C/IRF9/MX2/ZCCHC2/PARP11/BST2/SIDT1/SLFN5/EHD3/SLFN13/NLRC5/PML/ISG15/CA13/PARP14/DTX3L/CD47/PARP9/GBP6/IFI44/INPP1/TRIM21/MB21D1/IL15/SAMD9L/XAF1/DNASE1L3/CD69/EPSTI1/LAP3/OAS1/IL12RB1/PDE7B/ATP12A/MX1/IFIT2/STAT1/HERC6/OASL/TLX1/IFIT1/IFI44L/TLR7/HSH2D/TLR3/ISG20/OAS2/USP18/OAS3/CMPK2/IFIH1/DLL1/IFIT3/PLAC8/ZBP1/DD…
GSE2706_2H_VS_8H_R848_AND_LPS_STIM_DC_DN	GSE2706_2H_VS_8H_R848_AND_LPS_STIM_DC_DN	GSE2706_2H_VS_8H_R848_AND_LPS_STIM_DC_DN	160	-0.499722	-1.74706	0.00132626	0.0364198	0.0320206	2508	tags=41%, list=18%, signal=34%	FABP3/FUBP1/CASP7/ZNF253/SERPINA1/DNAJA1/RBBP5/COBLL1/PSMA6/SEC61G/LRIF1/TWISTNB/HES4/BTG1/KIF2A/MAPKBP1/MMAA/ITGB8/SOCS2/ABTB2/PSME2/LDLRAD3/PI4K2B/STAT4/TAP2/DUSP4/ADA/IRF9/GRB10/HAPLN3/ZNF281/KIAA1211/APOL6/SWAP70/DDX60L/STEAP1/SIK1/ISG15/RFTN1/LAMP3/PARP9/BCL2/LILRB4/IL15/TNFAIP6/CD274/XAF1/SOD2/SP110/IFITM1/SLAMF7/MT1X/MT2A/HERC6/TFPI2/MMP7/FRMD3/BCL2L14/CD48/DDX60/SAMD9/BIRC3/CD38/CCL20
GSE2706_2H_VS_8H_R848_STIM_DC_DN	GSE2706_2H_VS_8H_R848_STIM_DC_DN	GSE2706_2H_VS_8H_R848_STIM_DC_DN	147	-0.501011	-1.74183	0.00132626	0.0364198	0.0320206	2048	tags=39%, list=15%, signal=34%	JAK2/STAT2/FBXO5/DOCK4/ITGB8/EIF2AK2/TNFSF10/IFI35/UBA6/TBC1D4/PNPT1/PLOD2/DUSP4/BRIP1/ADA/HAPLN3/BCL2L11/KLHL6/SLFN12/KIAA1211/CYP3A5/TTPAL/PARP14/DTX3L/IFI16/PARP9/IFI44/IFI6/CTLA4/UBE2L6/ALDH1A2/SAMD9L/XAF1/SP110/IL7/EPSTI1/LAP3/HERC5/CYTIP/CCL7/STAT1/ARHGAP25/MMP7/FEZ1/IFI44L/TRIM22/FRMD3/OAS2/DDX58/CMPK2/DDX60/SH3GL2/WARS/CXCL6/GBP1/VNN2/MMP10
GSE2706_UNSTIM_VS_2H_R848_DC_DN	GSE2706_UNSTIM_VS_2H_R848_DC_DN	GSE2706_UNSTIM_VS_2H_R848_DC_DN	161	-0.580579	-2.0323	0.00132626	0.0364198	0.0320206	1494	tags=32%, list=11%, signal=29%	MFHAS1/STAT4/NEURL3/PLAGL2/GALNT3/SFMBT2/IL10RA/TNFAIP8/NFKB1/MT1E/IL6/TRAF1/ISG15/ZC3H12C/MCOLN2/TNFAIP6/GCH1/PTGER4/ALOX15B/BTG2/TNFAIP3/SLAMF7/TAP1/IFIT2/CCL5/HERC6/CYP27B1/RNF144B/MYO1G/PLEK/STX11/ISG20/CXCL1/CMPK2/PMAIP1/IFIT3/LTA/IL1A/NR4A3/IL1B/RSAD2/CCL4/BIRC3/CXCL2/CXCL3/GBP1/APOBEC3A/CXCL10/SHISA2/IL36G
GSE2706_UNSTIM_VS_8H_LPS_AND_R848_DC_DN	GSE2706_UNSTIM_VS_8H_LPS_AND_R848_DC_DN	GSE2706_UNSTIM_VS_8H_LPS_AND_R848_DC_DN	164	-0.576863	-2.02478	0.00132626	0.0364198	0.0320206	2699	tags=45%, list=20%, signal=37%	CSRNP1/HIVEP1/SOCS3/RGS1/IFI27/TDRD7/CLDN1/SERPINA1/COBLL1/PSMA6/SEC61G/IRF8/LAMB3/HES4/BTG1/IRF7/NETO2/MAPKBP1/ITGB8/PIM2/EIF2AK2/FJX1/BRPF3/NBN/ZNFX1/STAT4/GALNT3/DUSP4/ARAP2/TNFAIP8/KIAA1211/NFKB1/SWAP70/TRIM69/NEDD4L/DDX60L/PARP14/TNFSF8/RFTN1/HOMER1/DUSP1/BCL2/MT1M/IRF1/IL15/GCH1/PTGER4/CD274/SESN3/ALOX15B/HLA-DOB/SERPINB1/HERC6/TFPI2/IFIT1/MMP7/STX11/OAS2/USP18/DDX58/CMPK2/IFIH1/LTA/SERPINB…
GSE28737_WT_VS_BCL6_HET_MARGINAL_ZONE_BCELL_DN	GSE28737_WT_VS_BCL6_HET_MARGINAL_ZONE_BCELL_DN	GSE28737_WT_VS_BCL6_HET_MARGINAL_ZONE_BCELL_DN	164	-0.477661	-1.67658	0.00132626	0.0364198	0.0320206	1565	tags=20%, list=11%, signal=18%	CHD7/CD83/MXD1/POLR1B/P2RY13/RNF19B/HLA-DRA/HIF1A/NLRC5/ISG15/HOXA1/ALDH1A2/CD274/EAF2/CD69/TNFAIP3/ZIC2/CYP27B1/MST1R/CLEC4E/STX11/PIK3AP1/SULT4A1/LRRC4/IL21R/ZBP1/CD38/CXCL10/CXCL11/KRT1/MMP1
GSE29618_BCELL_VS_MONOCYTE_DAY7_FLU_VACCINE_UP	GSE29618_BCELL_VS_MONOCYTE_DAY7_FLU_VACCINE_UP	GSE29618_BCELL_VS_MONOCYTE_DAY7_FLU_VACCINE_UP	164	-0.620164	-2.17676	0.00132626	0.0364198	0.0320206	2262	tags=39%, list=16%, signal=33%	COBLL1/ZNF430/RPL9/RRAS2/TPD52/BTG1/SEPT6/RASGRP3/PIM2/BLNK/BANK1/TRAF5/GGA2/SOX12/CHD7/IL24/CLEC2D/RASGRP1/DENND5B/E2F5/TNFAIP8/SEL1L3/ODC1/SIDT1/CDC25B/SWAP70/CD37/WEE1/CD22/AQP3/CD72/SKAP1/STAG3/CD47/ATP2A3/PLCG2/POU2AF1/SP110/EAF2/CD69/HLA-DOB/NT5E/CYFIP2/P2RX5/IKZF3/MAP4K1/CD19/PPP1R16B/IL2RG/SP140/BCL11A/MYC/PNOC/ADAM28/CD79B/STAP1/P2RY10/BIRC3/VPREB3/RHOH/CD79A/MS4A1/TCL1A
GSE29618_BCELL_VS_PDC_UP	GSE29618_BCELL_VS_PDC_UP	GSE29618_BCELL_VS_PDC_UP	164	-0.592381	-2.07924	0.00132626	0.0364198	0.0320206	2131	tags=41%, list=15%, signal=35%	RRAS2/HLA-F/TPD52/BTG1/MYCBP2/PIK3IP1/NLRP1/RASGRP3/TANK/PTP4A1/TUBA4A/BANK1/BACH1/TRAF5/PLEKHF2/HMGB2/KLHL2/CHD7/PARP12/IL24/PDK1/CLEC2D/SP100/JUNB/CD83/ARID5B/PTPN12/SWAP70/CD37/CHST2/HIF1A/CD22/CD72/BMP2K/IRS2/NR4A2/DUSP1/ST6GAL1/BCL2/LIMD2/KLF7/ICAM3/PLCG2/POU2AF1/CD69/HLA-DOB/NT5E/EGR1/P2RX5/ARHGAP25/CD19/SP140/ISG20/MYC/PMAIP1/ADAM28/CD79B/PTPRC/STAP1/CD48/P2RY10/BIRC3/RHOH/BCL2A1/CD79A/MS4…
GSE30083_SP2_VS_SP4_THYMOCYTE_DN	GSE30083_SP2_VS_SP4_THYMOCYTE_DN	GSE30083_SP2_VS_SP4_THYMOCYTE_DN	164	-0.468303	-1.64373	0.00132626	0.0364198	0.0320206	1670	tags=35%, list=12%, signal=31%	VDR/DAAM1/IL18R1/CRLF3/TRAF5/MCTP2/FGL2/ITGAE/MAF/HVCN1/HS3ST3B1/STAT4/CASP1/CCDC88C/DSE/TP63/FAM46A/MX2/LY75/AGAP2/B4GALNT4/CD68/TTC39B/IFNGR1/HPSE/TTC39C/FAM78A/HHEX/SIDT1/F2RL1/TMEM71/AQP3/HLA-B/ITGA4/CTSS/XDH/IFI44/CCR2/ITGA6/EVI2B/SLC17A9/S1PR4/NT5E/OAS1/ATP10D/TAP1/IFIT1/CXCR3/SPN/PLEK/SLAMF6/IFIT3/IL2RB/TBX21/CD38/IFNG
GSE30083_SP3_VS_SP4_THYMOCYTE_DN	GSE30083_SP3_VS_SP4_THYMOCYTE_DN	GSE30083_SP3_VS_SP4_THYMOCYTE_DN	160	-0.464175	-1.62279	0.00132626	0.0364198	0.0320206	2382	tags=38%, list=17%, signal=31%	SYNE2/SPRY2/NLN/LITAF/CAMK2D/IRF8/CYP4V2/VDR/DAAM1/IRF7/IL18R1/FAAH/BANK1/TRAF5/FGL2/ITGAE/MAF/PRMT3/HS3ST3B1/STAT4/CASP1/IRF9/DSE/FAM46A/MX2/B4GALNT4/CD68/TTC39B/HPSE/TRAF3IP2/HHEX/SIDT1/TMEM71/HLA-B/DHDH/ITGA4/XDH/ZC3H12C/IFI44/EVI2B/GGT1/SLC17A9/S1PR4/NT5E/OAS1/ATP10D/CTSW/CXCR3/PLEK/TAGAP/SLAMF9/IL18RAP/GZMB/IL2RB/HS3ST1/TBX21/CD38/NKG7/IFNG
GSE30971_CTRL_VS_LPS_STIM_MACROPHAGE_WBP7_KO_4H_UP	GSE30971_CTRL_VS_LPS_STIM_MACROPHAGE_WBP7_KO_4H_UP	GSE30971_CTRL_VS_LPS_STIM_MACROPHAGE_WBP7_KO_4H_UP	161	-0.472357	-1.65347	0.00132626	0.0364198	0.0320206	2207	tags=31%, list=16%, signal=26%	IL2RA/LAMB3/HDAC9/ELL2/CPM/ITGB8/SOCS2/MAP7/FJX1/MAP3K4/WTAP/STAT4/PLAGL2/ETS2/GJB2/IER3/PPP1R3B/KIAA1211/TRAF3IP2/TNF/CLGN/NEDD4L/STEAP1/IL6/ANKRD33B/SIGLEC15/SOCS1/RFTN1/MCOLN2/F3/PTX3/TNFAIP6/BAALC/CD274/SERPINB1/CCL23/SGPP2/TNFRSF9/PIK3AP1/DLL1/SLAMF1/AQP9/IL1A/PLAC8/SERPINB7/CSF3/CCL18/BCL2A1/IL36G
GSE34156_UNTREATED_VS_6H_NOD2_LIGAND_TREATED_MONOCYTE_DN	GSE34156_UNTREATED_VS_6H_NOD2_LIGAND_TREATED_MONOCYTE_DN	GSE34156_UNTREATED_VS_6H_NOD2_LIGAND_TREATED_MONOCYTE_DN	150	-0.482467	-1.68123	0.00132626	0.0364198	0.0320206	2986	tags=41%, list=22%, signal=33%	MBD1/AHCYL2/MYD88/CXCL12/MBD2/CSRNP1/NMI/MTHFR/SENP1/RND3/ABI3BP/PARP8/LGALS9/DENND1C/MOV10/GBP2/PHLPP1/IRF2/FAM53C/TIMELESS/GBP3/TNFSF10/SLC15A3/RNF34/NR3C1/IFI35/PLEKHF2/ZNFX1/PARP12/PLOD2/SP100/CASP1/CASP8/FAM46A/ISOC1/CFB/CCNG2/ASB13/LRP4/PML/TNFSF8/ST6GAL1/TRIM21/SAMD9L/XAF1/SP110/CD69/RTN1/STAT1/TLR3/ISG20/OAS2/USP18/CMPK2/IFIT3/NR4A3/GBP4/COX7B2/DUSP2/CXCL11/GBP5
GSE360_HIGH_DOSE_B_MALAYI_VS_M_TUBERCULOSIS_MAC_DN	GSE360_HIGH_DOSE_B_MALAYI_VS_M_TUBERCULOSIS_MAC_DN	GSE360_HIGH_DOSE_B_MALAYI_VS_M_TUBERCULOSIS_MAC_DN	171	-0.485535	-1.70916	0.00132626	0.0364198	0.0320206	1736	tags=26%, list=13%, signal=23%	SVEP1/PSME2/TLR2/TNC/PDK1/PLOD2/RNFT2/PDE4B/MT1G/PKP3/PLCH2/MAGEA12/RUNX1/MT1F/CXCR4/STEAP1/SOCS1/IRF1/TNFAIP6/CD1D/TNFAIP3/MT1X/SERPINB1/CCL8/HBEGF/SCG5/CXCL1/OLR1/CCR5/AQP9/KIF5C/SIT1/CXCL2/KRT6A/CD38/BCL2A1/CXCL9/GBP1/FABP4/CXCL11/CCL20/MMP12/MMP1/IDO1
GSE360_L_DONOVANI_VS_M_TUBERCULOSIS_MAC_DN	GSE360_L_DONOVANI_VS_M_TUBERCULOSIS_MAC_DN	GSE360_L_DONOVANI_VS_M_TUBERCULOSIS_MAC_DN	163	-0.535082	-1.87694	0.00132626	0.0364198	0.0320206	1216	tags=26%, list=9%, signal=24%	TLR2/MAP3K4/WASF1/STAT4/DUSP4/CFB/TNF/STEAP1/IL6/SECTM1/DUSP1/IRF1/TNFAIP6/GCH1/CD1D/UBE2L6/SP110/CXCL13/FOS/TNFAIP3/IFITM1/SERPINB1/MX1/CCL5/CCL8/CLCA2/HBEGF/CD2/RRAD/SPINK4/SASH3/ISG20/CXCL1/CXCL3/CD38/GBP1/CXCL10/CCL20/MMP10/MMP12/MMP1/IDO1
GSE36888_UNTREATED_VS_IL2_TREATED_TCELL_17H_DN	GSE36888_UNTREATED_VS_IL2_TREATED_TCELL_17H_DN	GSE36888_UNTREATED_VS_IL2_TREATED_TCELL_17H_DN	171	-0.526429	-1.85312	0.00132626	0.0364198	0.0320206	2403	tags=38%, list=17%, signal=32%	CD59/SERPINA1/TGFA/SLC16A6/MN1/GK/LILRB1/NFKBIZ/LAMB3/VDR/ITGB8/SOCS2/ADM/FJX1/TLR2/MAP3K4/G0S2/PI4K2B/HS3ST3B1/PLAGL2/KCNJ15/ARNTL2/TRAF3IP2/PLSCR1/MT1F/MT1E/IL6/ANKRD33B/TRAF1/SOCS1/RFTN1/LDHA/MCOLN2/MT1M/PTX3/TNFAIP6/GCH1/CD274/SOD2/TNFAIP3/ASPHD2/SAMSN1/MT1X/CCL23/MT2A/CYP27B1/SGPP2/CLEC4E/TNFRSF9/PIK3AP1/CXCL1/S100A2/CA12/PLAC8/WNT5A/CCL4/CXCL2/CXCL3/BCL2A1/CXCL5/S100A12/CXCL6/CCL20/DNER
GSE3720_VD1_VS_VD2_GAMMADELTA_TCELL_UP	GSE3720_VD1_VS_VD2_GAMMADELTA_TCELL_UP	GSE3720_VD1_VS_VD2_GAMMADELTA_TCELL_UP	150	-0.521412	-1.81694	0.00132626	0.0364198	0.0320206	2740	tags=33%, list=20%, signal=26%	SFPQ/RBM14/TCF20/ERF/TIPIN/PHRF1/PMS1/COL9A3/HSPD1/MECOM/OTUD6B/MRPL42/ALAS1/UTP6/MCM10/LRR1/NSUN2/MRPL21/FAM53C/EXO1/OTUD4/PPHLN1/POP1/LYAR/TAPBPL/ERCC6L/SRFBP1/LCAT/TBX1/PARP14/MCOLN2/IFI44/MB21D1/FAM26F/GPR143/TLR7/NTS/HS6ST3/PRODH/ZBP1/CCL4/KLK11/WARS/CXCL10/MMP12/KLK10/LGR5/IL36G
GSE37532_TREG_VS_TCONV_PPARG_KO_CD4_TCELL_FROM_VISCERAL_ADIPOSE_TISSUE_DN	GSE37532_TREG_VS_TCONV_PPARG_KO_CD4_TCELL_FROM_VISCERAL_ADIPOSE_TISSUE_DN	GSE37532_TREG_VS_TCONV_PPARG_KO_CD4_TCELL_FROM_VISCERAL_ADIPOSE_TISSUE_DN	164	-0.452351	-1.58774	0.00132626	0.0364198	0.0320206	2757	tags=32%, list=20%, signal=26%	SLC12A6/MSN/PNRC1/FAM13B/ZUFSP/CASP9/TMEM181/ETNK1/PARP8/ETS1/TGFA/RCHY1/TSPYL4/HPS5/TPD52/ANKRD44/BTG1/RALGPS2/IRF2/SEPT6/MARCH1/BANK1/CRLF3/GGA2/GABBR1/GNB4/IRF9/ACSS1/HPSE/CCNG2/PTGR1/RFX5/TMEM71/TTPAL/CARD6/PDZD2/ARHGAP6/PDE7A/ATP8A1/EAF2/HLA-DOB/LPIN2/CD53/CYTIP/GPR171/IFIT1/DDX58/GCNT1/MS4A1/CR2/LGR5
GSE39110_DAY3_VS_DAY6_POST_IMMUNIZATION_CD8_TCELL_UP	GSE39110_DAY3_VS_DAY6_POST_IMMUNIZATION_CD8_TCELL_UP	GSE39110_DAY3_VS_DAY6_POST_IMMUNIZATION_CD8_TCELL_UP	164	-0.467821	-1.64204	0.00132626	0.0364198	0.0320206	2694	tags=30%, list=19%, signal=24%	DNAJC28/CYLD/RPL37A/CEBPZ/ATXN7L3B/ACP5/PARP8/DDX18/DBNDD2/RPL12/RPL17/IMPACT/RPS16/BTG1/PIK3IP1/UTP20/TBC1D4/PRMT3/PDK1/HVCN1/PKP4/RASGRP1/ACSS1/FAM46A/IER3/KLHL6/FBXO17/SLFN5/NMNAT3/RAB37/GPR183/TRAF1/QPCT/TCF7/HSD17B11/CARD6/CCL22/BCL2/FAM161A/NT5E/BTG2/IFIT1/TAGAP/CD7/GZMM/PRSS12/CCND2/KLK8
GSE3982_DC_VS_CENT_MEMORY_CD4_TCELL_DN	GSE3982_DC_VS_CENT_MEMORY_CD4_TCELL_DN	GSE3982_DC_VS_CENT_MEMORY_CD4_TCELL_DN	164	-0.444872	-1.56149	0.00132626	0.0364198	0.0320206	2980	tags=36%, list=22%, signal=29%	AKT3/MTRF1/SCGB1A1/ALDOC/TRA2A/RAPGEF6/RBM14/CNKSR1/ZNF506/RND3/NUFIP1/DDX18/ZC3HAV1/RPL26/DENND1C/HAUS5/FGFR1OP/TCOF1/GIMAP6/PTCH1/RPL6/AOC2/THOC5/IL18R1/ZNF611/CASP6/GABBR1/IL24/HOXB9/PDE4B/USP9Y/IL6R/ARID5B/ZNF131/ALDH1A3/CELF2/SEMA6A/HLA-A/ARHGAP15/WAS/ITGA4/SLC6A16/NAP1L3/SLC44A4/S1PR4/NT5E/EPPK1/IFI44L/IL13RA2/SP140/VTCN1/ICOS/OAS2/KIT/CD3E/LCK/SLAMF1/TFF3
GSE40685_TREG_VS_FOXP3_KO_TREG_PRECURSOR_UP	GSE40685_TREG_VS_FOXP3_KO_TREG_PRECURSOR_UP	GSE40685_TREG_VS_FOXP3_KO_TREG_PRECURSOR_UP	164	-0.580652	-2.03807	0.00132626	0.0364198	0.0320206	2255	tags=45%, list=16%, signal=38%	GK/PSME1/BAZ1A/MOV10/HLA-F/GBP2/GIMAP6/JAK2/STAT2/MARCH1/APOL2/GIMAP2/TNFSF10/WDFY1/PSMB8/PSME2/IFI35/ZNFX1/PARP12/PIK3R3/ASCL2/IFIT5/CASP1/RCSD1/IRF9/SCO2/ACSS1/HAPLN3/RNF19B/APOL6/TRANK1/LY6E/HLA-A/HK3/NLRC5/SIK1/SECTM1/PARP14/B2M/SOCS1/PARP9/TNFSF13B/IFI6/IRF1/TRIM21/GCH1/UBE2L6/SAMD9L/XAF1/SP110/FAM26F/EPSTI1/IFITM1/MNDA/ASPHD2/TAP1/MX1/IFIT2/APOL1/STAT1/OASL/IFI44L/TRIM22/BATF2/OAS2/IFIT3/GB…
GSE41176_UNSTIM_VS_ANTI_IGM_STIM_TAK1_KO_BCELL_24H_DN	GSE41176_UNSTIM_VS_ANTI_IGM_STIM_TAK1_KO_BCELL_24H_DN	GSE41176_UNSTIM_VS_ANTI_IGM_STIM_TAK1_KO_BCELL_24H_DN	163	-0.458112	-1.60695	0.00132626	0.0364198	0.0320206	1900	tags=29%, list=14%, signal=26%	MAOA/SOCS2/LIMA1/DDX21/ADM/FJX1/WDR3/MCTP2/PLAGL2/ADA/MXD1/DSE/MT1G/PRR16/KCNJ15/HPSE/PLSCR1/MT1F/MT1E/SEMA3E/STEAP1/RRS1/PID1/CD47/LAMP3/MT1M/PTX3/PSTPIP2/PDPN/PROCR/FZD5/TNFAIP3/HMGA2/SH2D2A/SAMSN1/MT1X/MT2A/CLEC4E/MYC/S100A9/MT1H/S100A8/S100A12/PI3/CCL20/IFNG/IDO1
GSE41867_MEMORY_VS_EXHAUSTED_CD8_TCELL_DAY30_LCMV_UP	GSE41867_MEMORY_VS_EXHAUSTED_CD8_TCELL_DAY30_LCMV_UP	GSE41867_MEMORY_VS_EXHAUSTED_CD8_TCELL_DAY30_LCMV_UP	163	-0.585569	-2.05404	0.00132626	0.0364198	0.0320206	2504	tags=44%, list=18%, signal=37%	TDRD7/IL18/ETNK1/ALS2/ZFYVE26/STIM2/LAT2/IRF8/GIMAP6/TRIM14/STAT2/MYCBP2/PHLPP1/DAAM1/MMAA/SESN1/SLC15A3/PSME2/RNF31/MITD1/SERPINB9/LFNG/MAF/LRRC15/CASP1/CD84/CD83/DAPP1/TAPBPL/HHEX/TLR4/RASGEF1B/NLRC5/TFEC/CARD6/CTSG/PARP14/SOCS1/CD40/CTSS/LIMD2/IRF1/TRIM21/ATP8A1/LTB/FAM26F/IL12RB1/EPPK1/SERPINB1/IFIT2/MPV17L/ARHGAP25/ITGAL/RRAD/TLR7/HSH2D/PLEK/BATF2/DSC2/OAS3/GCNT1/LCK/IL18RAP/CXCR6/SLITRK6/GB…
GSE41867_NAIVE_VS_DAY30_LCMV_CLONE13_EXHAUSTED_CD8_TCELL_UP	GSE41867_NAIVE_VS_DAY30_LCMV_CLONE13_EXHAUSTED_CD8_TCELL_UP	GSE41867_NAIVE_VS_DAY30_LCMV_CLONE13_EXHAUSTED_CD8_TCELL_UP	147	-0.524879	-1.82481	0.00132626	0.0364198	0.0320206	1794	tags=40%, list=13%, signal=35%	ADM/OTUD4/ABTB2/AMPD3/IFI35/ZNFX1/PTK2B/WTAP/PI4K2B/CLEC2D/PIK3R3/CD83/DAPP1/MXD1/ARAP2/MX2/GJB2/RBMXL1/UST/NEDD4L/DDX60L/IL6/GPR183/PML/STARD5/PARP14/CD40/MCTP1/GCH1/BAALC/UBE2L6/SAMD9L/EPSTI1/OAS1/HERC5/SLAMF7/SERPINB1/APOL1/STAT1/EREG/CCL5/HERC6/OASL/RNF144B/TRIM22/PLEK/STX11/USP18/DDX58/OAS3/IFIH1/SLAMF1/IL18RAP/LAG3/CCL4/CXCL9/KRT17/APOBEC3A
GSE45739_UNSTIM_VS_ACD3_ACD28_STIM_NRAS_KO_CD4_TCELL_DN	GSE45739_UNSTIM_VS_ACD3_ACD28_STIM_NRAS_KO_CD4_TCELL_DN	GSE45739_UNSTIM_VS_ACD3_ACD28_STIM_NRAS_KO_CD4_TCELL_DN	164	-0.606946	-2.13037	0.00132626	0.0364198	0.0320206	1187	tags=32%, list=9%, signal=29%	CST7/HLA-DMB/HLA-A/MT1F/CD72/ARHGAP26/PHACTR1/STAG3/HOMER1/CMA1/CRTAM/ATP8A1/PLCG2/SLC17A9/NT5E/SYBU/CTSW/SH2D2A/SLAMF7/RUNX3/CCL5/FEZ1/CD8B/GFI1/CD19/TNFRSF9/PLEK/TLR3/SYNGR3/LAG3/PTPN22/PRF1/GZMB/GZMK/IL2RB/CCL4/CD8A/MATK/FASLG/TBX21/ADRB2/KLRF1/NKG7/GZMH/GZMA/NUDT11/CD79A/GNLY/SPIB/KIR2DL4/CCNA1
GSE46242_CTRL_VS_EGR2_DELETED_ANERGIC_TH1_CD4_TCELL_DN	GSE46242_CTRL_VS_EGR2_DELETED_ANERGIC_TH1_CD4_TCELL_DN	GSE46242_CTRL_VS_EGR2_DELETED_ANERGIC_TH1_CD4_TCELL_DN	163	-0.451009	-1.58203	0.00132626	0.0364198	0.0320206	2697	tags=33%, list=19%, signal=27%	LMNB1/LIMCH1/RGS1/IKBKE/GPR132/TTLL4/IL18/B3GALNT1/CCT6A/GALM/TPD52/PRDM1/WDR66/JARID2/SOCS2/GRSF1/AMPD3/PITPNB/DOK3/FAM60A/PRKAR2B/NFKB1/CST7/HLA-DMB/SEMA3E/SPIN4/ANKRD33B/DSP/CD40/RFTN1/ANXA3/F3/IRF1/IL15/CYSLTR1/SLC16A9/DFNA5/CD274/CYTIP/RUNX3/GPR171/HBEGF/TAGAP/TLR3/ISG20/PMAIP1/GBP4/IL1B/CCL4/BIRC3/TBX21/WARS/IDO1
GSE46606_IRF4HIGH_VS_IRF4MID_CD40L_IL2_IL5_DAY3_STIMULATED_BCELL_DN	GSE46606_IRF4HIGH_VS_IRF4MID_CD40L_IL2_IL5_DAY3_STIMULATED_BCELL_DN	GSE46606_IRF4HIGH_VS_IRF4MID_CD40L_IL2_IL5_DAY3_STIMULATED_BCELL_DN	164	-0.466095	-1.63598	0.00132626	0.0364198	0.0320206	2268	tags=31%, list=16%, signal=26%	PSME1/MAB21L3/BAZ1A/TRIM14/PRDM1/JAK2/SUZ12/MYCBP2/IRF2/FAAH/PSME2/EVI2A/FGL2/CERS6/TTC21B/PKP4/CASP8/HSDL2/ELFN1/VRK2/TNF/ANGPT1/ISL2/RASGEF1B/CCNYL1/SLFN13/PML/NAB1/RFTN1/RBM11/EVI2B/EAF2/OAS1/AREG/FZD5/YBX2/CDK6/STAT1/CCL5/LCP1/CD8B/TLR3/IL4I1/ARL14/NPNT/CCND2/CD38/BCL2A1/WARS/CCL20
GSE5589_LPS_AND_IL10_VS_LPS_AND_IL6_STIM_IL6_KO_MACROPHAGE_45MIN_UP	GSE5589_LPS_AND_IL10_VS_LPS_AND_IL6_STIM_IL6_KO_MACROPHAGE_45MIN_UP	GSE5589_LPS_AND_IL10_VS_LPS_AND_IL6_STIM_IL6_KO_MACROPHAGE_45MIN_UP	171	-0.577619	-2.03331	0.00132626	0.0364198	0.0320206	1973	tags=40%, list=14%, signal=35%	MYCBP2/PHLPP1/PNP/TNFSF10/RNF34/RNASET2/RNF31/IFI35/PTPN6/ZNFX1/FGL2/PARP12/CASP1/CD83/PSMB10/IRF9/RAB19/NFXL1/PKP3/ZCCHC2/SLFN12/HLA-G/NLRC5/CD72/HLA-B/PML/ISG15/PARP14/DTX3L/PARP9/XDH/GBP6/CLEC7A/NCOA7/DOCK2/IL15/GCH1/STAMBPL1/UBE2L6/CTSC/EVI2B/SAMD9L/TMEM163/EPSTI1/OAS1/PDE7B/CCL7/TAP1/CCL5/TLR7/HSH2D/TLR3/ISG20/PIK3AP1/OAS2/DDX58/CCR5/OAS3/SLAMF9/MMP13/IRF4/IL21R/ZBP1/DDX60/RSAD2/NKG7/CXCL10
GSE7460_CD8_TCELL_VS_CD4_TCELL_ACT_UP	GSE7460_CD8_TCELL_VS_CD4_TCELL_ACT_UP	GSE7460_CD8_TCELL_VS_CD4_TCELL_ACT_UP	164	-0.525581	-1.84478	0.00132626	0.0364198	0.0320206	1972	tags=37%, list=14%, signal=32%	ZNF229/ZNF354A/DSG2/TNFSF10/KCTD12/PSME2/MCTP2/FGL2/ALPL/GGH/PBX4/DSE/HSDL2/ZNF131/TAPBPL/IFNGR1/TTC39C/SIDT1/CST7/RNF138/SPIN4/NLRC5/ARHGAP26/FAM46B/SMPDL3B/ZDBF2/GBP6/IRF1/PDE7A/CTLA4/PLCG2/LAX1/FAM26F/EPSTI1/LPIN2/PON3/CTSW/SLAMF7/CCL5/IKZF3/ITGAL/CXCR3/CD8B/GFI1/PLEK/CCR5/NCF1/PTPN22/CXCR6/GZMK/PLAC8/GBP4/CD8A/FASLG/TBX21/CD38/NKG7/GZMA/IFNG
GSE7509_UNSTIM_VS_IFNA_STIM_IMMATURE_DC_DN	GSE7509_UNSTIM_VS_IFNA_STIM_IMMATURE_DC_DN	GSE7509_UNSTIM_VS_IFNA_STIM_IMMATURE_DC_DN	150	-0.657965	-2.29278	0.00132626	0.0364198	0.0320206	2071	tags=50%, list=15%, signal=43%	ANKRD44/TRIM14/PRDM1/ELL2/IL18R1/ERAP1/TNFSF10/PSMB8/TLR2/PTPN6/MCTP2/PARP12/CLEC2D/TRIM25/CASP1/MXD1/PSMB10/GNB4/LY75/HPSE/KLHL6/PARP11/SEMA4D/RNF19B/ASB13/CD96/CST7/NCKAP1L/NLRC5/ISG15/SOCS1/GBP6/IFI44/IRF1/CORO1A/DPYD/ATP8A1/SAMD9L/XAF1/GGT1/SP110/CD69/FAM26F/EPSTI1/LPIN2/SLAMF7/RSPO3/MX1/IFIT2/ITGAL/MYO1G/TNFRSF9/CD3D/BATF2/STX11/ICOS/USP18/CIITA/OAS3/CD3E/IFIT3/LCK/PDCD1/PTPN22/CXCR6/GZMK/P2…
GSE7768_OVA_ALONE_VS_OVA_WITH_MPL_IMMUNIZED_MOUSE_WHOLE_SPLEEN_6H_DN	GSE7768_OVA_ALONE_VS_OVA_WITH_MPL_IMMUNIZED_MOUSE_WHOLE_SPLEEN_6H_DN	GSE7768_OVA_ALONE_VS_OVA_WITH_MPL_IMMUNIZED_MOUSE_WHOLE_SPLEEN_6H_DN	147	-0.503723	-1.75126	0.00132626	0.0364198	0.0320206	2490	tags=33%, list=18%, signal=28%	DCP2/AIDA/PSMB9/MYD88/FAM102B/VPS37B/GPD2/TDRD7/TMEM67/ZC3HAV1/MIER3/ALAS1/MCM10/PNP/IRF2/FAM53C/CCNJ/CRLF3/TRAF5/CERS6/PNPT1/CASP1/MXD1/ISOC1/CFB/ASB13/CCNYL1/NLRC5/ISG15/SMPDL3B/GCH1/CD274/SAMD9L/XAF1/SP110/IL7/TLR8/SLAMF7/ARHGAP25/IKZF1/TLR3/PIK3AP1/FMNL2/IFIH1/TMEM171/MOB3B/CD38/CXCL10
GSE8835_CD4_VS_CD8_TCELL_CLL_PATIENT_UP	GSE8835_CD4_VS_CD8_TCELL_CLL_PATIENT_UP	GSE8835_CD4_VS_CD8_TCELL_CLL_PATIENT_UP	163	-0.565669	-1.98423	0.00132626	0.0364198	0.0320206	1799	tags=40%, list=13%, signal=36%	IL18R1/TIMELESS/TNFSF10/ABTB2/MCTP2/MITD1/SERPINB9/WASF1/DDHD1/SFMBT2/GNB4/MX2/TAPBPL/TTC39B/CFB/ICAM2/LY6E/SLFN13/NLRC5/ITGB7/ISG15/CTSG/SECTM1/CD40/CCL22/CMA1/SBK1/GBP6/INPP1/IL15/UBE2L6/ALDH1A2/SAMD9L/CD69/PDE7B/IFIT2/CCL5/HERC6/OASL/IFIT1/SPN/IFI44L/MYO1G/HSH2D/STX11/TLR3/ISG20/USP18/OAS3/CMPK2/IFIH1/IFIT3/GZMB/CD207/HS3ST1/DDX60/RSAD2/CD3G/FASLG/SELL/CXCL9/L1CAM/CXCL10/CXCL11/IFNG
GSE9960_GRAM_NEG_VS_GRAM_POS_SEPSIS_PBMC_UP	GSE9960_GRAM_NEG_VS_GRAM_POS_SEPSIS_PBMC_UP	GSE9960_GRAM_NEG_VS_GRAM_POS_SEPSIS_PBMC_UP	164	-0.463595	-1.62721	0.00132626	0.0364198	0.0320206	1471	tags=23%, list=11%, signal=21%	DUSP4/ADA/RASGRP1/IL10RA/ARNTL2/TNFAIP8/PTPN12/BST2/JAK3/CHST2/ANKRD33B/TRAF1/DTX3L/IFI44/F3/SERPINB5/MB21D1/GCH1/PTGER4/SAMD9L/XAF1/ALOX15B/EPSTI1/HERC5/CYTIP/SLAMF7/STAT1/MMP7/NDRG1/IFI44L/TNFRSF9/ISG20/PIK3AP1/USP18/IFIT3/CXCR6/GBP1
GSE9960_HEALTHY_VS_GRAM_POS_SEPSIS_PBMC_DN	GSE9960_HEALTHY_VS_GRAM_POS_SEPSIS_PBMC_DN	GSE9960_HEALTHY_VS_GRAM_POS_SEPSIS_PBMC_DN	163	-0.550757	-1.93193	0.00132626	0.0364198	0.0320206	2084	tags=38%, list=15%, signal=33%	TRIM14/BTG1/STAT2/SPINK5/IRF7/OTUD4/NBN/G0S2/PNPT1/CLEC2D/NEURL3/ADA/RASGRP1/GJB2/RBMXL1/CFB/RUFY3/SEMA4D/JAK3/GPR19/CHST2/NLRC5/TRAF1/PPM1K/TCF7/ISG15/PLCB4/TNFSF13B/MCOLN2/IFI44/TNFAIP6/GCH1/PTGER4/PSTPIP2/CD274/SAMD9L/ALOX15B/SOD2/SP110/FAM26F/TNFAIP3/CYTIP/IFITM1/SLAMF7/IFIT2/STAT1/CCL5/HERC6/MMP7/CYP27B1/IFI44L/TNFRSF9/ISG20/OAS2/OAS3/IFIH1/DDX60/SAMD9/RSAD2/BIRC3/IDO1
GSE9988_LOW_LPS_VS_VEHICLE_TREATED_MONOCYTE_UP	GSE9988_LOW_LPS_VS_VEHICLE_TREATED_MONOCYTE_UP	GSE9988_LOW_LPS_VS_VEHICLE_TREATED_MONOCYTE_UP	160	-0.604835	-2.11455	0.00132626	0.0364198	0.0320206	2660	tags=46%, list=19%, signal=37%	CSRNP1/SOCS3/ZC3H12A/ATP2B1/DRAM1/IL23A/CFLAR/IL18/GK/NAF1/IL2RA/SLC9B2/NFKBIZ/LAMB3/TPD52/TWISTNB/PIM2/PTP4A1/ADM/FJX1/PLEKHF2/MAP3K4/G0S2/NFATC1/STAT4/SFMBT2/CD83/SERPINB8/ETS2/GJB2/IER3/TNF/NFKB1/RASGEF1B/RND1/NEDD4L/NLRP3/DYRK3/LAMP3/DUSP1/F3/PTX3/TNFAIP6/GCH1/CD274/SOD2/AREG/EGR1/TNFAIP3/SLAMF7/EREG/MMP7/SGPP2/PLEK/PIK3AP1/CXCL1/PMAIP1/AQP9/IL1A/DUSP2/IL1B/CCL4/BIRC3/CXCL2/CXCL3/ADRB2/CCL18/…
NABA_ECM_REGULATORS	NABA_ECM_REGULATORS	NABA_ECM_REGULATORS	147	-0.492959	-1.71383	0.00132626	0.0364198	0.0320206	989	tags=21%, list=7%, signal=20%	CTSG/CTSS/SERPINB5/MMP3/MMP9/ADAM23/CTSC/CTSW/SERPINB3/SERPINB1/MMP25/MMP7/CSTA/CST4/ADAM28/SERPINB7/MMP13/CTSV/PRSS12/ADAMDEC1/PI3/SERPINB13/SERPINB4/MMP10/MMP12/MMP1/TGM1/PRSS2/CTSE/PRSS1
PHONG_TNF_RESPONSE_VIA_P38_PARTIAL	PHONG_TNF_RESPONSE_VIA_P38_PARTIAL	PHONG_TNF_RESPONSE_VIA_P38_PARTIAL	150	-0.484094	-1.6869	0.00132626	0.0364198	0.0320206	1812	tags=27%, list=13%, signal=23%	ADM/FJX1/CREB1/TGFB2/NBN/TNC/FGD6/MFHAS1/TGIF2/JUNB/FAM46A/ID1/IER3/HOXA9/CCNG2/NEDD4L/SLC5A3/IL6/DUSP10/DUSP1/PTX3/PCDH7/PTGER4/TNFAIP3/HAS2/PDE8B/EREG/PTHLH/DKK1/TUBB2B/CXCL1/PMAIP1/PLAC8/ARL14/SNCA/CXCL2/CXCL3/CCL20/LGR5
PUJANA_XPRSS_INT_NETWORK	PUJANA_XPRSS_INT_NETWORK	PUJANA_XPRSS_INT_NETWORK	160	-0.525293	-1.83646	0.00132626	0.0364198	0.0320206	5254	tags=68%, list=38%, signal=43%	PNN/BUB3/ASF1A/MCM4/FANCI/RPA1/GINS1/HMGN1/TFDP1/TCF3/PRKDC/SNRPA1/POLE/TBCA/KIFC1/SPC25/TOPBP1/SNRPA/NCK1/SMC2/CPSF4/CCNF/SRSF10/ZNF43/NASP/SRSF3/CSNK2A1/RAD21/CENPA/SLC7A1/MCM5/KNTC1/PPP1CC/MKI67/TTF2/MSH2/RBBP4/KIF20B/AURKB/MTF2/ZNF330/HMGN4/DNAJC9/CDK1/FRG1/STMN1/DDX46/USP1/COPS3/PSIP1/MAT2A/USP49/KATNA1/RIF1/STAT5A/TCERG1/RECQL/MPHOSPH9/NDC80/DCP2/MYBL2/MCM2/AURKA/CCNA2/RFC4/CAD/BLM/PLK4/LMN…
RPS14_DN.V1_UP	RPS14_DN.V1_UP	RPS14_DN.V1_UP	163	-0.465875	-1.63418	0.00132626	0.0364198	0.0320206	1838	tags=36%, list=13%, signal=31%	RASGRP3/ATP8B1/PDE4D/KCTD12/CEACAM6/EVI2A/CLEC2B/MAF/SLAMF8/CASP1/SNTG1/ADA/ITGB2/MX2/LY75/GNAZ/HLA-DMB/TFEC/GPR183/GPNMB/CTSG/PID1/IFI16/ANXA3/CTSS/CLEC7A/F5/CYSLTR1/CRTAM/IL1RAP/PTGER4/ICAM3/EVI2B/CD69/EGR3/SH2D2A/CYFIP2/MNDA/MX1/ARHGAP25/ITGAL/TRIM22/GFI1/SPINK4/SASH3/TNFRSF9/CSTA/PTPN22/NR4A3/IL1B/BIRC3/VNN1/BCL2A1/NKG7/ADAMDEC1/CCNA1/CALB1
TAKEDA_TARGETS_OF_NUP98_HOXA9_FUSION_10D_UP	TAKEDA_TARGETS_OF_NUP98_HOXA9_FUSION_10D_UP	TAKEDA_TARGETS_OF_NUP98_HOXA9_FUSION_10D_UP	147	-0.532454	-1.85114	0.00132626	0.0364198	0.0320206	1326	tags=38%, list=10%, signal=35%	MX2/PRKAR2B/UST/HOXA9/ANGPT1/APOL6/LY6E/DDX60L/SLC5A3/ITGB7/RAB27B/ISG15/CKB/NR4A2/MCOLN2/IFI44/IFI6/IL15/TNFAIP6/CD1D/SAMD9L/XAF1/MFAP3L/SP110/EPSTI1/OAS1/TSLP/HERC5/IFITM1/MX1/IFIT2/STAT1/OASL/IFIT1/IFI44L/OAS2/HPGD/USP18/DDX58/OAS3/CMPK2/KIT/IFIH1/IFIT3/ALDH1A1/DDX60/SAMD9/RSAD2/TOX/CD38/GBP1/HBB/CXCL10/CALB1/IDO1
VERHAAK_AML_WITH_NPM1_MUTATED_UP	VERHAAK_AML_WITH_NPM1_MUTATED_UP	VERHAAK_AML_WITH_NPM1_MUTATED_UP	163	-0.443603	-1.55606	0.00132626	0.0364198	0.0320206	1734	tags=29%, list=13%, signal=26%	SLC15A3/MAFB/G0S2/FGL2/CASP1/SCO2/ETS2/IFI30/PRKAR2B/IER3/HOXA9/RUNX1/TNF/TLR4/PLS1/HK3/IL6/CTSG/SECTM1/MCTP1/PTX3/FBP1/SNCAIP/GCH1/GGT1/SOD2/ABCC4/TYMP/TNFAIP3/PTAFR/CCL23/EREG/PLEK/AQP9/IL1B/CCL4/CXCL2/CXCL3/VNN1/BCL2A1/WARS/APOBEC3A/FCGR3B/CXCL10/CCL20/VNN2
GSE18791_CTRL_VS_NEWCASTLE_VIRUS_DC_12H_DN	GSE18791_CTRL_VS_NEWCASTLE_VIRUS_DC_12H_DN	GSE18791_CTRL_VS_NEWCASTLE_VIRUS_DC_12H_DN	153	-0.673997	-2.3482	0.00132802	0.0364198	0.0320206	1766	tags=44%, list=13%, signal=39%	GIMAP2/ABTB2/ZNFX1/PNPT1/PI4K2B/TRIM25/IFIT5/GALNT3/BRIP1/PDE4B/ARAP2/FAM46A/MX2/COL27A1/TNF/PAG1/APOL6/SLFN5/SEMA6A/PLSCR1/IL6/NLRC5/DYRK3/ISG15/SECTM1/PARP14/DTX3L/HOMER1/LAMP3/SBK1/ZC3H12C/IFI44/IRF1/NCOA7/IL15/CD274/SAMD9L/XAF1/EPSTI1/HERC5/ETV7/TAP1/CSRP2/IFIT2/HERC6/RNF144B/SP140/DDX58/CXCL1/OAS3/CMPK2/PMAIP1/IFIH1/IFIT3/IL18RAP/IL1A/ZBP1/GBP4/DDX60/SAMD9/CD38/WARS/CXCL9/CCL20/GBP5/IDO1
GSE18791_CTRL_VS_NEWCASTLE_VIRUS_DC_4H_DN	GSE18791_CTRL_VS_NEWCASTLE_VIRUS_DC_4H_DN	GSE18791_CTRL_VS_NEWCASTLE_VIRUS_DC_4H_DN	153	-0.648105	-2.258	0.00132802	0.0364198	0.0320206	1101	tags=37%, list=8%, signal=34%	DDX60L/NLRC5/TRAF1/PPM1K/RNF43/PML/ISG15/PARP14/DTX3L/HOMER1/PARP9/IFI44/IFI6/IRF1/TRIM21/GCH1/CD274/SAMD9L/XAF1/EPSTI1/TRIM31/HERC5/IFITM1/TAP1/MX1/IFIT2/APOL1/MT2A/HERC6/CCL8/OASL/IFIT1/IFI44L/SIRPG/BATF2/ISG20/OAS2/USP18/DDX58/OAS3/CMPK2/PMAIP1/IFIH1/IFIT3/TNNT1/NR4A3/ZBP1/DDX60/SAMD9/RSAD2/S100A7/APOBEC3A/CXCL10/CXCL11/UGT2B15
GSE19888_ADENOSINE_A3R_ACT_VS_A3R_ACT_WITH_A3R_INH_PRETREATMENT_IN_MAST_CELL_DN	GSE19888_ADENOSINE_A3R_ACT_VS_A3R_ACT_WITH_A3R_INH_PRETREATMENT_IN_MAST_CELL_DN	GSE19888_ADENOSINE_A3R_ACT_VS_A3R_ACT_WITH_A3R_INH_PRETREATMENT_IN_MAST_CELL_DN	153	-0.532137	-1.85396	0.00132802	0.0364198	0.0320206	2000	tags=30%, list=14%, signal=26%	STAT2/MYCBP2/IRF7/MCM8/ATP5A1/TNFSF10/TMPO/IFI35/SLAMF8/PKP4/SLC25A22/MX2/FCGR3A/ZCCHC2/SLC45A4/ISG15/PARP14/CES3/CDH23/GBP6/TTR/UBE2L6/MAP9/XAF1/SOD2/CD69/STAT1/HERC6/IFIT1/TLR3/ISG20/USP18/DDX58/CMPK2/IFIT3/GZMB/KIF5C/RSAD2/SAA1/NGB/CXCL9/FABP5/CXCL10/CXCL11/PLA2G4E
GSE20727_CTRL_VS_H2O2_TREATED_DC_DN	GSE20727_CTRL_VS_H2O2_TREATED_DC_DN	GSE20727_CTRL_VS_H2O2_TREATED_DC_DN	165	-0.458475	-1.61075	0.00132802	0.0364198	0.0320206	3114	tags=34%, list=23%, signal=27%	KPNA5/AIDA/CDC42BPB/PAPOLG/FLNB/ZFP14/STX7/ATP2B1/ALPK1/PPP2R5E/CNST/ETS1/TMED8/TFEB/CD1C/ZC3HAV1/SMC6/LAT2/HDAC9/BTG1/RALGPS2/MYCBP2/PIK3IP1/HIP1R/RNASET2/PTPN6/PTGS1/CHD7/JUNB/PAQR8/MX2/IFNGR1/TNFAIP8/FCRLA/ASB13/CELF2/JAK3/ZNF850/PPM1K/DOCK2/CD1D/LTB/PLCG2/XAF1/LPIN2/NR4A1/CDK5R1/ARHGAP25/DLL1/CD79B/IFIT3/LTA/SERPINB7/KIF5C/CR2
GSE22589_HEALTHY_VS_SIV_INFECTED_DC_DN	GSE22589_HEALTHY_VS_SIV_INFECTED_DC_DN	GSE22589_HEALTHY_VS_SIV_INFECTED_DC_DN	153	-0.4716	-1.64305	0.00132802	0.0364198	0.0320206	1860	tags=26%, list=13%, signal=23%	SLC7A8/PSME2/RNF31/FAM171A1/NPAS1/SLAMF8/DDHD1/TAP2/JUNB/PSMB10/IRF9/MX2/B4GALNT4/HLA-DRA/CST7/LY6E/P2RX1/NLRC5/PPM1K/HLA-B/DLK2/PML/PLEKHH1/GCH1/SAMD9L/CYFIP2/TAP1/HERC6/IL13RA2/TLR3/SLAMF6/CXCR6/IL12RB2/NPNT/TNFRSF17/WARS/MYBPC1/LGALS7/NOS2
GSE22886_CD8_TCELL_VS_BCELL_NAIVE_DN	GSE22886_CD8_TCELL_VS_BCELL_NAIVE_DN	GSE22886_CD8_TCELL_VS_BCELL_NAIVE_DN	151	-0.506129	-1.76371	0.00132802	0.0364198	0.0320206	2197	tags=34%, list=16%, signal=29%	HLA-DMA/FGFR1OP/CTSK/IRF8/HMGCS1/HDAC9/PARM1/SFN/EGR2/TIMELESS/BLNK/BANK1/SLC15A3/PTGS1/GABBR1/IL24/TRIM25/PDE10A/CD83/DUSP6/HHEX/VAV2/HLA-DRA/HLA-DMB/P2RX1/RASL10A/SYK/CD22/CHL1/CD72/NAB1/MYO1B/CYSLTR1/SLC6A16/BTK/PLCG2/DNASE1L3/HLA-DOB/TAF4B/FRAS1/CD19/BCL11A/MAGEA4/STAP1/GSTA1/SLC4A4/PEG10/MS4A1/SPIB/CR2/TCL1A
GSE22886_NAIVE_BCELL_VS_DC_UP	GSE22886_NAIVE_BCELL_VS_DC_UP	GSE22886_NAIVE_BCELL_VS_DC_UP	151	-0.525567	-1.83144	0.00132802	0.0364198	0.0320206	1638	tags=27%, list=12%, signal=24%	GABBR1/SERPINB9/IL24/TGIF2/GALNT3/USP9Y/FAM53B/SIDT1/CDC7/CD37/CXCR4/EHD3/CD22/CD72/SKAP1/PATZ1/DUSP1/IL15/SLC6A16/LTB/POU2AF1/HLA-DOB/TMEM156/CYFIP2/P2RX5/TAF4B/FRAS1/CD19/BCL11A/ISG20/STAP1/HLA-DOA/GSTA1/CD38/PEG10/SELL/MS4A1/SPIB/CR2/TCL1A
GSE2706_UNSTIM_VS_8H_LPS_DC_DN	GSE2706_UNSTIM_VS_8H_LPS_DC_DN	GSE2706_UNSTIM_VS_8H_LPS_DC_DN	159	-0.536328	-1.87364	0.00132802	0.0364198	0.0320206	2832	tags=43%, list=20%, signal=35%	SSB/TRIB1/TNIP1/CSRNP1/HIVEP1/SOCS3/NMI/RGS1/DRAM1/CEP135/SERPINA1/LGALS9/SIPA1L1/BAZ1A/LAMB3/HES4/PLEKHG2/IRF7/ITGB8/EIF2AK2/OTUD4/PSME2/PNPT1/STAT4/TAP2/GALNT3/ADA/MXD1/TRAF3IP3/ARAP2/IL10RA/TNFAIP8/KIAA1211/ZBTB32/NFKB1/VAV2/JAK3/DDX60L/IL6/CASP10/PML/PARP14/DTX3L/RFTN1/DUSP1/BCL2/MT1M/BNIP3/IL15/TNFAIP6/GCH1/KIAA0040/BAALC/ALOX15B/FAM26F/TNFAIP3/SERPINB1/ARHGAP25/CYP27B1/FEZ1/STX11/BCL11A/SER…
GSE2706_UNSTIM_VS_8H_R848_DC_DN	GSE2706_UNSTIM_VS_8H_R848_DC_DN	GSE2706_UNSTIM_VS_8H_R848_DC_DN	165	-0.62715	-2.20335	0.00132802	0.0364198	0.0320206	1798	tags=46%, list=13%, signal=41%	EIF2AK2/TNFSF10/ABTB2/IFI35/G0S2/TNC/STAT4/NEURL3/DUSP4/ADA/RASGRP1/FAM60A/TNFAIP8/KIAA1211/TNF/NFKB1/SLFN5/SWAP70/TRIM69/DDX60L/IL6/ANKRD33B/NLRC5/TRAF1/ISG15/PARP14/RFTN1/PARP9/MCOLN2/IFI44/IFI6/IL15/TNFAIP6/PTGER4/CD274/SESN3/SAMD9L/XAF1/SOD2/IL7/EPSTI1/TNFAIP3/HERC5/CYTIP/SLAMF7/IFIT2/STAT1/HERC6/IFIT1/MMP7/FEZ1/FRMD3/STX11/ISG20/OAS2/USP18/DDX58/CMPK2/PMAIP1/IFIH1/IFIT3/LTA/SLAMF1/CD48/NR4A3…
GSE29617_CTRL_VS_DAY7_TIV_FLU_VACCINE_PBMC_2008_UP	GSE29617_CTRL_VS_DAY7_TIV_FLU_VACCINE_PBMC_2008_UP	GSE29617_CTRL_VS_DAY7_TIV_FLU_VACCINE_PBMC_2008_UP	159	-0.496695	-1.73518	0.00132802	0.0364198	0.0320206	1894	tags=26%, list=14%, signal=23%	FAM53C/EGR2/PTP4A1/TRAF6/BACH1/G0S2/CLEC2B/UBE2D3/JUNB/CD83/RASGEF1B/CXCR4/RNF138/HIF1A/GPR183/SIK1/PHACTR1/DUSP1/CDH23/PTGER4/CD69/EGR3/BTG2/FOS/NR4A1/CYTIP/SAMSN1/IFIT2/HBEGF/FEZ1/STX11/FOSB/NR4A3/DUSP2/CXCL2/WARS/PI3/HBB/CXCL10/CCL20/MAGEC2
GSE29618_BCELL_VS_PDC_DAY7_FLU_VACCINE_UP	GSE29618_BCELL_VS_PDC_DAY7_FLU_VACCINE_UP	GSE29618_BCELL_VS_PDC_DAY7_FLU_VACCINE_UP	165	-0.599019	-2.10452	0.00132802	0.0364198	0.0320206	2131	tags=39%, list=15%, signal=33%	RRAS2/TPD52/BTG1/CDC14B/MYCBP2/PIK3IP1/NLRP1/RASGRP3/TUBA4A/BANK1/AMPD3/TRAF5/PLEKHF2/HMGB2/PTK2B/CHD7/IL24/CLEC2D/SP100/JUNB/CD83/ARID5B/TNFAIP8/CDC25B/SWAP70/CD37/WEE1/CD22/CD72/SKAP1/STAG3/IRS2/CD47/ST6GAL1/LIMD2/KIAA0040/ICAM3/PLCG2/POU2AF1/EAF2/CD69/NT5E/EGR1/IFITM1/P2RX5/APOL1/IKZF3/CD19/CD52/SP140/MYC/CIITA/ADAM28/CD79B/STAP1/ZBP1/MOB3B/P2RY10/BIRC3/VPREB3/BCL2A1/CD79A/MS4A1
GSE3039_ALPHAALPHA_VS_ALPHABETA_CD8_TCELL_DN	GSE3039_ALPHAALPHA_VS_ALPHABETA_CD8_TCELL_DN	GSE3039_ALPHAALPHA_VS_ALPHABETA_CD8_TCELL_DN	153	-0.581804	-2.027	0.00132802	0.0364198	0.0320206	1323	tags=28%, list=10%, signal=26%	SLC15A2/ICAM2/NFKB1/VAV2/P2RX1/PPM1K/MBP/ITGA4/CD5/SFI1/OTUB2/ADAM23/HLA-DOB/LAX1/CTSW/AP1S3/PDE8B/IKZF3/CD2/SPN/BCL11A/HPGD/PLA2G2D/CD79B/PTPRC/LCK/ALDH1A1/CD7/SERPINB7/IRF4/HLA-DOA/CD3G/TNFRSF17/FASLG/TBX21/VPREB3/NKG7/GZMA/CD79A/SPIB/CR2/TESC
GSE30971_WBP7_HET_VS_KO_MACROPHAGE_2H_LPS_STIM_DN	GSE30971_WBP7_HET_VS_KO_MACROPHAGE_2H_LPS_STIM_DN	GSE30971_WBP7_HET_VS_KO_MACROPHAGE_2H_LPS_STIM_DN	165	-0.455734	-1.60112	0.00132802	0.0364198	0.0320206	2187	tags=30%, list=16%, signal=25%	IL2RA/HMGCS1/HDAC9/ELL2/RAB33A/ITGB8/FJX1/BACH1/ABTB2/MAP3K4/MCTP2/LDLRAD3/IL24/WTAP/STAT4/PLAGL2/GJB2/IER3/TNFAIP8/TRAF3IP2/RND1/CLGN/NEDD4L/STEAP1/IL6/SIGLEC15/TRAF1/SOCS1/PTX3/TNFAIP6/BAALC/CD274/IL7/TLR8/SAMSN1/SERPINB1/PIK3AP1/DLL1/SLAMF1/AQP9/PLAC8/SERPINB7/CSF3/CXCL2/BCL2A1/ERVMER34-1/VNN2/IL36G
GSE32901_NAIVE_VS_TH17_NEG_CD4_TCELL_UP	GSE32901_NAIVE_VS_TH17_NEG_CD4_TCELL_UP	GSE32901_NAIVE_VS_TH17_NEG_CD4_TCELL_UP	153	-0.482644	-1.68153	0.00132802	0.0364198	0.0320206	2596	tags=31%, list=19%, signal=26%	BUB1B/CSTB/CFP/POLE2/MED7/CENPE/COBLL1/SNRPD1/PPP2R3A/LAT2/NFKBIZ/RALGPS2/CDC25C/RASGRP3/EGR2/BLNK/BANK1/CD74/NCAPD2/ZNRD1/CD83/CASP8/IFI30/FCRLA/ODC1/VAV2/CD22/CLSPN/CCR4/IGF2BP3/SLC37A2/CD2/CD19/MYO1G/TNFRSF9/MYC/WDFY4/CD79B/GZMB/IRF4/CD38/NKG7/CD79A/MS4A1/LY6D/SPIB/CR2
GSE360_L_DONOVANI_VS_B_MALAYI_LOW_DOSE_DC_UP	GSE360_L_DONOVANI_VS_B_MALAYI_LOW_DOSE_DC_UP	GSE360_L_DONOVANI_VS_B_MALAYI_LOW_DOSE_DC_UP	165	-0.436279	-1.53277	0.00132802	0.0364198	0.0320206	1927	tags=32%, list=14%, signal=27%	BTG1/IRF7/RAB33A/DOCK4/KIF2A/URB2/TRAF3/ADM/LTBP4/SYN1/NBN/G0S2/TBC1D4/RNFT2/CD83/MT1G/ETS2/LY75/IER3/ENO2/ANGPT1/RNF19B/CELF2/NFKB1/CST7/RASL10A/MT1E/CXCR4/TRAF1/ISG15/TNFAIP6/MMP9/ALDH1A2/SOD2/ARHGEF4/TYMP/TNFAIP3/CCL23/MT2A/CCL5/CCL8/NDRG1/PPP1R16B/IL2RG/OLR1/PAX9/CCL3/BIRC3/SELL/PI3/MSMB
GSE360_L_MAJOR_VS_B_MALAYI_HIGH_DOSE_MAC_UP	GSE360_L_MAJOR_VS_B_MALAYI_HIGH_DOSE_MAC_UP	GSE360_L_MAJOR_VS_B_MALAYI_HIGH_DOSE_MAC_UP	149	-0.504797	-1.75917	0.00132802	0.0364198	0.0320206	2286	tags=34%, list=17%, signal=28%	LITAF/GK/HSP90AA1/LAMB3/TOP1/DAAM1/TANK/AOC2/PTP4A1/MAP3K9/PLA2R1/G0S2/SP100/CASP1/WIPF1/RNFT2/DUSP4/PDE4B/TSPYL1/MT1G/IL1RN/SLC13A3/MT1A/COL17A1/NFKB1/MT1F/TRAF1/LCP2/TNFAIP6/PDPN/TNFAIP3/MT1X/MT2A/CD6/PLIN1/GRB14/SYN2/CXCL1/OLR1/AQP9/AQP7/KIF5C/IL1B/SOX15/CXCL3/MT1H/CCL20/MMP10/MSMB
GSE360_T_GONDII_VS_M_TUBERCULOSIS_DC_DN	GSE360_T_GONDII_VS_M_TUBERCULOSIS_DC_DN	GSE360_T_GONDII_VS_M_TUBERCULOSIS_DC_DN	157	-0.488902	-1.70495	0.00132802	0.0364198	0.0320206	1722	tags=30%, list=12%, signal=27%	PSMB8/PSME2/ADH5/IFI35/CLEC2B/SP100/ASCL2/CASP1/KCNJ15/FCGR3A/LPAR1/ZNF165/DUSP6/BST2/NCKAP1L/LCAT/ARHGAP26/CMA1/GUCA1B/MYO1B/F3/TRIM21/GCH1/UBE2L6/STAC/FOS/MNDA/CCL7/TAP1/APOL1/CD6/DKK1/ISG20/HR/ST3GAL5/IFIT3/AQP7/CCL4/KIF5A/CD38/VNN1/BCL2A1/CXCL9/S100A8/GBP1/FABP4
GSE36392_TYPE_2_MYELOID_VS_EOSINOPHIL_IL25_TREATED_LUNG_DN	GSE36392_TYPE_2_MYELOID_VS_EOSINOPHIL_IL25_TREATED_LUNG_DN	GSE36392_TYPE_2_MYELOID_VS_EOSINOPHIL_IL25_TREATED_LUNG_DN	153	-0.479256	-1.66973	0.00132802	0.0364198	0.0320206	2111	tags=32%, list=15%, signal=27%	LRRC3/SNX18/JAK2/POLR2A/IL18R1/CCDC117/SLC15A3/CREB1/PLEKHF2/SVIP/IRF9/ETS2/BCL2L11/IFNGR1/TNF/PAG1/SP4/LCN2/GAD1/ISG15/TNFSF13B/DMBT1/FAM105A/GCH1/DFNA5/STAMBPL1/CD274/HLA-DOB/FAM26F/NT5E/PDE7B/HERC6/IFIT1/ITGAL/HSH2D/ENTPD3/SYCP2/STX11/ISG20/SEMA5B/PTPRC/IFIT3/IL18RAP/FFAR2/SH2D5/S100A8/CXCL11/TGM1
GSE37301_HEMATOPOIETIC_STEM_CELL_VS_CD4_TCELL_UP	GSE37301_HEMATOPOIETIC_STEM_CELL_VS_CD4_TCELL_UP	GSE37301_HEMATOPOIETIC_STEM_CELL_VS_CD4_TCELL_UP	151	-0.548401	-1.91101	0.00132802	0.0364198	0.0320206	2357	tags=38%, list=17%, signal=32%	BHLHE41/SLC16A6/ALOX5/LITAF/SEC61G/ARAP1/DNA2/SLPI/FGR/IRF8/SSH1/ELL2/RAP1GAP2/PXN/CDC25C/TEP1/SLC15A3/FGL2/CD83/MXD1/DENND5B/CD68/CFB/LCN2/WEE1/NLRC5/ARHGAP26/PML/C3/XDH/SMPDL3B/LILRB4/ATP2A3/CCR2/MMP9/PLCG2/CD274/EAF2/POU2F2/PON3/CDK6/CYFIP2/PTAFR/STAT1/CCL5/PIK3AP1/S100A9/IL18RAP/GZMB/ZBP1/TBX21/IL1R2/GZMA/CXCL9/LTF/CXCL10/IL36G
GSE39916_B_CELL_SPLEEN_VS_PLASMA_CELL_BONE_MARROW_DN	GSE39916_B_CELL_SPLEEN_VS_PLASMA_CELL_BONE_MARROW_DN	GSE39916_B_CELL_SPLEEN_VS_PLASMA_CELL_BONE_MARROW_DN	165	-0.479538	-1.68475	0.00132802	0.0364198	0.0320206	1353	tags=24%, list=10%, signal=22%	IER3/PTPN13/TTC39C/CDC25B/CST7/PLSCR1/HIF1A/TRAF1/ARHGAP26/PID1/DHDH/HES2/GPRIN3/SMPDL3B/GPM6B/LAX1/NT5E/EPSTI1/CTSW/CDK5R1/CCL5/RAB39B/CXCR3/STX11/TLR3/ICOS/GCNT1/IL18RAP/GZMK/IL2RB/GBP4/KIF5C/MATK/TBX21/PRSS12/BCL2A1/NKG7/IFNG
GSE41867_DAY15_EFFECTOR_VS_DAY30_EXHAUSTED_CD8_TCELL_LCMV_CLONE13_UP	GSE41867_DAY15_EFFECTOR_VS_DAY30_EXHAUSTED_CD8_TCELL_LCMV_CLONE13_UP	GSE41867_DAY15_EFFECTOR_VS_DAY30_EXHAUSTED_CD8_TCELL_LCMV_CLONE13_UP	165	-0.505764	-1.77689	0.00132802	0.0364198	0.0320206	2515	tags=36%, list=18%, signal=30%	HOXB3/CASP9/TDRD7/WASF2/IL18/PARP8/GTF3C5/SLIT3/TMEM98/GCA/STAT2/PTPRS/IRF7/MAPKBP1/CYTH1/TLR2/ZNFX1/MAF/MOCOS/MED28/PDE4B/DSE/RAB19/SPATA13/IL10RA/STC2/TLR4/PTGR1/PARP14/DTX3L/ITGA4/SOCS1/MCTP1/NCOA7/PIK3CD/MB21D1/ATP8A1/EPSTI1/CXCL13/HMGA2/STAT1/HERC6/STX11/ISG20/ICOS/OAS2/DDX58/OAS3/CMPK2/IL2RB/PLAC8/ZBP1/DDX60/RSAD2/CCL4/SAA1/TBX21/NKG7/IFNG
GSE42021_CD24HI_VS_CD24INT_TCONV_THYMUS_DN	GSE42021_CD24HI_VS_CD24INT_TCONV_THYMUS_DN	GSE42021_CD24HI_VS_CD24INT_TCONV_THYMUS_DN	153	-0.572018	-1.99291	0.00132802	0.0364198	0.0320206	2114	tags=39%, list=15%, signal=34%	GBP2/ZNF613/JAK2/MBIP/TOP1/DOCK4/INO80D/EGR2/APOL2/PSMB8/IFI35/CLEC2B/ARTN/DNAJC12/PSMB10/GAS1/ARID5B/SLC25A22/IFI30/CFB/RNF19B/APOL6/GNAZ/PLSCR1/SOCS1/CD40/CTSS/CD47/IRF1/IL15/DPYD/GCH1/BAALC/UBE2L6/IL7/LAP3/ATP10D/KCTD14/ETV7/TAP1/PTAFR/APOL1/TLX1/ITK/TRIM22/ISG20/OAS2/CCDC68/PGLYRP4/WNT6/CXCL2/WARS/CXCL9/CXCL5/GBP1/CXCL10/CXCL11/MMP10/IDO1
GSE42021_CD24INT_VS_CD24LOW_TCONV_THYMUS_UP	GSE42021_CD24INT_VS_CD24LOW_TCONV_THYMUS_UP	GSE42021_CD24INT_VS_CD24LOW_TCONV_THYMUS_UP	157	-0.487801	-1.70111	0.00132802	0.0364198	0.0320206	1430	tags=24%, list=10%, signal=22%	PSMB10/BAK1/GAS1/ARID5B/IFI30/PI15/APOL6/KIF18A/KRTAP5-8/SECTM1/NFASC/C3/SOCS1/CTSS/IL32/CD47/KLF4/IRF1/IL15/TP73/DPYD/GCH1/UBE2L6/SOD2/IL7/LAP3/ATP10D/APOL1/TLX1/ITK/CCDC68/CXCL2/WARS/CXCL9/CXCL5/MMP10/IDO1
GSE42021_CD24INT_VS_CD24LOW_TREG_THYMUS_DN	GSE42021_CD24INT_VS_CD24LOW_TREG_THYMUS_DN	GSE42021_CD24INT_VS_CD24LOW_TREG_THYMUS_DN	157	-0.579642	-2.02139	0.00132802	0.0364198	0.0320206	2169	tags=45%, list=16%, signal=38%	PRAME/LAT2/HLA-F/TRIM14/ABCC5/FOXA1/STAT2/IRF7/LIMA1/TNFSF10/SLC15A3/ATAD5/PARP12/PDK1/SP100/IFIT5/FAM46A/MX2/GPT/CFB/BST2/CRABP1/PLSCR1/TRANK1/LY6E/AQP3/PML/ISG15/BCL11B/DSP/IFI16/LAMP3/IFI44/IFI6/TRIM21/ZFHX2/IL1RAP/XAF1/SP110/LAP3/OAS1/HERC5/IFITM1/MX1/IFIT2/CCL5/HERC6/OASL/IFIT1/CD2/IFI44L/TRIM22/ISG20/OAS2/USP18/DDX58/OAS3/SYNGR3/IFIH1/IFIT3/SERPINB7/FST/DDX60/SAMD9/RSAD2/L1CAM/CXCL10/CXCL11…
GSE42021_TREG_PLN_VS_CD24LO_TREG_THYMUS_DN	GSE42021_TREG_PLN_VS_CD24LO_TREG_THYMUS_DN	GSE42021_TREG_PLN_VS_CD24LO_TREG_THYMUS_DN	165	-0.630853	-2.21636	0.00132802	0.0364198	0.0320206	1705	tags=45%, list=12%, signal=40%	EIF2AK2/PSMB8/PSME2/RNF31/IFI35/CHD7/PARP12/DOK3/SP100/IFIT5/TAP2/PLAGL2/HLA-C/IRF9/SERPINB8/IL1RN/MX2/IFI30/CFB/BST2/HLA-G/PLSCR1/TRANK1/LY6E/HLA-A/CD101/HLA-B/PML/ISG15/SECTM1/C3/B2M/IFI16/LAMP3/IFI44/IFI6/TRIM21/UBE2L6/SP110/NT5E/LAP3/OAS1/TYMP/NR4A1/HERC5/IFITM1/SMAD6/TAP1/MX1/APOL1/STAT1/HERC6/OASL/IFIT1/IFI44L/TRIM22/ISG20/OAS2/USP18/DDX58/CXCL1/DSC2/OAS3/IFIH1/IFIT3/PTPN7/DDX60/SAMD9/SLC38…
GSE43863_DAY6_EFF_VS_DAY150_MEM_TH1_CD4_TCELL_DN	GSE43863_DAY6_EFF_VS_DAY150_MEM_TH1_CD4_TCELL_DN	GSE43863_DAY6_EFF_VS_DAY150_MEM_TH1_CD4_TCELL_DN	165	-0.438534	-1.54069	0.00132802	0.0364198	0.0320206	2148	tags=41%, list=16%, signal=35%	PLXNC1/JUN/HK2/RANBP1/RICTOR/ETV3/DDX11/DENND3/FSCN1/CBLB/FUT8/TMCC3/MYBL2/BEND5/YTHDF3/UGCG/HIVEP1/SOCS3/ARID5A/ZNF710/RND3/CFLAR/PUS7/IL2RA/RRAS2/NFKBIZ/GBP2/PXN/MAPKBP1/BTBD3/PIM2/ALPL/MFHAS1/CCDC88C/IRF9/ARAP2/ID1/ZNF281/NFKB1/RFX5/SWAP70/WEE1/IL6/PPM1K/PPAT/CARD6/CA13/DUSP10/BCL2/GBP6/AKNA/KIAA0040/LAP3/KCTD14/TNFAIP3/CD19/LTA/NCF1/SLAMF1/LAG3/GBP4/BIRC3/TBX21/SELL/LY6D/CXCL10
GSE46606_IRF4_KO_VS_WT_UNSTIM_BCELL_DN	GSE46606_IRF4_KO_VS_WT_UNSTIM_BCELL_DN	GSE46606_IRF4_KO_VS_WT_UNSTIM_BCELL_DN	157	-0.520712	-1.81588	0.00132802	0.0364198	0.0320206	2637	tags=41%, list=19%, signal=34%	SOCS3/ZC3H12A/IFT57/RND3/CFLAR/ARHGEF3/CFP/ACP5/HMGCS2/NFKBIZ/ASS1/JAK2/IRF7/PNP/TANK/AOAH/FOXN2/ABTB2/RNASET2/SLAMF8/PDE4B/TP63/SERPINB8/ETS2/HAPLN3/SLFN12/CFB/TNF/PTPN12/LCN2/NLRP3/SYK/TFEC/TRAF1/HLA-B/C3/CCL22/SMPDL3B/ZC3H12C/GCH1/KLF7/CD274/SOD2/CD69/GOLGA7B/TNFAIP3/SAMSN1/IL2RG/PLEK/OLR1/TNNT1/ZBP1/WNT6/IL1B/CCL4/CSF3/BIRC3/EXOC3L4/CXCL3/CD38/BCL2A1/SAA2/CXCL10/TFF1
GSE46606_IRF4MID_VS_WT_CD40L_IL2_IL5_DAY1_STIMULATED_BCELL_DN	GSE46606_IRF4MID_VS_WT_CD40L_IL2_IL5_DAY1_STIMULATED_BCELL_DN	GSE46606_IRF4MID_VS_WT_CD40L_IL2_IL5_DAY1_STIMULATED_BCELL_DN	157	-0.472487	-1.6477	0.00132802	0.0364198	0.0320206	2796	tags=43%, list=20%, signal=34%	ADORA2B/PHF8/TNIP1/HIVEP1/SMG8/SOCS3/SALL2/IFT57/GPD2/CFLAR/MEX3C/SGMS1/HMGCS2/ANO9/NFKBIZ/ST3GAL1/B3GAT1/SNX18/SKA1/RBBP8/ITGB8/TANK/CSNK1A1/FOXN2/ABTB2/TLR2/ARHGAP42/HMGB2/WTAP/PDE4B/RASGRP1/ETS2/ARNTL2/TNF/ATF7IP2/PTPN12/SEMA4D/RNF19B/NFKB1/RASGEF1B/DTX1/LRRC8C/NLRP3/SYK/ANKRD33B/STARD5/LCP2/DUSP1/ZC3H12C/F3/GCH1/KLF7/CD69/TNFAIP3/SH2D2A/SAMSN1/GFI1/PLEK/OLR1/KIT/WNT6/CCL4/CSF3/BIRC3/APBB1IP/T…
GSE5589_LPS_VS_LPS_AND_IL10_STIM_IL10_KO_MACROPHAGE_45MIN_DN	GSE5589_LPS_VS_LPS_AND_IL10_STIM_IL10_KO_MACROPHAGE_45MIN_DN	GSE5589_LPS_VS_LPS_AND_IL10_STIM_IL10_KO_MACROPHAGE_45MIN_DN	159	-0.609779	-2.13024	0.00132802	0.0364198	0.0320206	1656	tags=37%, list=12%, signal=33%	PTPN6/G0S2/MZB1/NEIL3/OLFM4/MBOAT1/FCGR3A/RAD54B/PTPN12/ANGPT1/HLA-G/PLS1/RAB37/ITGB7/ARHGAP26/BCL11B/CD40/CD47/ATP2A3/MB21D1/CORO1A/RAC2/OTUB2/CTLA4/KIAA0040/CD274/SAMD9L/XAF1/ALOX15B/SOD2/SP110/TNFAIP3/CYFIP2/IFIT2/RUNX3/IKZF3/ITK/GFI1/CD3D/ICOS/CIITA/SLAMF9/IFIT3/LCK/SH2D1A/NR4A3/ZBP1/DUSP2/IL1B/SNCA/FASLG/S100A8/SPIB/L1CAM/CXCL10/CXCL11/MMP12/IL36G
GSE6259_FLT3L_INDUCED_DEC205_POS_DC_VS_CD8_TCELL_DN	GSE6259_FLT3L_INDUCED_DEC205_POS_DC_VS_CD8_TCELL_DN	GSE6259_FLT3L_INDUCED_DEC205_POS_DC_VS_CD8_TCELL_DN	157	-0.53045	-1.84984	0.00132802	0.0364198	0.0320206	2578	tags=39%, list=19%, signal=33%	CSTB/TDRD7/CFLAR/IL18BP/LGALS9/ZC3HAV1/ZFYVE26/PSME1/IL2RA/MOV10/GBP2/TRIM14/IRF7/GBP3/AOAH/ABTB2/PSME2/RNF31/TRAF5/SERPINB9/CERS6/PARP12/CLEC2D/TRIM25/SLAMF8/PSMB10/IRF9/SLC25A22/HPSE/RNF19B/ZBTB32/SLFN5/NLRC5/PML/ISG15/C3/PARP14/TRIM21/IL15/CD274/DNASE1L3/EPSTI1/IL12RB1/PDE7B/STAT1/OAS2/DDX58/CMPK2/IFIT3/PRF1/GZMB/PLAC8/MMP13/ZBP1/GBP4/DDX60/CCL4/NKG7/WARS/CXCL9/GBP5
GSE7509_UNSTIM_VS_FCGRIIB_STIM_DC_DN	GSE7509_UNSTIM_VS_FCGRIIB_STIM_DC_DN	GSE7509_UNSTIM_VS_FCGRIIB_STIM_DC_DN	151	-0.659784	-2.29915	0.00132802	0.0364198	0.0320206	1794	tags=44%, list=13%, signal=38%	TNFSF10/PSMB8/PSME2/AMPD3/PTPN6/MCTP2/SERPINB9/FGL2/MOCOS/CLEC2D/CASP1/GALNT3/PSMB10/GNB4/SLCO2A1/RINL/IFNGR1/KLHL6/PARP11/RNF19B/ASB13/CST7/ISG15/SOCS1/IRF1/TRIM21/DPYD/PSD4/XAF1/SP110/CD69/EPSTI1/LAP3/CTSW/SH2D2A/IFITM1/SLAMF7/IFIT2/CCL5/CCL8/ITGAL/MYO1G/IKZF1/CD3D/BATF2/ICOS/USP18/CIITA/OAS3/CD3E/SLAMF1/IL18RAP/PTPN22/PRF1/GZMB/IL2RB/P2RY10/CD3G/CD8A/IL12RB2/SLC4A4/GZMA/IFNG/GBP5/IDO1
GSE9006_HEALTHY_VS_TYPE_1_DIABETES_PBMC_AT_DX_DN	GSE9006_HEALTHY_VS_TYPE_1_DIABETES_PBMC_AT_DX_DN	GSE9006_HEALTHY_VS_TYPE_1_DIABETES_PBMC_AT_DX_DN	165	-0.442973	-1.55629	0.00132802	0.0364198	0.0320206	2462	tags=33%, list=18%, signal=27%	LIMK2/COL9A3/CDC20/GAR1/BHLHE41/NCAPG/NFYA/SLPI/MAGEA6/ELL2/PARM1/PNP/ASPM/CEACAM4/TRAF3/EGR2/INPP5D/MAFB/CD3EAP/WDR3/G0S2/ALPL/MZB1/ZNF155/CXCR2/OLFM4/KCNJ15/S100P/DUSP6/SEMA4D/F2RL1/SOHLH2/TNFAIP6/CORO1A/KIAA0040/EGR3/BTG2/EGR1/EREG/MYC/CXCL1/FOSB/FFAR2/AQP9/IRF4/IL1B/CXCL2/IL1R2/SELL/S100A8/PI3/HBB/CR2
GSE9988_ANTI_TREM1_AND_LPS_VS_VEHICLE_TREATED_MONOCYTES_UP	GSE9988_ANTI_TREM1_AND_LPS_VS_VEHICLE_TREATED_MONOCYTES_UP	GSE9988_ANTI_TREM1_AND_LPS_VS_VEHICLE_TREATED_MONOCYTES_UP	157	-0.478822	-1.6698	0.00132802	0.0364198	0.0320206	1358	tags=22%, list=10%, signal=20%	ETS2/IER3/TNF/RASGEF1B/NEDD4L/NLRP3/DYRK3/HOMER1/DUSP1/F3/CD274/EGR1/TSLP/RRAD/SGPP2/PLEK/CXCL1/PMAIP1/AQP9/MUCL1/IL1A/IL36RN/DUSP2/IL1B/CXCL2/CXCL3/ADRB2/CCL18/CCL20/CCNA1/MMP10/MMP1/IL36G
GSE9988_ANTI_TREM1_VS_ANTI_TREM1_AND_LPS_MONOCYTE_DN	GSE9988_ANTI_TREM1_VS_ANTI_TREM1_AND_LPS_MONOCYTE_DN	GSE9988_ANTI_TREM1_VS_ANTI_TREM1_AND_LPS_MONOCYTE_DN	153	-0.64184	-2.23617	0.00132802	0.0364198	0.0320206	1871	tags=37%, list=14%, signal=33%	ITGB8/TANK/PTP4A1/NBN/PLEKHF2/MAP3K4/G0S2/WTAP/CLEC2D/RCSD1/CD83/ETS2/GJB2/IER3/TNFAIP8/TNF/ATF7IP2/RNF19B/NLRP3/IL6/TRAF1/PPM1K/DYRK3/ZC3H12C/F3/PTX3/TNFAIP6/GCH1/CD274/SOD2/RHOF/TSLP/TNFAIP3/RNF144B/CLEC4E/TNFRSF9/PLEK/PMAIP1/AQP9/IL1A/DUSP2/IL1B/CCL4/CSF3/BIRC3/CXCL2/CXCL3/RHOH/BCL2A1/S100A7/ADAMDEC1/GBP1/CCL20/MMP10/DNER/IL36G
GSE9988_ANTI_TREM1_VS_LPS_MONOCYTE_DN	GSE9988_ANTI_TREM1_VS_LPS_MONOCYTE_DN	GSE9988_ANTI_TREM1_VS_LPS_MONOCYTE_DN	165	-0.643433	-2.26056	0.00132802	0.0364198	0.0320206	2615	tags=48%, list=19%, signal=40%	GPR132/ZC3H12A/DRAM1/QKI/IL23A/CFLAR/DNAJA1/ZC3HAV1/PSMA6/TCF7L2/BAZ1A/NIN/NFKBIZ/SNX18/ITGB8/TANK/FJX1/FOXN2/NBN/PLEKHF2/MAP3K4/G0S2/PI4K2B/HS3ST3B1/RCSD1/CD83/ADA/SERPINB8/IER3/TNFAIP8/TNF/RNF19B/NFKB1/RND1/NLRP3/IL6/ANKRD33B/TRAF1/PPM1K/NAB1/CD40/MCOLN2/PTX3/TNFAIP6/GCH1/CD274/SOD2/RHOF/TNFAIP3/SAMSN1/PTAFR/CCL23/OASL/MMP7/RNF144B/CLEC4E/TLR7/TNFRSF9/STX11/TAGAP/PIK3AP1/CXCL1/PMAIP1/IFIH1/FFAR…
LEF1_UP.V1_DN	LEF1_UP.V1_DN	LEF1_UP.V1_DN	165	-0.475719	-1.67133	0.00132802	0.0364198	0.0320206	1575	tags=28%, list=11%, signal=25%	MOCOS/PLOD2/CLEC2D/STAT4/ERN2/ATP1B1/OSGEPL1/DECR1/ZNF711/ID1/PTPN13/TMEM144/TRAF3IP2/PDZK1IP1/RAB27B/ERAP2/TSPAN1/RAC2/ATP8A1/SLC44A4/OAS1/FGFBP1/HERC6/ENTPD3/SCG5/GRB14/TLR3/USP18/DDX58/OLR1/OAS3/KIT/AGR2/PLAC8/SAMD9/SH3GL2/CXCL2/TSPAN8/KLRF1/IL33/CXCL5/CCL20/LGR5/TFF1/PRSS1
ONDER_CDH1_TARGETS_1_DN	ONDER_CDH1_TARGETS_1_DN	ONDER_CDH1_TARGETS_1_DN	157	-0.533238	-1.85956	0.00132802	0.0364198	0.0320206	1530	tags=36%, list=11%, signal=32%	G3BP2/BRCA2/SKP2/TIPIN/HSPA8/ETS1/DDX18/DNAJA1/TGFA/B3GALNT1/HMGCS1/ANO1/MCM10/RBM12/METAP2/UTP20/CEACAM6/TMPO/WTAP/SP100/IFIT5/BRIP1/CASP8/TP63/POP1/SERPINB8/DUSP6/LCN2/RRS1/MFAP5/ATP12A/SERPINB1/ARHGAP25/HBEGF/PTHLH/DKK1/CWH43/CXCL1/DSC2/CRCT1/SLC16A1/FST/KLK7/IL1B/CSF3/CXCL2/CXCL3/KLK11/S100A7/IL1R2/PI3/SERPINB13/MMP10/KLK10/IL36G
TAKEDA_TARGETS_OF_NUP98_HOXA9_FUSION_3D_UP	TAKEDA_TARGETS_OF_NUP98_HOXA9_FUSION_3D_UP	TAKEDA_TARGETS_OF_NUP98_HOXA9_FUSION_3D_UP	149	-0.589944	-2.0559	0.00132802	0.0364198	0.0320206	1966	tags=51%, list=14%, signal=44%	IRF7/CDKN1C/ITGB8/RHOBTB1/MAP7/EIF2AK2/GBP3/IFI35/EVI2A/PTGS1/CLEC2B/ZNF503/PARP12/TRIM25/IFIT5/ATP1B1/IRF9/ARID5B/MX2/PTPN13/HOXA9/ANGPT1/BST2/LY6E/DDX60L/SLC5A3/RAB27B/ISG15/CTSG/BMP2K/PARP14/DTX3L/IFI16/PARP9/IFI44/IFI6/NCOA7/SAMD9L/XAF1/SP110/CD69/RTN1/EPSTI1/OAS1/TSLP/HERC5/IFITM1/MX1/IFIT2/STAT1/HERC6/OASL/IFIT1/FRAS1/IFI44L/TRIM22/OAS2/NKAIN2/USP18/DDX58/OAS3/CMPK2/IFIH1/IFIT3/ALDH1A1/DDX6…
TGFB_UP.V1_DN	TGFB_UP.V1_DN	TGFB_UP.V1_DN	153	-0.489567	-1.70565	0.00132802	0.0364198	0.0320206	1924	tags=28%, list=14%, signal=24%	PTCH1/MAPKBP1/GATA3/EVI2A/CLEC2B/NPAS1/PIK3R3/DUSP4/ARID5B/TRO/ID1/DUSP6/PAQR5/FANCF/KIF18A/GPR39/RASL10A/SLC5A3/LGR4/RNF43/KITLG/PTX3/IRF1/OTUB2/GCH1/PTGER4/RDH16/SYBU/RAB38/IFIT2/MYBL1/IFIT1/DDX58/CXCL1/IFIT3/PGBD5/HS3ST1/BIRC3/CXCL2/ADRB2/UGT8/IL36G
TURASHVILI_BREAST_DUCTAL_CARCINOMA_VS_DUCTAL_NORMAL_DN	TURASHVILI_BREAST_DUCTAL_CARCINOMA_VS_DUCTAL_NORMAL_DN	TURASHVILI_BREAST_DUCTAL_CARCINOMA_VS_DUCTAL_NORMAL_DN	159	-0.464558	-1.62291	0.00132802	0.0364198	0.0320206	1224	tags=28%, list=9%, signal=26%	COL17A1/HOXA9/PI15/PDZK1IP1/CLDN11/CHL1/CX3CL1/DUSP1/CLDN8/PTX3/NCOA7/ITGB4/GPM6B/PAPLN/CCL28/SOD2/ATP10D/EGR1/FOS/TAC1/CDH3/TFPI2/MMP7/RRAD/TUBB2B/VTCN1/KIT/FOSB/MUCL1/KRT5/KLK7/GABRP/LTF/DSC3/KRT17/ID4/GPC3/MYBPC1/PIGR/DSG3/KRT14/SHISA2/KRT6B
GSE1740_UNSTIM_VS_IFNA_STIMULATED_MCSF_DERIVED_MACROPHAGE_DN	GSE1740_UNSTIM_VS_IFNA_STIMULATED_MCSF_DERIVED_MACROPHAGE_DN	GSE1740_UNSTIM_VS_IFNA_STIMULATED_MCSF_DERIVED_MACROPHAGE_DN	152	-0.537109	-1.87011	0.00132979	0.0364198	0.0320206	2037	tags=34%, list=15%, signal=29%	NSUN2/STAT2/IRF7/PNP/ADM/CD74/PSMB8/PSME2/KL/ARTN/CASP1/TSPYL1/DECR1/TNF/APOL6/HLA-DRA/HLA-A/DDX60L/NLRC5/ARHGAP15/HLA-B/CARD6/SECTM1/PARP14/MFAP5/ERAP2/FAM161A/IRF1/TRIM21/IGF2BP3/UBE2L6/SAMD9L/FAM26F/EPSTI1/IL12RB1/TAP1/APOL1/STAT1/EREG/NLRC3/LYNX1/GBP4/IL1B/RSAD2/CXCL2/BCL2A1/PAX8/WARS/GBP1/CCL20/GBP5
GSE17974_IL4_AND_ANTI_IL12_VS_UNTREATED_72H_ACT_CD4_TCELL_DN	GSE17974_IL4_AND_ANTI_IL12_VS_UNTREATED_72H_ACT_CD4_TCELL_DN	GSE17974_IL4_AND_ANTI_IL12_VS_UNTREATED_72H_ACT_CD4_TCELL_DN	154	-0.545241	-1.89863	0.00132979	0.0364198	0.0320206	2164	tags=37%, list=16%, signal=32%	IL2RA/RRAS2/IRF8/SIRT1/NETO2/SOCS2/TNFSF10/IFI35/CLEC2B/LGALSL/PI4K2B/IFIT5/WIPF1/ATP1B1/DNAJC12/DUSP4/PDE4B/PSMB10/ARID5B/PARP11/PAG1/ARHGAP15/ISG15/PARP14/DTX3L/LAMP3/PARP9/TNFSF13B/SMAD9/GCH1/UBE2L6/PTGER4/CD274/SAMD9L/CRISPLD1/EPSTI1/CDH3/RSPO3/TAP1/STAT1/JPH1/TRIM22/SP140/STX11/IFIH1/LTA/SLAMF1/BCL2L14/GZMK/GBP4/BIRC3/CD38/SELL/CXCL9/GBP1/GBP5
GSE18791_CTRL_VS_NEWCASTLE_VIRUS_DC_16H_DN	GSE18791_CTRL_VS_NEWCASTLE_VIRUS_DC_16H_DN	GSE18791_CTRL_VS_NEWCASTLE_VIRUS_DC_16H_DN	152	-0.605855	-2.10947	0.00132979	0.0364198	0.0320206	1566	tags=43%, list=11%, signal=38%	PNPT1/HS3ST3B1/TRIM25/IFIT5/NEURL3/GALNT3/PDE4B/MXD1/GAS1/ARAP2/MX2/COL27A1/HPSE/TNF/PAG1/APOL6/SLFN5/PLSCR1/TRANK1/NLRC5/CASP10/TRAF1/PPM1K/ISG15/PARP14/DHDH/LAMP3/SBK1/ZC3H12C/IFI44/IFI6/IRF1/GCH1/XAF1/SOD2/EPSTI1/HERC5/HOXD10/BMP3/SLAMF7/IFIT2/HERC6/OASL/IFIT1/SGPP2/SP140/BATF2/SULT4A1/OAS2/DDX58/OAS3/CMPK2/PMAIP1/IFIT3/LTA/IL18RAP/GBP4/DDX60/SAMD9/CD38/WARS/CXCL9/GBP5/IDO1
GSE2706_2H_VS_8H_LPS_STIM_DC_DN	GSE2706_2H_VS_8H_LPS_STIM_DC_DN	GSE2706_2H_VS_8H_LPS_STIM_DC_DN	154	-0.565772	-1.97012	0.00132979	0.0364198	0.0320206	2832	tags=51%, list=20%, signal=41%	SSB/ZNF107/DHX58/TRIM5/KYNU/EED/NMI/ZUFSP/CASP7/CEP135/SERPINA1/COBLL1/CSRNP2/IL2RA/MOV10/HLA-F/LAMB3/JAK2/STAT2/MMAA/ITGB8/SOCS2/ZNF230/EIF2AK2/APOL2/PSME2/IFI35/ZNFX1/LDLRAD3/PI4K2B/CLEC2D/TAP2/DUSP4/GRB10/HAPLN3/FAM60A/ZNF281/CFB/KIAA1211/ZBTB32/NFKB1/HLA-G/JAK3/PLSCR1/TRIM69/DDX60L/ANKRD33B/NLRC5/PPM1K/NTN1/DTX3L/RFTN1/IGF2BP3/KIAA0040/UBE2L6/ALOX15B/EPSTI1/OAS1/IFITM1/MT1X/ETV7/TAP1/MT2A/CCL…
GSE2706_UNSTIM_VS_2H_LPS_DC_DN	GSE2706_UNSTIM_VS_2H_LPS_DC_DN	GSE2706_UNSTIM_VS_2H_LPS_DC_DN	154	-0.582117	-2.02703	0.00132979	0.0364198	0.0320206	2699	tags=45%, list=20%, signal=36%	NUP98/CSRNP1/HIVEP1/SOCS3/RGS1/GPR132/ZC3H12A/IL23A/CFLAR/ZC3HAV1/SIPA1L1/NFKBIZ/IRF8/HES4/BTG1/ELL2/IRF7/ITGB8/ZNFX1/TMEM150C/HS3ST3B1/PLAGL2/GALNT3/ADA/RASGRP1/IL10RA/TNFAIP8/NFKB1/IL6/ANKRD33B/GPR183/TRAF1/PML/ISG15/PARP14/LAMP3/IFI44/IRF1/TNFAIP6/PTGER4/CD274/SOD2/RAB7B/BTG2/TNFAIP3/TAP1/HERC6/OASL/IFIT1/RNF144B/STX11/ISG20/CXCL1/IFIH1/IFIT3/LTA/IL18RAP/IL1A/NR4A3/DUSP2/BIRC3/CXCL2/CXCL3/GBP1…
GSE2935_UV_INACTIVATED_VS_LIVE_SENDAI_VIRUS_INF_MACROPHAGE_DN	GSE2935_UV_INACTIVATED_VS_LIVE_SENDAI_VIRUS_INF_MACROPHAGE_DN	GSE2935_UV_INACTIVATED_VS_LIVE_SENDAI_VIRUS_INF_MACROPHAGE_DN	152	-0.495023	-1.72358	0.00132979	0.0364198	0.0320206	1627	tags=28%, list=12%, signal=25%	UBA6/FAM49B/CASP1/GGH/GALNT3/GNPTAB/PTPN13/TTC39B/IFNGR1/TTC39C/CNOT6L/CST7/TNFSF8/ITGA4/SMPDL3B/IL15/CCR2/PTGER4/NT5E/EPSTI1/LPIN2/CTSW/CYFIP2/SLAMF7/CCL5/ITGAL/CXCR3/MYO3B/IL18RAP/PTPN22/CXCR6/AQP9/PRF1/GZMK/GZMM/IL12RB2/TBX21/CD38/NKG7/L1CAM/IFNG
GSE360_T_GONDII_VS_B_MALAYI_HIGH_DOSE_DC_UP	GSE360_T_GONDII_VS_B_MALAYI_HIGH_DOSE_DC_UP	GSE360_T_GONDII_VS_B_MALAYI_HIGH_DOSE_DC_UP	154	-0.488689	-1.7017	0.00132979	0.0364198	0.0320206	1747	tags=32%, list=13%, signal=28%	ABTB2/PSME2/IFI35/TRAF5/WTAP/STAT4/PIK3R3/CD83/DUSP4/LY75/MT1A/VRK2/ENO2/NFKB1/IMPA1/RAPGEF4/CXCR4/CHST2/TRAF1/PHACTR1/RFTN1/LAMP3/DUSP1/BNIP3/IL15/GCH1/KLF7/ALOX15B/SOD2/DNASE1L3/TRIM31/SYT1/TNFAIP3/TAP1/COL9A2/GFI1/STX11/ISG20/GLDC/IFIT3/IL1A/NR4A3/RSAD2/FASLG/BCL2A1/CXCL9/GBP1/ID4
GSE3982_DC_VS_BCELL_DN	GSE3982_DC_VS_BCELL_DN	GSE3982_DC_VS_BCELL_DN	154	-0.517212	-1.80102	0.00132979	0.0364198	0.0320206	2131	tags=29%, list=15%, signal=25%	IRF8/SYNE1/IRF7/PTCH1/PARM1/RPL6/CYTH1/ZNF142/CD3EAP/CRLF3/PLAGL2/GALNT3/HOXB9/TRAF3IP3/ARID5B/FAM60A/SEL1L3/SIDT1/CDC25B/KIF21B/HLA-A/WEE1/CD72/TCF7/DUSP1/BCL2/SLC6A16/LTB/SLC44A4/HLA-DOB/SYBU/ITGAL/BCL11A/OAS2/PNOC/CIITA/ADAM28/LCK/PRODH/P2RY10/RHOH/TFF3/TCL1A/UGT2B15
STTTCRNTTT_IRF_Q6	STTTCRNTTT_IRF_Q6	STTTCRNTTT_IRF_Q6	154	-0.521219	-1.81498	0.00132979	0.0364198	0.0320206	1732	tags=31%, list=13%, signal=27%	SLC15A3/PSMB8/PSME2/CREB1/RNF31/ZNF503/SRSF6/NFATC1/LSM6/PIK3R3/CASP1/PSMB10/TAPBPL/FAM53B/BST2/LRMP/ITGB7/ISG15/DTX3L/B2M/TNFSF13B/IFI44/TRIM21/XAF1/EPSTI1/IL12RB1/CDK6/TMEM229B/E2F3/TAP1/IFIT2/BATF2/BCL11A/USP18/DDX58/CIITA/IFIT3/NCF1/ALDH1A1/WNT5A/ZBP1/NRG1/CXCL10/PIGR/UBD/IDO1
GO_ANTIGEN_RECEPTOR_MEDIATED_SIGNALING_PATHWAY	GO_ANTIGEN_RECEPTOR_MEDIATED_SIGNALING_PATHWAY	GO_ANTIGEN_RECEPTOR_MEDIATED_SIGNALING_PATHWAY	156	-0.60229	-2.09695	0.00133333	0.0364198	0.0320206	1762	tags=30%, list=13%, signal=27%	TRAF6/PDE4D/PSMB8/PSME2/GATA3/RNF31/PTPN6/FOXP3/CD247/PDE4B/PSMB10/BCL10/KLHL6/PAG1/NFKB1/HLA-DRA/NCKAP1L/SYK/HLA-DQB2/HLA-DRB5/WAS/SKAP1/LCP2/RFTN1/BCL2/PIK3CD/BTK/CTLA4/PLCG2/LAX1/ZAP70/MNDA/HLA-DQA2/ITK/CD19/CD3D/PRKCB/CD3E/CD79B/PTPRC/LCK/SLA2/CD3G/CD38/CD79A/IFNG
GO_REGULATION_OF_LEUKOCYTE_PROLIFERATION	GO_REGULATION_OF_LEUKOCYTE_PROLIFERATION	GO_REGULATION_OF_LEUKOCYTE_PROLIFERATION	170	-0.54265	-1.90932	0.00133333	0.0364198	0.0320206	2467	tags=44%, list=18%, signal=36%	IL23A/RIPK3/CD28/IL18/CD59/LGALS9/LILRB1/IL2RA/PRDM1/AGER/GPAM/PNP/INPP5D/TRAF6/CD74/PTPN6/CD209/FOXP3/IHH/MZB1/ADA/RASAL3/EFNB1/SFTPD/TMIGD2/TLR4/HLA-G/HLA-DMB/JAK3/NCKAP1L/HLA-A/IL6/SYK/GPR183/HLA-DRB5/CD40/IRS2/ST6GAL1/TNFSF13B/BCL2/KITLG/IRF1/IL15/CORO1A/RAC2/CTLA4/CCR2/CD1D/CD274/IL7/ZAP70/IL12RB1/TAC1/TNFAIP3/MNDA/IGFBP2/CCL5/CCL8/CD6/IKZF3/SPN/SASH3/VTCN1/PLA2G2D/CD3E/PTPRC/SLAMF1/PTPN22/I…
GO_SERINE_HYDROLASE_ACTIVITY	GO_SERINE_HYDROLASE_ACTIVITY	GO_SERINE_HYDROLASE_ACTIVITY	136	-0.549219	-1.89095	0.00133333	0.0364198	0.0320206	989	tags=22%, list=7%, signal=21%	CTSG/C3/CTSS/CMA1/MMP3/MMP9/CTSC/MMP7/ACHE/GZMB/GZMK/GZMM/MMP13/KLK7/PRSS12/KLK11/GZMH/GZMA/LTF/KLK6/KLK13/MMP10/KLK8/MMP12/KLK10/MMP1/PRSS2/TMPRSS11D/PRSS1
GSE12392_WT_VS_IFNAR_KO_CD8A_NEG_SPLEEN_DC_UP	GSE12392_WT_VS_IFNAR_KO_CD8A_NEG_SPLEEN_DC_UP	GSE12392_WT_VS_IFNAR_KO_CD8A_NEG_SPLEEN_DC_UP	170	-0.467433	-1.64467	0.00133333	0.0364198	0.0320206	2032	tags=28%, list=15%, signal=24%	RAP1GAP2/DEPDC1B/PLEKHG2/SOCS2/SESN1/BRPF3/CRLF3/PTPN6/CASP1/DAPP1/CCDC88C/ARAP2/IFI30/PPP1R3B/SEMA4D/MTMR3/TMEM71/SWAP70/SYK/CARD6/STARD5/STAG3/ITGA4/ANXA3/CD5/CLEC7A/ARHGAP6/FAM105A/RTN1/RHOF/OAS1/RUNX3/TBC1D10C/SPN/SASH3/SCNN1G/IKZF1/TAGAP/IL4I1/GCNT1/PRKCB/GLDC/IFIT3/SIGLEC10/IL21R/SBSN/TESC
GSE21360_PRIMARY_VS_QUATERNARY_MEMORY_CD8_TCELL_UP	GSE21360_PRIMARY_VS_QUATERNARY_MEMORY_CD8_TCELL_UP	GSE21360_PRIMARY_VS_QUATERNARY_MEMORY_CD8_TCELL_UP	156	-0.46214	-1.609	0.00133333	0.0364198	0.0320206	1538	tags=31%, list=11%, signal=28%	WASF1/TRIM25/GPR162/CD83/IL1RN/LY75/HPSE/ZCCHC2/ODC1/PDP1/PTGR1/LY6E/GPNMB/PML/C3/ZC3H12C/LRP12/IFI44/CLEC7A/UBE2L6/SAMD9L/XAF1/FOS/HERC5/CYTIP/PDE7B/SLAMF7/IFIT2/STAT1/CCL5/IFIT1/RNF144B/CLEC4E/IFI44L/IL2RG/HPGD/USP18/DDX58/CMPK2/IFIT3/STAP1/MMP13/DDX60/RSAD2/CXCL3/LTF/FABP4
GSE25123_IL4_VS_IL4_AND_ROSIGLITAZONE_STIM_PPARG_KO_MACROPHAGE_DAY10_DN	GSE25123_IL4_VS_IL4_AND_ROSIGLITAZONE_STIM_PPARG_KO_MACROPHAGE_DAY10_DN	GSE25123_IL4_VS_IL4_AND_ROSIGLITAZONE_STIM_PPARG_KO_MACROPHAGE_DAY10_DN	170	-0.505595	-1.77895	0.00133333	0.0364198	0.0320206	1672	tags=30%, list=12%, signal=27%	EVI2A/UBA6/GALNT6/CLEC2D/TRIM25/RTTN/PRR16/ETS2/FBXO2/IL1RN/TMEM154/PPP1R3B/TNF/SEMA4D/ITPR3/PAQR5/NUP153/LY6E/NEDD4L/SLC5A3/LCP2/LDHA/RAC2/EVI2B/NT5E/FOS/CD53/TAC1/CYTIP/ACAP1/EREG/CCL5/TBC1D10C/PIK3AP1/OLR1/SYNGR3/SLAMF9/PTPRC/TNNT1/IL1A/WNT5A/IL1B/CXCL2/CXCL3/KLHDC7B/LYZ/SELL/CXCL5/CCL20/IL36G
GSE26669_CTRL_VS_COSTIM_BLOCK_MLR_CD4_TCELL_UP	GSE26669_CTRL_VS_COSTIM_BLOCK_MLR_CD4_TCELL_UP	GSE26669_CTRL_VS_COSTIM_BLOCK_MLR_CD4_TCELL_UP	170	-0.457249	-1.60884	0.00133333	0.0364198	0.0320206	3601	tags=41%, list=26%, signal=30%	NOP16/DROSHA/TAPBP/RBMX/MTHFD1/SEC23B/UBA7/RSPH3/STAT5A/DCLRE1A/HAT1/GCSH/CCT8/AURKA/SCGB1A1/FAM81A/DUSP5/DHX58/TRIM5/OLA1/RBM14/OVOL2/CASP7/UBE2C/POLE2/NOP58/NIN/ELOVL6/KCNS3/NOP2/SAAL1/IRF7/IRF2/CBX5/EIF2AK2/SNRPF/UTP15/GSTCD/NCAPD2/TAP2/CASP8/PARD6G/RNF19B/ASB13/SLFN5/CST7/MT1E/METTL8/NLRC5/F12/HIVEP3/PML/RAC2/CTLA4/ALDH1A2/SAMD9L/NT5E/AREG/RAB38/TAP1/HSH2D/ICOS/DDX58/CMPK2/LTA/AGR3/SHISA2/IDO1
GSE27241_CTRL_VS_DIGOXIN_TREATED_CD4_TCELL_IN_TH17_POLARIZING_CONDITIONS_UP	GSE27241_CTRL_VS_DIGOXIN_TREATED_CD4_TCELL_IN_TH17_POLARIZING_CONDITIONS_UP	GSE27241_CTRL_VS_DIGOXIN_TREATED_CD4_TCELL_IN_TH17_POLARIZING_CONDITIONS_UP	136	-0.4946	-1.70289	0.00133333	0.0364198	0.0320206	1688	tags=32%, list=12%, signal=28%	EGR2/SDAD1/CREB1/PTPN6/UBE2D3/TGIF2/CXCR2/ARID5B/BCL2L11/ARAP2/IER3/SRFBP1/NFKB1/KIF21B/LCAT/GPR183/TCF7/NAB1/PATZ1/PARP14/KLF13/PDE7A/PTGER4/CTSC/CD274/CD69/EGR1/FOS/TNFAIP3/NR4A1/SAMSN1/NDRG1/STX11/TAGAP/LTA/PDCD1/IL21R/NR4A3/DUSP2/BIRC3/CXCL9/CXCL10
GSE28783_ANTI_MIR33_VS_UNTREATED_ATHEROSCLEROSIS_MACROPHAGE_DN	GSE28783_ANTI_MIR33_VS_UNTREATED_ATHEROSCLEROSIS_MACROPHAGE_DN	GSE28783_ANTI_MIR33_VS_UNTREATED_ATHEROSCLEROSIS_MACROPHAGE_DN	156	-0.517945	-1.80329	0.00133333	0.0364198	0.0320206	2188	tags=34%, list=16%, signal=29%	BAZ1A/PPP2R3A/DARS/KCNS3/COL3A1/ELL2/CPM/STC1/BAZ2B/RFC1/OIP5/MAP7/BLNK/TRAF6/KCTD12/FGL2/TRIM25/IRF9/RASGRP1/KLRB1/CHST10/IL1RN/BCL2L11/IL10RA/S100P/PTPN13/CHL1/GPR183/DYRK3/XCL2/LCP2/SOCS1/CTSS/CD47/CLDN8/EVI2B/ATP10D/SYT1/DKK1/CD8B/DSG1/TLR3/SYN2/AQP9/FOXF2/RSAD2/CD8A/SELL/PACRG/CXCL5/ADH1C/PTPRZ1
GSE29618_BCELL_VS_MDC_UP	GSE29618_BCELL_VS_MDC_UP	GSE29618_BCELL_VS_MDC_UP	156	-0.562553	-1.9586	0.00133333	0.0364198	0.0320206	2740	tags=44%, list=20%, signal=36%	SMCHD1/FAM46C/PNRC1/AFF4/CSNK1G3/CTC1/HECA/STK17A/IFT57/ZNF253/ETS1/DMXL1/COBLL1/ZNF430/RRAS2/TPD52/BTG1/ELL2/PIK3IP1/RASGRP3/PIM2/TUBA4A/BANK1/GGA2/MCTP2/HMGB2/CHD7/IL24/CLEC2D/RASGRP1/TSPYL1/ARID5B/E2F5/ODC1/CDC25B/SWAP70/CD37/CD22/AQP3/CD72/STAG3/CD47/ST6GAL1/ATP2A3/KLF7/LTB/PLCG2/POU2AF1/NT5E/EGR1/CYFIP2/P2RX5/ARHGAP25/IKZF3/CD19/SP140/ISG20/MYC/PNOC/ADAM28/CD79B/STAP1/P2RY10/BIRC3/RHOH/CD79A…
GSE29618_BCELL_VS_MONOCYTE_UP	GSE29618_BCELL_VS_MONOCYTE_UP	GSE29618_BCELL_VS_MONOCYTE_UP	156	-0.576156	-2.00596	0.00133333	0.0364198	0.0320206	1874	tags=36%, list=14%, signal=31%	RASGRP3/PIM2/BLNK/BANK1/TRAF5/GGA2/ZNF93/CHD7/IL24/CLEC2D/RASGRP1/ARID5B/DENND5B/FAM60A/E2F5/SEL1L3/ODC1/SWAP70/CD37/CXCR4/CD22/AQP3/CD72/STAG3/CD47/ST6GAL1/BCL2/ATP2A3/ATP8A1/LTB/PLCG2/POU2AF1/CD69/HLA-DOB/NT5E/TMEM156/CYFIP2/P2RX5/ARHGAP25/MAP4K1/CD19/PPP1R16B/SP140/BCL11A/ISG20/MYC/PNOC/ADAM28/CD79B/STAP1/HLA-DOA/P2RY10/BIRC3/CD79A/MS4A1
GSE30971_CTRL_VS_LPS_STIM_MACROPHAGE_WBP7_KO_2H_UP	GSE30971_CTRL_VS_LPS_STIM_MACROPHAGE_WBP7_KO_2H_UP	GSE30971_CTRL_VS_LPS_STIM_MACROPHAGE_WBP7_KO_2H_UP	156	-0.515604	-1.79514	0.00133333	0.0364198	0.0320206	2207	tags=34%, list=16%, signal=29%	IL2RA/ST3GAL1/LAMB3/HDAC9/ELL2/CPM/ITGB8/SOCS2/MAP7/ADM/MAP3K4/G0S2/IL24/WTAP/HS3ST3B1/STAT4/PRR16/ETS2/GJB2/IER3/KIAA1211/TRAF3IP2/TNF/NFKB1/IL6/SOCS1/RFTN1/MCOLN2/F3/PTX3/TNFAIP6/BAALC/CD274/PROCR/SERPINB1/CCL23/RNF144B/SGPP2/MYO1G/TNFRSF9/DLL1/CA12/SLAMF1/AQP9/IL1A/PLAC8/SERPINB7/CXCL2/CCL18/BCL2A1/CCL20/IL36G
GSE36888_UNTREATED_VS_IL2_TREATED_STAT5_AB_KNOCKIN_TCELL_2H_UP	GSE36888_UNTREATED_VS_IL2_TREATED_STAT5_AB_KNOCKIN_TCELL_2H_UP	GSE36888_UNTREATED_VS_IL2_TREATED_STAT5_AB_KNOCKIN_TCELL_2H_UP	170	-0.527705	-1.85674	0.00133333	0.0364198	0.0320206	2701	tags=42%, list=20%, signal=35%	TNIP1/PXK/ACVR1B/SOCS3/ZC3H12A/TTLL4/LIMK2/SERPINA1/SLC16A6/PSMA6/MN1/GK/LILRB1/HPS5/NFKBIZ/LAMB3/ELL2/VDR/BTBD10/NETO2/PNP/ITGB8/SOCS2/ADM/FJX1/TLR2/AMPD3/G0S2/KLHL2/HS3ST3B1/KCNJ15/ARNTL2/TNFAIP8/TRAF3IP2/TNF/PTPN12/STEAP1/TRAF1/PID1/C3/RFTN1/LDHA/CD47/LRP12/TNFAIP6/GCH1/PSTPIP2/CD274/SOD2/PROCR/TNFAIP3/CCL7/ASPHD2/SAMSN1/CYP27B1/SGPP2/TNFRSF9/CXCL1/S100A9/S100A2/IL1A/WNT5A/IL1B/CCL4/CXCL2/CXCL…
GSE3982_BCELL_VS_BASOPHIL_DN	GSE3982_BCELL_VS_BASOPHIL_DN	GSE3982_BCELL_VS_BASOPHIL_DN	156	-0.507744	-1.76778	0.00133333	0.0364198	0.0320206	1394	tags=22%, list=10%, signal=20%	RIMS3/ETS2/S100P/CDA/SEMA4D/TLR4/CST7/BIN2/MBP/B2M/PDE6G/IL32/DUSP1/LRP12/SNCAIP/PSTPIP2/TLR8/HMGA2/BMP3/NFE2/ITK/SYCP2/CD3D/TUBB2B/CCR5/SH2D1A/CD3G/GZMA/S100A8/CYP1A1/FCGR3B/ADH1C/HRH3/PRSS2
GSE42021_CD24INT_VS_CD24LOW_TCONV_THYMUS_DN	GSE42021_CD24INT_VS_CD24LOW_TCONV_THYMUS_DN	GSE42021_CD24INT_VS_CD24LOW_TCONV_THYMUS_DN	170	-0.48263	-1.69814	0.00133333	0.0364198	0.0320206	2509	tags=40%, list=18%, signal=33%	IFI27/TDRD7/CTGF/LGALS9/NUAK1/EVC/HLA-F/NRAS/MRPS18C/TRIM14/SMARCA5/IRF7/CYTH1/TSC22D1/EIF2AK2/TNFSF10/GATA3/PARP12/ZBED5/SP100/IFIT5/DAPP1/HLA-C/IRF9/ETS2/FAM46A/MX2/LPAR1/ZCCHC2/SIDT1/CD96/PLSCR1/TRANK1/HIST1H2AI/PML/ISG15/DSP/KLHL11/HES2/LAMP3/IFI44/IFI6/SP110/OAS1/PON3/HERC5/IFITM1/MX1/IFIT2/MYBL1/HERC6/OASL/IFIT1/HBEGF/IFI44L/TRIM22/SCNN1G/ISG20/OAS2/USP18/DDX58/OAS3/IFIH1/IFIT3/DDX60/SAMD9/…
GSE42724_NAIVE_BCELL_VS_PLASMABLAST_UP	GSE42724_NAIVE_BCELL_VS_PLASMABLAST_UP	GSE42724_NAIVE_BCELL_VS_PLASMABLAST_UP	170	-0.653362	-2.29887	0.00133333	0.0364198	0.0320206	1656	tags=46%, list=12%, signal=41%	ZNFX1/PARP12/PNPT1/TRIM25/DDHD1/TAP2/CASP1/BRIP1/IRF9/FAM46A/MX2/TAPBPL/CFB/BST2/APOL6/PLSCR1/LY6E/DDX60L/NLRC5/ITGB7/PPM1K/PML/ISG15/PARP14/DTX3L/PARP9/RBM11/IFI44/IRF1/TRIM21/GCH1/UBE2L6/SAMD9L/XAF1/SP110/RTN1/EPSTI1/LAP3/OAS1/TYMP/KCTD14/HERC5/IFITM1/TAP1/MX1/IFIT2/APOL1/STAT1/HERC6/OASL/IFIT1/IFI44L/TRIM22/HSH2D/FRMD3/SP140/BATF2/TLR3/ISG20/OAS2/USP18/DDX58/OAS3/CMPK2/IFIH1/IFIT3/LAG3/ZBP1/GB…
GSE4984_UNTREATED_VS_GALECTIN1_TREATED_DC_DN	GSE4984_UNTREATED_VS_GALECTIN1_TREATED_DC_DN	GSE4984_UNTREATED_VS_GALECTIN1_TREATED_DC_DN	136	-0.59228	-2.03921	0.00133333	0.0364198	0.0320206	2373	tags=40%, list=17%, signal=34%	ZNF85/CDK4/IVD/PFAS/HAUS5/EIF4E/RPL9/RALGPS2/NOP2/ALKBH2/FBXO5/WDR77/UTP20/BLNK/BANK1/TRAF5/MZB1/HVCN1/CD247/CD83/PBX4/RTTN/KLRB1/CXXC1/DENND5B/FCRLA/SEL1L3/ATF7IP2/LDHB/DTX1/CENPV/CD22/CD72/POU2AF1/NELL2/HLA-DOB/P2RX5/CD19/CD27/ICOS/PNOC/CD79B/SLAMF1/SLC16A1/STAP1/CD48/TNFRSF17/VPREB3/RHOH/CD79A/MS4A1/SPIB/CR2/TCL1A
GSE9988_LPS_VS_CTRL_TREATED_MONOCYTE_UP	GSE9988_LPS_VS_CTRL_TREATED_MONOCYTE_UP	GSE9988_LPS_VS_CTRL_TREATED_MONOCYTE_UP	156	-0.600824	-2.09185	0.00133333	0.0364198	0.0320206	2660	tags=45%, list=19%, signal=37%	CSRNP1/SOCS3/RGS1/ZC3H12A/DRAM1/IL23A/CFLAR/IL18/SGMS1/NAF1/NFKBIZ/GBP2/TPD52/TWISTNB/ELL2/RAB33A/RBBP8/PTP4A1/ADM/FJX1/PLEKHF2/MAP3K4/G0S2/WTAP/HS3ST3B1/CD83/SERPINB8/ETS2/IER3/TNF/RND1/KRTAP5-8/NEDD4L/NLRP3/IL6/DYRK3/DUSP1/PTX3/TNFAIP6/GCH1/PTGER4/CD274/SOD2/BTG2/AREG/EGR1/TNFAIP3/CCL23/MMP7/SGPP2/PLEK/CXCL1/FFAR2/AQP9/IL1A/DUSP2/IL1B/CCL4/CSF3/BIRC3/CXCL2/CXCL3/CCL18/RHOH/BCL2A1/ADAMDEC1/GBP1/…
GSE9988_LPS_VS_VEHICLE_TREATED_MONOCYTE_UP	GSE9988_LPS_VS_VEHICLE_TREATED_MONOCYTE_UP	GSE9988_LPS_VS_VEHICLE_TREATED_MONOCYTE_UP	156	-0.610593	-2.12586	0.00133333	0.0364198	0.0320206	2660	tags=53%, list=19%, signal=43%	NFKBID/KDM6B/ZNF697/DDX5/DUSP5/NIPAL4/STARD4/CSRNP1/SOCS3/ZC3H12A/ATP2B1/DRAM1/IL23A/CFLAR/IL18/SGMS1/PSMA6/NAF1/IL2RA/NFKBIZ/LAMB3/TPD52/TWISTNB/RAB33A/PIM2/PTP4A1/ADM/FJX1/OTUD4/PLEKHF2/MAP3K4/G0S2/NFATC1/SFMBT2/CD83/SERPINB8/ETS2/IER3/TNF/NFKB1/RASGEF1B/RND1/LRRC8C/NEDD4L/NLRP3/IL6/DYRK3/LAMP3/DUSP1/PTX3/TNFAIP6/GCH1/CD274/SOD2/BTG2/AREG/EGR1/TNFAIP3/SLAMF7/CCL23/MMP7/SGPP2/PLEK/PIK3AP1/CXCL1/…
KEGG_CHEMOKINE_SIGNALING_PATHWAY	KEGG_CHEMOKINE_SIGNALING_PATHWAY	KEGG_CHEMOKINE_SIGNALING_PATHWAY	156	-0.582143	-2.02681	0.00133333	0.0364198	0.0320206	1566	tags=31%, list=11%, signal=28%	SHC3/GNGT2/PIK3R3/CXCR2/GNB4/NFKB1/VAV2/JAK3/CXCR4/CCL24/WAS/CX3CL1/XCL2/CCL22/PLCB4/CCR4/DOCK2/PIK3CD/RAC2/CCR2/CCL28/CXCL13/CCL7/CCL23/STAT1/CCL5/CCL8/CCL3L3/ITK/CXCR3/CXCL1/CCR5/GNG4/PRKCB/NCF1/CXCR6/CCL4L2/CCL4/CCL3/CXCL2/CXCL3/CCL18/CXCL9/CXCL5/CXCL6/CXCL10/CXCL11/CCL20
LEE_DIFFERENTIATING_T_LYMPHOCYTE	LEE_DIFFERENTIATING_T_LYMPHOCYTE	LEE_DIFFERENTIATING_T_LYMPHOCYTE	170	-0.624739	-2.19816	0.00133333	0.0364198	0.0320206	2134	tags=45%, list=15%, signal=38%	SRSF7/TRIM14/BTG1/MYCBP2/SEPT6/CYTH1/ATP8B1/GIMAP2/GATA3/RNASET2/EVI2A/SRSF6/CD247/RCSD1/ITGB2/RASGRP1/SPATA13/TRAF3IP3/BCL2L11/P2RY8/ZNF397/KLHL6/TNFAIP8/ATF7IP2/PAG1/ICAM2/SEMA4D/CELF2/SNX20/SLFN5/CNOT6L/CD96/TMEM71/CXCR4/ARHGAP15/AQP3/TCF7/BCL11B/KLF13/AKNA/PDE7A/DOCK2/CORO1A/RAC2/ARHGAP9/ATP8A1/LTB/EVI2B/SP110/LAX1/BTG2/CD53/CYFIP2/ARHGAP25/ITGAL/ITK/TBC1D10C/CD2/NLRC3/MAP4K1/CD52/SASH3/IKZF1…
MEK_UP.V1_DN	MEK_UP.V1_DN	MEK_UP.V1_DN	170	-0.461543	-1.62395	0.00133333	0.0364198	0.0320206	2102	tags=43%, list=15%, signal=37%	IFT57/TDRD7/PMS1/CETN3/COL9A3/SLC16A6/PRPF38B/ELOVL6/HIRA/TRIM14/ASS1/RPRD1A/JAK2/GDAP1/BAZ2B/IRF7/PTER/LIN7C/ATP8B1/BLNK/MAFB/CYP26B1/IFI35/PRMT3/ABCA12/MOCOS/SP100/IFIT5/WIPF1/CASP8/IRF9/RASGRP1/AGL/PRKAR2B/CBR4/BST2/FASTKD1/SLC26A2/RHOBTB3/RNF43/F12/ISG15/BCL2/IFI44/IFI6/UBE2L6/SP110/EGR3/OAS1/IFITM1/TAP1/CALB2/MYBL1/HERC6/TFPI2/KIAA1324/OASL/IFIT1/IFI44L/CSTA/SYCP2/MYC/OAS2/USP18/DDX58/OAS3/I…
TSAI_RESPONSE_TO_IONIZING_RADIATION	TSAI_RESPONSE_TO_IONIZING_RADIATION	TSAI_RESPONSE_TO_IONIZING_RADIATION	136	-0.511712	-1.76181	0.00133333	0.0364198	0.0320206	1862	tags=29%, list=13%, signal=25%	TANK/MAP7/TNFSF10/PTPN6/CASP1/JUNB/PLAGL2/CD83/RPS6KA1/IRF9/IFNGR1/DUSP6/TNFAIP8/CCNG2/NFKB1/RFX5/TRAF1/KLF4/PLCG2/BTG2/TNFAIP3/CDK6/IFITM1/STAT1/HBEGF/MYC/PTPN22/IL2RB/IRF4/NR4A3/CCL4/CCL3/BIRC3/CCL18/CD79A/CXCL10/CCL20/KRT14
GO_EXTERNAL_SIDE_OF_PLASMA_MEMBRANE	GO_EXTERNAL_SIDE_OF_PLASMA_MEMBRANE	GO_EXTERNAL_SIDE_OF_PLASMA_MEMBRANE	158	-0.512049	-1.78512	0.00133511	0.0364198	0.0320206	1429	tags=34%, list=10%, signal=31%	ADA/KCNJ5/FCGR3A/TNF/TLR4/IL6/HLA-DRB5/B2M/CD40/CD5/F3/CCR4/CDH13/CTLA4/ITGA6/GFRA3/CD274/PDPN/GGT1/CD69/IL12RB1/NGFR/BCAM/CD2/CXCR3/SPN/CD8B/CD19/CD27/TNFRSF9/SCNN1G/IL2RG/VTCN1/ICOS/CCR5/KIT/CD3E/CD79B/PTPRC/SLAMF1/PDCD1/LAG3/IL2RB/CD8A/IL12RB2/NRG1/FASLG/SELL/CXCL9/CD79A/MS4A1/CXCL10/IFNG
GSE10325_LUPUS_BCELL_VS_LUPUS_MYELOID_UP	GSE10325_LUPUS_BCELL_VS_LUPUS_MYELOID_UP	GSE10325_LUPUS_BCELL_VS_LUPUS_MYELOID_UP	169	-0.517282	-1.81546	0.00133511	0.0364198	0.0320206	2878	tags=39%, list=21%, signal=31%	RFC4/ZNF107/CAD/RPL35/NPM1/DPH5/PARP1/PRPS1/TTC27/CTC1/STK17A/ZNF253/ZNF85/SYNE2/PFAS/SMC6/RRAS2/GSPT2/TPD52/SUZ12/SEPT6/RASGRP3/PIM2/BLNK/BANK1/TRAF5/FBL/PJA1/CHD7/MDN1/CLEC2D/RASGRP1/ARID5B/FAM60A/E2F5/SEL1L3/ODC1/ATF7IP2/SIDT1/ITPR3/CDC25B/LDHB/EHD3/CD72/SKAP1/ST6GAL1/ATP2A3/POU2AF1/CD69/P2RX5/CD19/PPP1R16B/IL2RG/SP140/BCL11A/PNOC/CD79B/STAP1/IRF4/VPREB3/RHOH/CD79A/MS4A1/SPIB/TCL1A
GSE13522_WT_VS_IFNAR_KO_SKING_T_CRUZI_Y_STRAIN_INF_UP	GSE13522_WT_VS_IFNAR_KO_SKING_T_CRUZI_Y_STRAIN_INF_UP	GSE13522_WT_VS_IFNAR_KO_SKING_T_CRUZI_Y_STRAIN_INF_UP	169	-0.486118	-1.70609	0.00133511	0.0364198	0.0320206	2331	tags=36%, list=17%, signal=30%	GLIPR2/SLC16A6/GALM/SLC35G1/DNA2/IL2RA/NFKBIZ/SNX18/PTPRS/VDR/SOCS2/PRKCA/FOXP3/ITGAE/TBC1D4/TRIM25/PLAGL2/PKP4/DUSP4/MXD1/CRMP1/BCL2L11/MX2/DUSP6/TBC1D14/MTMR3/SWAP70/AQP3/TRAF1/HIVEP3/PARP9/NCOA7/CCR4/CTLA4/IKZF3/GFI1/MYO3B/TNFRSF9/STX11/ISG20/ICOS/CMPK2/CD79B/LTA/NCF1/SLAMF1/LAG3/IL2RB/PLAC8/IRF4/GBP4/RSAD2/BIRC3/TOX/BCL2A1/IL1R2/FABP5/CCL20/CTSE
GSE16266_LPS_VS_HEATSHOCK_AND_LPS_STIM_MEF_UP	GSE16266_LPS_VS_HEATSHOCK_AND_LPS_STIM_MEF_UP	GSE16266_LPS_VS_HEATSHOCK_AND_LPS_STIM_MEF_UP	158	-0.584512	-2.03774	0.00133511	0.0364198	0.0320206	1843	tags=38%, list=13%, signal=33%	ALDH1L1/BLNK/CD74/GGA2/CD209/PTGS1/CENPK/SOX12/ITGAE/CD83/CCDC88C/SEPSECS/KIAA1524/IFI30/LPAR1/CST7/SWAP70/RASL10A/LRP4/SYK/CD22/CD72/TNFSF8/CD40/BTK/GCH1/EVI2B/PLCG2/POU2AF1/HLA-DOB/PKP2/TAC1/SLURP1/CXCR3/CD8B/CD19/PLEK/BCL11A/CIITA/CD79B/CXCR6/BCL2L14/CD207/PLAC8/NR4A3/HLA-DOA/KLK7/SLC38A4/CD8A/SLC10A6/BIRC3/NKG7/CD79A/DSC3/MS4A1/LY6D/SPIB/CR2/SHISA2
GSE18281_SUBCAPSULAR_VS_PERIMEDULLARY_CORTICAL_REGION_OF_THYMUS_DN	GSE18281_SUBCAPSULAR_VS_PERIMEDULLARY_CORTICAL_REGION_OF_THYMUS_DN	GSE18281_SUBCAPSULAR_VS_PERIMEDULLARY_CORTICAL_REGION_OF_THYMUS_DN	155	-0.469101	-1.63367	0.00133511	0.0364198	0.0320206	1559	tags=19%, list=11%, signal=17%	PLOD2/FRK/HS3ST3B1/FAM49B/CHEK2/TNFAIP8/PI15/ZBTB32/PLS1/QPCT/ELAVL2/ARNT2/CES3/STYK1/NR4A2/TNFAIP6/CRTAM/COL9A2/PMAIP1/DUOX2/HS3ST1/IL1B/SOX15/S100A7/RHCG/SERPINB4/TMPRSS11D/IL36G
GSE18791_UNSTIM_VS_NEWCATSLE_VIRUS_DC_10H_DN	GSE18791_UNSTIM_VS_NEWCATSLE_VIRUS_DC_10H_DN	GSE18791_UNSTIM_VS_NEWCATSLE_VIRUS_DC_10H_DN	158	-0.707498	-2.4665	0.00133511	0.0364198	0.0320206	1520	tags=47%, list=11%, signal=42%	PI4K2B/SP100/IFIT5/NEURL3/BRIP1/PDE4B/IL10RA/MX2/TNF/APOL6/SLFN5/DOK7/PLSCR1/TRIM69/IL6/CASP10/RNF43/PML/ISG15/STARD5/SECTM1/PARP14/DTX3L/PARP9/IFI44/IFI6/GCH1/SAMD9L/XAF1/SP110/EPSTI1/HERC5/ETV7/TAP1/CSRP2/MX1/IFIT2/APOL1/STAT1/HERC6/OASL/IFI44L/TRIM22/BATF2/STX11/TLR3/ISG20/OAS2/USP18/DDX58/CXCL1/OAS3/CMPK2/PMAIP1/IFIH1/IFIT3/BCL2L14/AKAP7/ZBP1/GBP4/DDX60/SAMD9/RSAD2/CD38/WARS/CXCL9/VSIG1/CYP1A…
GSE21546_WT_VS_SAP1A_KO_DP_THYMOCYTES_UP	GSE21546_WT_VS_SAP1A_KO_DP_THYMOCYTES_UP	GSE21546_WT_VS_SAP1A_KO_DP_THYMOCYTES_UP	168	-0.67151	-2.35494	0.00133511	0.0364198	0.0320206	2795	tags=61%, list=20%, signal=50%	SPATS2L/GMPR/TRIM5/CSRNP1/CYLD/NMI/IFI27/TDRD7/CASP7/CHRAC1/DNAJA1/SERTAD1/ZC3HAV1/PSME1/BAZ1A/MOV10/HLA-F/TRIM14/CRYZ/BDH2/STAT2/IRF7/IRF2/LIMA1/EIF2AK2/GBP3/APOL2/PSMB8/PSME2/IFI35/ZNFX1/PARP12/PNPT1/TRIM25/IFIT5/TAP2/CASP1/ZNF879/HLA-C/GNB4/IRF9/MT1G/FAM46A/MX2/TAPBPL/TRERF1/BST2/HLA-G/PLSCR1/TRANK1/TRIM69/DDX60L/NLRC5/PPM1K/HLA-B/CX3CL1/PML/ISG15/PARP14/DTX3L/B2M/IFI16/PARP9/IFI44/TRIM21/UBE2…
GSE23502_BM_VS_COLON_TUMOR_MYELOID_DERIVED_SUPPRESSOR_CELL_DN	GSE23502_BM_VS_COLON_TUMOR_MYELOID_DERIVED_SUPPRESSOR_CELL_DN	GSE23502_BM_VS_COLON_TUMOR_MYELOID_DERIVED_SUPPRESSOR_CELL_DN	169	-0.535857	-1.88065	0.00133511	0.0364198	0.0320206	2125	tags=38%, list=15%, signal=32%	MND1/VANGL2/SPRY2/NCAPG/RRAS2/CCNT2/RPRD1A/UBLCP1/CPSF6/RFC1/CCDC88A/SESN1/RASGRP3/MAP7/TMPO/PTPN6/HMGB2/ATAD5/CENPK/TRIM59/LPAR6/LDLRAD3/PTK2B/ARID1B/PDE4B/NEIL3/KRR1/DUSP6/OGFRL1/KLHL6/CCNG2/PAG1/HHEX/HLA-G/RFX5/RAPGEF4/DOCK10/CD72/CARD6/BMP2K/LIMD2/TRIM21/CD1D/ATP8A1/EVI2B/HLA-DOB/LAX1/ENTPD5/SLAMF7/CDK5R1/CELSR2/NLRC3/BCL11A/TLR3/HPGD/GCNT1/DUSP2/TSPAN8/TOX/ADRB2/VPREB3/SELL/CR2
GSE24081_CONTROLLER_VS_PROGRESSOR_HIV_SPECIFIC_CD8_TCELL_DN	GSE24081_CONTROLLER_VS_PROGRESSOR_HIV_SPECIFIC_CD8_TCELL_DN	GSE24081_CONTROLLER_VS_PROGRESSOR_HIV_SPECIFIC_CD8_TCELL_DN	155	-0.491035	-1.71005	0.00133511	0.0364198	0.0320206	2096	tags=34%, list=15%, signal=29%	GBP2/JAK2/RAP1GAP2/TEP1/EXO1/EIF2AK2/PSME2/UNG/HIBCH/IFI35/MCTP2/CLEC2B/DNAAF2/PARP12/CYP7B1/IRF9/VRK2/PLSCR1/SEMA3E/NFASC/DSP/HOMER1/MYO1B/IFI44/IFI6/TNFAIP6/KIAA0040/UBE2L6/XAF1/EAF2/OAS1/SHOX2/MNDA/SLAMF7/CCL23/STAT1/IKZF3/IFI44L/PLEK/OAS2/USP18/OAS3/CHI3L2/PTPRC/FFAR2/PRF1/GZMB/STAP1/DDX60/RSAD2/CD38/GZMH
GSE24142_EARLY_THYMIC_PROGENITOR_VS_DN3_THYMOCYTE_DN	GSE24142_EARLY_THYMIC_PROGENITOR_VS_DN3_THYMOCYTE_DN	GSE24142_EARLY_THYMIC_PROGENITOR_VS_DN3_THYMOCYTE_DN	168	-0.455929	-1.59892	0.00133511	0.0364198	0.0320206	1553	tags=26%, list=11%, signal=23%	CD247/ATP1B1/ADA/HSDL2/ETS2/PKP3/TNNI3/IFNGR1/LDHB/DEGS2/METTL8/TRAF1/HIVEP3/MBP/BCL11B/SLAIN1/SOCS1/DUSP10/BCL2/CARD10/ITGB4/CTLA4/ARHGAP9/ATP8A1/ENTPD5/SH2D2A/SLC37A2/ATOH8/ITK/GFI1/CD3D/SLAMF6/PRKCB/CD3E/LCK/PDCD1/SH2D1A/SLA2/NR4A3/SIT1/RHOH/SPIB
GSE24634_IL4_VS_CTRL_TREATED_NAIVE_CD4_TCELL_DAY5_DN	GSE24634_IL4_VS_CTRL_TREATED_NAIVE_CD4_TCELL_DAY5_DN	GSE24634_IL4_VS_CTRL_TREATED_NAIVE_CD4_TCELL_DAY5_DN	169	-0.540175	-1.89581	0.00133511	0.0364198	0.0320206	1776	tags=37%, list=13%, signal=32%	PSME1/MICB/HLA-F/GBP2/GIMAP6/IRF7/EIF2AK2/APOL2/HAUS3/CD3EAP/RWDD3/PARP12/SP100/IFIT5/PSMB10/CCDC88C/MT1G/ARID5B/MX2/CFB/BST2/CD96/TRANK1/MT1F/HIF1A/F3/IFI6/TRIM21/UBE2L6/XAF1/SP110/LPIN2/HERC5/IFITM1/SLAMF7/MT1X/TAP1/MX1/IFIT2/APOL1/MT2A/HERC6/GPR171/HBEGF/CD2/FOLH1/IFI44L/TRIM22/SP140/ISG20/OAS2/IFIT3/LTA/GZMB/DDX60/RSAD2/TOX/MT1H/CCND2/GBP1/IDO1
GSE25123_CTRL_VS_ROSIGLITAZONE_STIM_PPARG_KO_MACROPHAGE_UP	GSE25123_CTRL_VS_ROSIGLITAZONE_STIM_PPARG_KO_MACROPHAGE_UP	GSE25123_CTRL_VS_ROSIGLITAZONE_STIM_PPARG_KO_MACROPHAGE_UP	169	-0.564981	-1.98286	0.00133511	0.0364198	0.0320206	1422	tags=31%, list=10%, signal=28%	MXD1/CCDC88C/IL1RN/VWCE/P2RX1/NLRP3/GPR183/TRAF1/CD72/SIK1/DYRK3/ARHGAP26/DUSP10/LIMD2/F5/ATP2A3/CCR2/CD1D/ICAM3/GGT1/S1PR4/AREG/IGF2BP2/TNFAIP3/CYTIP/CCL7/SLAMF7/ACAP1/EREG/CLEC4E/CD52/CSTA/OLR1/AQP9/PLAC8/CD48/DUSP2/IL1B/BIRC3/CXCL2/CXCL3/CCL18/BCL2A1/LYZ/SELL/CXCL5/S100A12/FABP5/APOBEC3A/CCL20/MMP12
GSE2706_UNSTIM_VS_2H_LPS_AND_R848_DC_DN	GSE2706_UNSTIM_VS_2H_LPS_AND_R848_DC_DN	GSE2706_UNSTIM_VS_2H_LPS_AND_R848_DC_DN	158	-0.650392	-2.26742	0.00133511	0.0364198	0.0320206	1494	tags=40%, list=11%, signal=36%	STAT4/JUNB/GALNT3/DAPP1/ADA/RASGRP1/ARAP2/IL10RA/TNFAIP8/CFB/NFKB1/MT1E/IL6/ANKRD33B/GPR183/TRAF1/PML/ISG15/NR4A2/LAMP3/DUSP1/ZC3H12C/IFI44/IRF1/IL15/KLF7/PTGER4/CD274/BTG2/TNFAIP3/CILP2/ZIC2/SLAMF7/IFIT2/HERC6/OASL/IFIT1/RNF144B/BATF2/STX11/ISG20/CXCL1/CMPK2/IFIH1/IFIT3/LTA/SLAMF1/IL18RAP/IL1A/NR4A3/SAMD9/DUSP2/RSAD2/BIRC3/CXCL2/CXCL3/CXCL9/GBP1/APOBEC3A/CXCL10/CXCL11/IL36G
GSE29618_BCELL_VS_MDC_DAY7_FLU_VACCINE_UP	GSE29618_BCELL_VS_MDC_DAY7_FLU_VACCINE_UP	GSE29618_BCELL_VS_MDC_DAY7_FLU_VACCINE_UP	158	-0.62742	-2.18733	0.00133511	0.0364198	0.0320206	2524	tags=46%, list=18%, signal=38%	STK17A/IFT57/ZNF253/ETS1/SIPA1L1/COBLL1/SMC6/RRAS2/TPD52/BTG1/PIK3IP1/RASGRP3/ZNF24/PIM2/BANK1/TRAF5/GGA2/PLEKHF2/ATAD5/CHD7/IL24/ZBED5/WASF1/MZB1/CLEC2D/SP100/CD83/RASGRP1/TSPYL1/ARID5B/SEL1L3/ODC1/CDC25B/RNF141/SWAP70/CD37/CD22/AQP3/SKAP1/STAG3/CD47/ST6GAL1/ATP2A3/KIAA0040/LTB/PLCG2/POU2AF1/SP110/EAF2/CD69/NT5E/CYFIP2/P2RX5/CDK5R1/IKZF3/CD19/PPP1R16B/SP140/MYC/PNOC/PRKCB/ADAM28/CD79B/STAP1/P2RY…
GSE34006_WT_VS_A2AR_KO_TREG_DN	GSE34006_WT_VS_A2AR_KO_TREG_DN	GSE34006_WT_VS_A2AR_KO_TREG_DN	168	-0.585727	-2.05411	0.00133511	0.0364198	0.0320206	2602	tags=49%, list=19%, signal=40%	ZUFSP/ARID5A/GPR65/TDRD7/CASP7/ETNK1/MTAP/SYNE2/ZFYVE26/PSME1/MOV10/GBP2/RFC3/STAT2/IRF7/TFAM/MAP7/TNFSF10/SMAD1/PSMB8/PSME2/IFI35/ZNFX1/MITD1/PARP12/PDK1/PNPT1/TRIM25/HLA-C/PSMB10/CASP8/IRF9/PWP2/SLC25A22/MX2/TAPBPL/HRASLS/RNF19B/BST2/ASB13/PLS1/SLFN13/XPNPEP2/HLA-B/PML/ISG15/PARP14/B2M/SLAIN1/SOCS1/PARP9/CDH23/GBP6/IRF1/TRIM21/TSPAN1/GCH1/CD274/OAS1/TAP1/MX1/IFIT2/STAT1/OASL/FEZ1/TLR7/ISG20/OAS…
GSE34205_RSV_VS_FLU_INF_INFANT_PBMC_DN	GSE34205_RSV_VS_FLU_INF_INFANT_PBMC_DN	GSE34205_RSV_VS_FLU_INF_INFANT_PBMC_DN	169	-0.559403	-1.96329	0.00133511	0.0364198	0.0320206	1542	tags=30%, list=11%, signal=27%	GPSM3/CD84/HLA-C/ITGB2/IFI30/PI15/HLA-G/SLFN5/LY6E/HLA-A/MT1F/ITGB7/HLA-B/TGS1/KIF21A/B2M/IFI44/MB21D1/EPSTI1/TYMP/KCTD14/SH2D2A/IFITM1/MT1X/RUNX3/MT2A/EREG/HERC6/CCL8/OASL/ITGAL/IFI44L/TRIM22/HSH2D/OAS2/USP18/CCR5/OAS3/PRF1/GZMB/ZBP1/DDX60/WNT6/DUSP2/CCL4/CD3G/NKG7/GNLY/KIR2DL4
GSE3565_CTRL_VS_LPS_INJECTED_DUSP1_KO_SPLENOCYTES_UP	GSE3565_CTRL_VS_LPS_INJECTED_DUSP1_KO_SPLENOCYTES_UP	GSE3565_CTRL_VS_LPS_INJECTED_DUSP1_KO_SPLENOCYTES_UP	158	-0.475917	-1.65916	0.00133511	0.0364198	0.0320206	1441	tags=23%, list=10%, signal=21%	GALNT3/ITGB2/GNPTAB/PTPN13/TTC39C/ITGA4/XDH/SMPDL3B/CCR2/PTGER4/TMEM163/NT5E/EPSTI1/CTSW/CYFIP2/SLAMF7/CCL5/IKZF3/RAB39B/ITGAL/PIK3AP1/IL18RAP/CXCR6/SH2D1A/AQP9/PRF1/GZMB/GZMK/GZMM/KIF5C/IL12RB2/TBX21/NKG7/L1CAM/IFNG
GSE3720_UNSTIM_VS_PMA_STIM_VD1_GAMMADELTA_TCELL_UP	GSE3720_UNSTIM_VS_PMA_STIM_VD1_GAMMADELTA_TCELL_UP	GSE3720_UNSTIM_VS_PMA_STIM_VD1_GAMMADELTA_TCELL_UP	158	-0.45755	-1.59512	0.00133511	0.0364198	0.0320206	2241	tags=27%, list=16%, signal=23%	RPL9/GAB3/RPL12/MAD2L1/EIF3H/RPL8/THOC5/GFM2/PSMB8/PSME2/HMGB2/UTP3/LARP7/RCSD1/MBOAT1/CXXC1/RINL/IFI30/TAPBPL/ODC1/TRAF3IP2/SIDT1/F2RL1/LY6E/RNF138/GPR183/CD72/TNFSF8/DUSP10/ARHGAP9/LTB/PROCR/CD2/CXCR3/CD8B/CD52/MYC/DDX58/SLAMF6/GPC2/GZMM/KLK8
GSE3982_BCELL_VS_CENT_MEMORY_CD4_TCELL_UP	GSE3982_BCELL_VS_CENT_MEMORY_CD4_TCELL_UP	GSE3982_BCELL_VS_CENT_MEMORY_CD4_TCELL_UP	168	-0.47851	-1.6781	0.00133511	0.0364198	0.0320206	2428	tags=30%, list=18%, signal=25%	ACP5/SERPINA1/TFEB/CD1C/BHLHE41/ALOX5/COBLL1/HLA-DMA/HPS5/LAT2/FGR/IRF8/FBXO41/IRF7/PARM1/RASGRP3/DACT1/MAP3K9/BANK1/SLC15A3/AMPD3/OPN3/MZB1/E2F5/SEL1L3/HHEX/SIDT1/HLA-DRA/HLA-DMB/SWAP70/EHD3/BMP2K/HLA-DOB/NT5E/OAS1/ATP10D/TMEM156/PDE7B/P2RX5/PPP1R16B/PLEK/BCL11A/ISG20/HS3ST1/IRF4/TNFRSF17/S100A8/MS4A1/SPIB/TCL1A
GSE41176_UNSTIM_VS_ANTI_IGM_STIM_BCELL_1H_UP	GSE41176_UNSTIM_VS_ANTI_IGM_STIM_BCELL_1H_UP	GSE41176_UNSTIM_VS_ANTI_IGM_STIM_BCELL_1H_UP	169	-0.559377	-1.9632	0.00133511	0.0364198	0.0320206	1846	tags=35%, list=13%, signal=31%	TANK/PIM2/ADM/FJX1/SYN1/TLR2/AMPD3/MAP3K4/G0S2/WTAP/STAT4/PLAGL2/MXD1/PRR16/ETS2/IER3/LPAR1/TNFAIP8/NFKB1/PRRX1/RAPGEF4/MT1F/CHST2/IL6/CYP3A5/TRAF1/MYO1B/MT1M/PTX3/HOXA1/TNFAIP6/PDPN/SOD2/PROCR/SERPINB1/PTAFR/TFPI2/MMP7/CYP27B1/FEZ1/TNFRSF9/CXCL1/SLAMF1/FFAR2/IL1A/BCL2L14/WNT5A/DUSP2/IL1B/CCL4/CXCL2/CXCL3/PRSS12/CHP2/IL33/CXCL6/CCL20/IL36G
GSE41176_UNSTIM_VS_ANTI_IGM_STIM_BCELL_3H_UP	GSE41176_UNSTIM_VS_ANTI_IGM_STIM_BCELL_3H_UP	GSE41176_UNSTIM_VS_ANTI_IGM_STIM_BCELL_3H_UP	169	-0.555891	-1.95096	0.00133511	0.0364198	0.0320206	1732	tags=33%, list=13%, signal=29%	ABTB2/AMPD3/MAP3K4/G0S2/IL24/WTAP/STAT4/MT1G/ETS2/FAM60A/IER3/TNF/MT1F/MT1E/IL6/CYP3A5/TRAF1/CKB/LAMP3/MYO1B/F3/PTX3/CDH13/TNFAIP6/DFNA5/SOD2/IL7/RHOF/TNFAIP3/SLAMF7/MT1X/SERPINB1/MT2A/EREG/TFPI2/MMP7/ROBO1/CXCL1/PMAIP1/AQP9/IL1A/PLAC8/DUSP2/IL1B/CCL4/CXCL2/CXCL3/MT1H/VNN1/BCL2A1/S100A7/CXCL5/CCL20/IL36G
GSE41867_DAY6_EFFECTOR_VS_DAY30_EXHAUSTED_CD8_TCELL_LCMV_CLONE13_UP	GSE41867_DAY6_EFFECTOR_VS_DAY30_EXHAUSTED_CD8_TCELL_LCMV_CLONE13_UP	GSE41867_DAY6_EFFECTOR_VS_DAY30_EXHAUSTED_CD8_TCELL_LCMV_CLONE13_UP	155	-0.518335	-1.80513	0.00133511	0.0364198	0.0320206	1937	tags=32%, list=14%, signal=28%	RIN1/DAAM1/IRF7/RGS12/PSMB8/TRAF5/ZNFX1/SERPINB9/MAF/PARP12/DAPP1/HLA-C/BAK1/RAB19/SPATA13/TAPBPL/PARP11/TLR4/TFEC/HLA-B/PARP14/DTX3L/SOCS1/CD40/XDH/IRF1/GCH1/ATP8A1/EPSTI1/OAS1/IL12RB1/STAT1/IFIT1/BATF2/ISG20/OAS2/DDX58/OAS3/AGR2/GZMB/BCL2L14/IL2RB/PLAC8/ZBP1/GBP4/RSAD2/TBX21/NKG7/IFNG
[truncated: 315 more rows]

## Sheet: Table S3
Supplementary Table S3: Significant mutated genes identified by MutSigCV.
gene	expr	reptime	hic	N_nonsilent	N_silent	N_noncoding	n_nonsilent	n_silent	n_noncoding	nnei	x	X	p	q
ARID1A	975965	182	27	3087614	927172	0	64	3	0	3	17	3291229	0	0
[truncated: 18,861 more rows]

## Sheet: Table S4
Supplementary Table S4: Differentially mutated genes based on LN metastasis status.
[truncated: 717 more rows]

[truncated: 2 more sheets: Table S5, Table S6]
